# Supplementary material for: Bank liquidity and the risk-taking channel of monetary policy: An empirical study of the banking system in China
Source: PLoS One. 2022 Dec 27;17(12):e0279506. doi: 10.1371/journal.pone.0279506 (PMC9794090; doi:10.1371/journal.pone.0279506)
Supplement: S1 Data — (ZIP) [file pone.0279506.s001.zip]

Archive with 5 entries (4 files):
- processed data.xlsx
- __MACOSX/
- __MACOSX/._processed data.xlsx
- raw data.xlsx
- __MACOSX/._raw data.xlsx
