# Supplementary material for: Bank liquidity and the risk-taking channel of monetary policy: An empirical study of the banking system in China
Source: PLoS One. 2022 Dec 27;17(12):e0279506. doi: 10.1371/journal.pone.0279506 (PMC9794090; doi:10.1371/journal.pone.0279506)
Supplement: S1 Data — (ZIP) [file pone.0279506.s001.zip › processed data.xlsx]

## Sheet: Sheet1
id	bank	year	National	Interbank	Reserve	m2	gdp	house	lnz	size	capitalization	cost income ratio	crisis	m2	loantoasset	riskassetsratio	loantodeposit	Liquidity	dnpl
1	Industrial & Commercial Bank of China (The) - ICBC	2003	1		6.33	-19.6	10	5.02	-4.25895	15.3322	-0.11831	41.64	0	-19.6	0.746613	0.860232	-0.722315	1.03364
1	Industrial & Commercial Bank of China (The) - ICBC	2004	1	2.27	7.38	-14.6	10.1	16	-4.65417	15.4333	-0.10555	37.37	0	-14.6	0.735381	0.701341	-0.719418	1.02219	3.08
1	Industrial & Commercial Bank of China (The) - ICBC	2005	1	1.75	7.5	-17.57	11.4	15.24	-4.82075	15.6805	0.0402526	42.2	0	-17.57	0.509524	0.48825	-0.573406	0.888592	16.47
1	Industrial & Commercial Bank of China (The) - ICBC	2006	1	2.24	8.04	-16.94	12.7	6.21	-5.90076	15.8316	0.0627269	36.39	0	-16.94	0.483592	0.503302	-0.57171	0.845869	0.9
1	Industrial & Commercial Bank of China (The) - ICBC	2007	1	2.94	11.63	-16.72	14.2	16.86	-4.28125	15.977	0.0626087	35.27	0	-16.72	0.469065	0.507311	-0.590459	0.794408	1.05
1	Industrial & Commercial Bank of China (The) - ICBC	2008	1	3.01	16.46	-17.82	9.7	-1.9	-4.03467	16.0935	0.0621729	29.99	1	-17.82	0.468579	0.486709	-0.555971	0.842813	0.45
1	Industrial & Commercial Bank of China (The) - ICBC	2009	1	1.28	15.5	-27.68	9.4	24.69	-4.84281	16.2823	0.0576098	33.3	0	-27.68	0.486092	0.502444	-0.586272	0.829125	0.75
1	Industrial & Commercial Bank of China (The) - ICBC	2010	1	2.18	17	-19.72	10.6	5.97	-5.31827	16.4151	0.0610506	30.93	0	-19.72	0.504547	0.528461	-0.609257	0.828135	0.46
1	Industrial & Commercial Bank of China (The) - ICBC	2011	1	4.07	20.83	-13.6	9.5	5.68	-5.20892	16.5549	0.0618874	36.04	0	-13.6	0.503261	0.545799	-0.635247	0.792229	0.14
1	Industrial & Commercial Bank of China (The) - ICBC	2012	1	3.54	20.21	-13.8	7.9	8.75	-5.40233	16.6801	0.0643282	35.86	0	-13.8	0.501857	0.542189	-0.645294	0.777719	0.09
1	Industrial & Commercial Bank of China (The) - ICBC	2013	1	4.19	20	-13.6	7.8	7.74	-5.57746	16.7556	0.0675801	35.26	0	-13.6	0.524501	0.633383	-0.678647	0.772863	-0.09
1	Industrial & Commercial Bank of China (The) - ICBC	2014	1	3.75	20	-12.2	7.3	1.42	-6.40029	16.8413	0.0745904	34.45	0	-12.2	0.535	0.605336	-0.708788	0.75481	-0.19
1	Industrial & Commercial Bank of China (The) - ICBC	2015	1	3.07	18.5	-13.3	6.9	9.09	-5.43394	16.916	0.0810687	33.02	0	-13.3	0.537307	0.595084	-0.732927	0.733098	-0.37
1	Industrial & Commercial Bank of China (The) - ICBC	2016	1	2.55	17.08	-11.3	6.7	11.29	-5.06348	16.9993	0.082079	30.1	0	-11.3	0.540941	0.603408	-0.73249	0.738497	-0.12
1	Industrial & Commercial Bank of China (The) - ICBC	2017	1	3.26	17	-8.1	6.8	5.71	-5.26938	17.077	0.0820735	27.44	0	-8.1	0.545614	0.609605	-0.740309	0.737008	0.0700001
1	Industrial & Commercial Bank of China (The) - ICBC	2018	1	3.22	15.88	-8.1	6.6	12.22	-5.80557	17.1369	0.0846542	26.72	0	-8.1	0.558091	0.620624	-0.722075	0.772899	0.03
2	China Construction Bank Corporation Joint Stock Company	2003	1		6.33	-19.6	10	5.02	-3.14396	15.0845	0.052629	46.82	0	-19.6	0.56163	0.547312	-0.624297	0.89962
2	China Construction Bank Corporation Joint Stock Company	2004	1	2.27	7.38	-14.6	10.1	16	-3.70208	15.179	0.0500141	44.05	0	-14.6	0.569686	0.579927	-0.638026	0.892888	0.35
2	China Construction Bank Corporation Joint Stock Company	2005	1	1.75	7.5	-17.57	11.4	15.24	-3.86	15.3385	0.0627329	39.39	0	-17.57	0.536096	0.558722	-0.613672	0.873587	0.0800002
2	China Construction Bank Corporation Joint Stock Company	2006	1	2.24	8.04	-16.94	12.7	6.21	-4.2019	15.5108	0.0606044	38.15	0	-16.94	0.527412	0.567327	-0.608653	0.866522	0.55
2	China Construction Bank Corporation Joint Stock Company	2007	1	2.94	11.63	-16.72	14.2	16.86	-4.71611	15.7023	0.0639996	36.3	0	-16.72	0.495918	0.558203	-0.61397	0.807724	0.69
2	China Construction Bank Corporation Joint Stock Company	2008	1	3.01	16.46	-17.82	9.7	-1.9	-4.22988	15.8378	0.0618841	30.95	1	-17.82	0.502146	0.555426	-0.595043	0.843883	0.39
2	China Construction Bank Corporation Joint Stock Company	2009	1	1.28	15.5	-27.68	9.4	24.69	-5.08345	16.0797	0.0580899	33.17	0	-27.68	0.500841	0.540097	-0.602372	0.831448	0.71
2	China Construction Bank Corporation Joint Stock Company	2010	1	2.18	17	-19.72	10.6	5.97	-5.77201	16.196	0.0648367	31.68	0	-19.72	0.524418	0.556443	-0.624672	0.83951	0.36
2	China Construction Bank Corporation Joint Stock Company	2011	1	4.07	20.83	-13.6	9.5	5.68	-5.36791	16.3236	0.0664934	36.19	0	-13.6	0.528945	0.550416	-0.650457	0.813189	0.05
2	China Construction Bank Corporation Joint Stock Company	2012	1	3.54	20.21	-13.8	7.9	8.75	-5.27543	16.4526	0.0679611	36.99	0	-13.8	0.537637	0.546611	-0.662282	0.811796	0.1
2	China Construction Bank Corporation Joint Stock Company	2013	1	4.19	20	-13.6	7.8	7.74	-5.59435	16.5475	0.0699287	36.82	0	-13.6	0.559132	0.642625	-0.702776	0.795604	0
2	China Construction Bank Corporation Joint Stock Company	2014	1	3.75	20	-12.2	7.3	1.42	-6.22742	16.6336	0.0747636	37.08	0	-12.2	0.565842	0.609394	-0.734506	0.77037	-0.2
2	China Construction Bank Corporation Joint Stock Company	2015	1	3.07	18.5	-13.3	6.9	9.09	-5.25242	16.7251	0.0776819	33.21	0	-13.3	0.571413	0.584326	-0.767101	0.7449	-0.39
2	China Construction Bank Corporation Joint Stock Company	2016	1	2.55	17.08	-11.3	6.7	11.29	-4.90032	16.8583	0.0758289	30.93	0	-11.3	0.560828	0.56945	-0.763299	0.734742	0.0600001
2	China Construction Bank Corporation Joint Stock Company	2017	1	3.26	17	-8.1	6.8	5.71	-5.24279	16.9122	0.0811696	28.65	0	-8.1	0.583223	0.58397	-0.788538	0.739625	0.03
2	China Construction Bank Corporation Joint Stock Company	2018	1	3.22	15.88	-8.1	6.6	12.22	-6.40724	16.9606	0.0857607	28.43	0	-8.1	0.593517	0.588196	-0.805618	0.736722	0.03
3	Agricultural Bank of China Limited	2003	1		6.33	-19.6	10	5.02		15.0666	0.0394872	65.8	0	-19.6	0.649222		-0.756815	0.857835
3	Agricultural Bank of China Limited	2004	1	2.27	7.38	-14.6	10.1	16		15.2052	0.0194488	64.65	0	-14.6	0.645297		-0.741812	0.869893	3.93
3	Agricultural Bank of China Limited	2005	1	1.75	7.5	-17.57	11.4	15.24	-5.44062	15.3781	0.0166855	68.09	0	-17.57	0.597159		-0.705762	0.84612	0.74
3	Agricultural Bank of China Limited	2006	1	2.24	8.04	-16.94	12.7	6.21	-5.0507	15.4952	0.0155943	55.38	0	-16.94	0.588489		-0.663771	0.886585	2.69
3	Agricultural Bank of China Limited	2007	1	2.94	11.63	-16.72	14.2	16.86	-2.98522	15.4843	-0.137141	33.52	0	-16.72	0.654824		-0.657092	0.996548	-0.27
3	Agricultural Bank of China Limited	2008	1	3.01	16.46	-17.82	9.7	-1.9	-3.19101	15.7635	0.0414209	44.71	1	-17.82	0.441974	0.484193	-0.508437	0.869279	19.25
3	Agricultural Bank of China Limited	2009	1	1.28	15.5	-27.68	9.4	24.69	-6.84917	15.9996	0.0386064	43.11	0	-27.68	0.465876	0.492312	-0.551934	0.84408	1.41
3	Agricultural Bank of China Limited	2010	1	2.18	17	-19.72	10.6	5.97	-4.90817	16.1513	0.0524538	38.98	0	-19.72	0.479496	0.520797	-0.557695	0.859781	0.88
3	Agricultural Bank of China Limited	2011	1	4.07	20.83	-13.6	9.5	5.68	-4.7234	16.2732	0.0556441	41.43	0	-13.6	0.48201	0.547063	-0.584981	0.823975	0.48
3	Agricultural Bank of China Limited	2012	1	3.54	20.21	-13.8	7.9	8.75	-4.99928	16.3991	0.0567302	43.02	0	-13.8	0.485747	0.54485	-0.592234	0.820194	0.22
3	Agricultural Bank of China Limited	2013	1	4.19	20	-13.6	7.8	7.74	-5.03408	16.4939	0.0579955	42.56	0	-13.6	0.496131	0.62255	-0.611672	0.811106	0.11
3	Agricultural Bank of China Limited	2014	1	3.75	20	-12.2	7.3	1.42	-6.82057	16.5865	0.0646431	42.29	0	-12.2	0.506948	0.679386	-0.646119	0.784605	-0.32
3	Agricultural Bank of China Limited	2015	1	3.07	18.5	-13.3	6.9	9.09	-5.33134	16.6942	0.0681164	40.88	0	-13.3	0.500799	0.617507	-0.658124	0.76095	-0.85
3	Agricultural Bank of China Limited	2016	1	2.55	17.08	-11.3	6.7	11.29	-4.99094	16.7895	0.0675313	37.25	0	-11.3	0.496659	0.60585	-0.646339	0.768419	0.0200002
3	Agricultural Bank of China Limited	2017	1	3.26	17	-8.1	6.8	5.71	-5.41189	16.8626	0.0678939	35.11	0	-8.1	0.509211	0.598744	-0.662	0.769201	0.56
3	Agricultural Bank of China Limited	2018	1	3.22	15.88	-8.1	6.6	12.22	-6.14583	16.9339	0.0740746	33.63	0	-8.1	0.528128	0.606511	-0.688371	0.767213	0.22
4	Bank of China Limited	2003	1		6.33	-19.6	10	5.02	-4.39185	15.1951	0.0558345	45.72	0	-19.6	0.543858	0.626042	-0.712377	0.763441
4	Bank of China Limited	2004	1	2.27	7.38	-14.6	10.1	16	-4.61588	15.266	0.0534338	45.15	0	-14.6	0.503535	0.631504	-0.643319	0.782714	11.14
4	Bank of China Limited	2005	1	1.75	7.5	-17.57	11.4	15.24	-4.65467	15.3716	0.0539064	43.47	0	-17.57	0.47157	0.660542	-0.604213	0.78047	0.51
4	Bank of China Limited	2006	1	2.24	8.04	-16.94	12.7	6.21	-4.49227	15.4884	0.0775118	39.2	0	-16.94	0.45649	0.651134	-0.594463	0.767903	0.38
4	Bank of China Limited	2007	1	2.94	11.63	-16.72	14.2	16.86	-4.26466	15.6058	0.0752196	36.2	0	-16.72	0.47579	0.626602	-0.647838	0.734427	1.07
4	Bank of China Limited	2008	1	3.01	16.46	-17.82	9.7	-1.9	-5.32656	15.7545	0.0704703	35.37	1	-17.82	0.474151	0.570645	-0.646036	0.733939	0.41
4	Bank of China Limited	2009	1	1.28	15.5	-27.68	9.4	24.69	-5.63684	15.9848	0.0623169	39.05	0	-27.68	0.561059	0.590023	-0.741684	0.756467	1.21
4	Bank of China Limited	2010	1	2.18	17	-19.72	10.6	5.97	-5.42766	16.1631	0.0646423	37.09	0	-19.72	0.541175	0.562834	-0.756438	0.715426	0.42
4	Bank of China Limited	2011	1	4.07	20.83	-13.6	9.5	5.68	-6.27697	16.2861	0.0640026	42.89	0	-13.6	0.536173	0.56265	-0.719306	0.745403	0.13
4	Bank of China Limited	2012	1	3.54	20.21	-13.8	7.9	8.75	-5.79502	16.3556	0.0679417	42.38	0	-13.8	0.541354	0.571994	-0.748278	0.723466	0.05
4	Bank of China Limited	2013	1	4.19	20	-13.6	7.8	7.74	-5.32597	16.4456	0.0692991	42.33	0	-13.6	0.548337	0.678861	-0.753412	0.727805	-0.01
4	Bank of China Limited	2014	1	3.75	20	-12.2	7.3	1.42	-6.58603	16.5402	0.0775948	37.53	0	-12.2	0.55623	0.651358	-0.779339	0.71372	-0.22
4	Bank of China Limited	2015	1	3.07	18.5	-13.3	6.9	9.09	-5.51969	16.6378	0.0807349	37.42	0	-13.3	0.543297	0.633583	-0.802147	0.677303	-0.25
4	Bank of China Limited	2016	1	2.55	17.08	-11.3	6.7	11.29	-5.18975	16.7141	0.0819385	35.99	0	-11.3	0.54953	0.620952	-0.770754	0.712977	-0.0300001
4	Bank of China Limited	2017	1	3.26	17	-8.1	6.8	5.71	-5.40268	16.7843	0.0809906	33.03	0	-8.1	0.560015	0.624519	-0.798222	0.701578	0.01
4	Bank of China Limited	2018	1	3.22	15.88	-8.1	6.6	12.22	-5.65764	16.8727	0.0811292	32.73	0	-8.1	0.555749	0.603816	-0.794114	0.699836	0.0300001
5	Bank of Communications Co. Ltd	2003	1		6.33	-19.6	10	5.02	-3.32644	13.7385	0.0195276	52.1	0	-19.6	0.593942	0.634854	-0.629111	0.944098
5	Bank of Communications Co. Ltd	2004	1	2.27	7.38	-14.6	10.1	16	-3.54604	13.95	0.0455444	56.08	0	-14.6	0.559489	0.600078	-0.625463	0.894519	9.86
5	Bank of Communications Co. Ltd	2005	1	1.75	7.5	-17.57	11.4	15.24	-3.73425	14.1686	0.0584121	45.24	0	-17.57	0.54062	0.57111	-0.713559	0.757639	0.1
5	Bank of Communications Co. Ltd	2006	1	2.24	8.04	-16.94	12.7	6.21	-3.52494	14.3575	0.0526292	41.84	0	-16.94	0.537851	0.547844	-0.694291	0.774676	0.26
5	Bank of Communications Co. Ltd	2007	1	2.94	11.63	-16.72	14.2	16.86	-4.41721	14.5624	0.063172	34.45	0	-16.72	0.523345	0.539833	-0.71651	0.730408	0.48
5	Bank of Communications Co. Ltd	2008	1	3.01	16.46	-17.82	9.7	-1.9	-4.22283	14.8007	0.0543639	33.27	1	-17.82	0.496067	0.513932	-0.71207	0.696655	0.14
5	Bank of Communications Co. Ltd	2009	1	1.28	15.5	-27.68	9.4	24.69	-4.89747	15.0122	0.0496882	32.96	0	-27.68	0.555829	0.570248	-0.775409	0.71682	0.56
5	Bank of Communications Co. Ltd	2010	1	2.18	17	-19.72	10.6	5.97	-4.9407	15.1896	0.0565992	34.13	0	-19.72	0.566082	0.611464	-0.779965	0.725779	0.24
5	Bank of Communications Co. Ltd	2011	1	4.07	20.83	-13.6	9.5	5.68	-5.65778	15.344	0.059158	38.65	0	-13.6	0.555552	0.606176	-0.780253	0.712016	0.26
5	Bank of Communications Co. Ltd	2012	1	3.54	20.21	-13.8	7.9	8.75	-5.69082	15.4782	0.0723345	38.73	0	-13.8	0.558901	0.596855	-0.790497	0.707025	-0.06
5	Bank of Communications Co. Ltd	2013	1	4.19	20	-13.6	7.8	7.74	-5.71241	15.6007	0.0707077	39.6	0	-13.6	0.547962	0.717013	-0.785594	0.697513	-0.13
5	Bank of Communications Co. Ltd	2014	1	3.75	20	-12.2	7.3	1.42	-5.68577	15.651	0.0755556	38.81	0	-12.2	0.547475	0.664371	-0.851617	0.642865	-0.2
5	Bank of Communications Co. Ltd	2015	1	3.07	18.5	-13.3	6.9	9.09	-5.54058	15.7834	0.0731155	39.59	0	-13.3	0.52017	0.650383	-0.829913	0.626777	-0.26
5	Bank of Communications Co. Ltd	2016	1	2.55	17.08	-11.3	6.7	11.29	-4.94512	15.9441	0.0752582	37.2	0	-11.3	0.488264	0.614441	-0.867692	0.562715	-0.01
5	Bank of Communications Co. Ltd	2017	1	3.26	17	-8.1	6.8	5.71	-5.00797	16.017	0.0748232	37.8	0	-8.1	0.506653	0.624713	-0.92879	0.545497	0.02
5	Bank of Communications Co. Ltd	2018	1	3.22	15.88	-8.1	6.6	12.22	-5.90505	16.0701	0.0740001	37.2	0	-8.1	0.51079	0.597045	-0.850456	0.600607	0.01
6	Industrial Bank Co Ltd	2004	1	2.27	7.38	-14.6	10.1	16	-4.97062	12.7369	0.0292091	39.67	0	-14.6	0.596982	0.602743	-0.716903	0.832723
6	Industrial Bank Co Ltd	2005	1	1.75	7.5	-17.57	11.4	15.24	-4.98498	13.0706	0.0269302	38.96	0	-17.57	0.510934	0.520243	-0.682926	0.748154	0.17
6	Industrial Bank Co Ltd	2006	1	2.24	8.04	-16.94	12.7	6.21	-5.05518	13.3334	0.026236	38.44	0	-16.94	0.525341	0.535542	-0.766755	0.685148	0.79
6	Industrial Bank Co Ltd	2007	1	2.94	11.63	-16.72	14.2	16.86	-3.79431	13.6546	0.0456895	36.28	0	-16.72	0.470018	0.479056	-0.791971	0.593479	0.39
6	Industrial Bank Co Ltd	2008	1	3.01	16.46	-17.82	9.7	-1.9	-3.77122	13.8362	0.0480186	34.78	1	-17.82	0.489163	0.503032	-0.78966	0.619461	0.32
6	Industrial Bank Co Ltd	2009	1	1.28	15.5	-27.68	9.4	24.69	-5.5739	14.1023	0.0447374	36.43	0	-27.68	0.526661	0.537626	-0.778787	0.676258	0.29
6	Industrial Bank Co Ltd	2010	1	2.18	17	-19.72	10.6	5.97	-5.59899	14.4305	0.0497358	32.44	0	-19.72	0.461886	0.539529	-0.754205	0.612415	0.12
6	Industrial Bank Co Ltd	2011	1	4.07	20.83	-13.6	9.5	5.68	-5.46296	14.6946	0.0481892	39.25	0	-13.6	0.408193	0.558009	-0.730892	0.558486	0.04
6	Industrial Bank Co Ltd	2012	1	3.54	20.21	-13.8	7.9	8.75	-5.04695	14.9945	0.0524873	33.38	0	-13.8	0.378091	0.534442	-0.677874	0.557761	-0.05
6	Industrial Bank Co Ltd	2013	1	4.19	20	-13.6	7.8	7.74	-4.88718	15.118	0.0546912	33.95	0	-13.6	0.368936	0.628135	-0.625273	0.59004	-0.33
6	Industrial Bank Co Ltd	2014	1	3.75	20	-12.2	7.3	1.42	-6.20558	15.2986	0.0592538	31.13	0	-12.2	0.361553	0.660659	-0.702514	0.514656	-0.34
6	Industrial Bank Co Ltd	2015	1	3.07	18.5	-13.3	6.9	9.09	-4.94369	15.483	0.0598951	30.04	0	-13.3	0.335808	0.646863	-0.71637	0.468764	-0.36
6	Industrial Bank Co Ltd	2016	1	2.55	17.08	-11.3	6.7	11.29	-4.71765	15.6215	0.0582347	27.04	0	-11.3	0.341743	0.624844	-0.771802	0.442786	-0.19
6	Industrial Bank Co Ltd	2017	1	3.26	17	-8.1	6.8	5.71	-5.34677	15.6744	0.0658816	28.34	0	-8.1	0.395461	0.672802	-0.82206	0.481061	0.0599999
6	Industrial Bank Co Ltd	2018	1	3.22	15.88	-8.1	6.6	12.22	-6.75642	15.7194	0.0704124	27.78	0	-8.1	0.453373	0.705387	-0.921106	0.492205	0.02
7	China Merchants Bank Co Ltd	2003	1		6.33	-19.6	10	5.02	-5.2919	13.1101	0.037052	45.87	0	-19.6	0.622596	0.591618	-0.82728	0.752582
7	China Merchants Bank Co Ltd	2004	1	2.27	7.38	-14.6	10.1	16	-5.30717	13.2823	0.0374253	43.1	0	-14.6	0.637476	0.629148	-0.729667	0.873654	0.27
7	China Merchants Bank Co Ltd	2005	1	1.75	7.5	-17.57	11.4	15.24	-5.24879	13.5071	0.0353901	41.1	0	-17.57	0.642767	0.576238	-0.744297	0.863589	0.3
7	China Merchants Bank Co Ltd	2006	1	2.24	8.04	-16.94	12.7	6.21	-4.55262	13.7473	0.0590514	38.28	0	-16.94	0.605611	0.59041	-0.731111	0.828343	0.46
7	China Merchants Bank Co Ltd	2007	1	2.94	11.63	-16.72	14.2	16.86	-3.36855	14.0863	0.051858	34.99	0	-16.72	0.51349	0.547751	-0.713453	0.719725	0.58
7	China Merchants Bank Co Ltd	2008	1	3.01	16.46	-17.82	9.7	-1.9	-3.60866	14.2677	0.0507578	36.64	1	-17.82	0.556282	0.583537	-0.699127	0.79568	0.45
7	China Merchants Bank Co Ltd	2009	1	1.28	15.5	-27.68	9.4	24.69	-3.87298	14.5421	0.0448673	44.82	0	-27.68	0.573431	0.561803	-0.737385	0.777656	0.28
7	China Merchants Bank Co Ltd	2010	1	2.18	17	-19.72	10.6	5.97	-4.00875	14.692	0.0557776	39.89	0	-19.72	0.595816	0.602239	-0.754516	0.789666	0.14
7	China Merchants Bank Co Ltd	2011	1	4.07	20.83	-13.6	9.5	5.68	-4.48183	14.8433	0.0590382	42.46	0	-13.6	0.587153	0.630019	-0.739203	0.794305	0.11
7	China Merchants Bank Co Ltd	2012	1	3.54	20.21	-13.8	7.9	8.75	-4.41767	15.0417	0.0588014	42.78	0	-13.8	0.558805	0.667247	-0.752026	0.743066	-0.05
7	China Merchants Bank Co Ltd	2013	1	4.19	20	-13.6	7.8	7.74	-4.98807	15.2059	0.0662175	40.8	0	-13.6	0.547031	0.683446	-0.791667	0.690986	-0.22
7	China Merchants Bank Co Ltd	2014	1	3.75	20	-12.2	7.3	1.42	-5.01425	15.3698	0.0665831	36.79	0	-12.2	0.531278	0.580893	-0.760771	0.698343	-0.28
7	China Merchants Bank Co Ltd	2015	1	3.07	18.5	-13.3	6.9	9.09	-4.69517	15.5157	0.0660748	33.52	0	-13.3	0.515853	0.54964	-0.79074	0.652367	-0.57
7	China Merchants Bank Co Ltd	2016	1	2.55	17.08	-11.3	6.7	11.29	-4.98643	15.5976	0.0678797	30.95	0	-11.3	0.548891	0.566949	-0.857874	0.639827	-0.19
7	China Merchants Bank Co Ltd	2017	1	3.26	17	-8.1	6.8	5.71	-6.24869	15.6557	0.0767577	31.79	0	-8.1	0.566092	0.560646	-0.877151	0.645376	0.26
7	China Merchants Bank Co Ltd	2018	1	3.22	15.88	-8.1	6.6	12.22	-5.41214	15.7244	0.0805851	32.58	0	-8.1	0.584347	0.606738	-0.895736	0.652365	0.25
8	China CITIC Bank Corporation Limited	2004	1	2.27	7.38	-14.6	10.1	16	-5.13629	13.1132	0.0217239	42.2	0	-14.6	0.619401	0.591818	-0.705437	0.878039
8	China CITIC Bank Corporation Limited	2005	1	1.75	7.5	-17.57	11.4	15.24	-5.09963	13.2957	0.0390597	44.81	0	-17.57	0.622702	0.625629	-0.697849	0.892316	2.14
8	China CITIC Bank Corporation Limited	2006	1	2.24	8.04	-16.94	12.7	6.21	-5.24165	13.4684	0.0448464	43.85	0	-16.94	0.655373	0.66781	-0.748962	0.875042	1.64
8	China CITIC Bank Corporation Limited	2007	1	2.94	11.63	-16.72	14.2	16.86	-4.27741	13.8266	0.0831608	34.92	0	-16.72	0.568845	0.616405	-0.730691	0.778503	1.02
8	China CITIC Bank Corporation Limited	2008	1	3.01	16.46	-17.82	9.7	-1.9	-4.00551	14.0928	0.0980425	34.78	1	-17.82	0.553503	0.56575	-0.710959	0.77853	0.0700001
8	China CITIC Bank Corporation Limited	2009	1	1.28	15.5	-27.68	9.4	24.69	-4.68311	14.3893	0.0602851	39.94	0	-27.68	0.600355	0.623453	-0.794118	0.756002	0.46
8	China CITIC Bank Corporation Limited	2010	1	2.18	17	-19.72	10.6	5.97	-4.70399	14.5485	0.0598362	33.63	0	-19.72	0.607426	0.665571	-0.730433	0.831598	0.28
8	China CITIC Bank Corporation Limited	2011	1	4.07	20.83	-13.6	9.5	5.68	-4.83012	14.8329	0.064638	36.81	0	-13.6	0.518474	0.615415	-0.728658	0.711546	0.07
8	China CITIC Bank Corporation Limited	2012	1	3.54	20.21	-13.8	7.9	8.75	-6.85843	14.9007	0.0686115	38.99	0	-13.8	0.561802	0.658336	-0.737382	0.761888	-0.14
8	China CITIC Bank Corporation Limited	2013	1	4.19	20	-13.6	7.8	7.74	-5.45998	15.1078	0.0633652	38.58	0	-13.6	0.533115	0.714187	-0.732055	0.728244	-0.29
8	China CITIC Bank Corporation Limited	2014	1	3.75	20	-12.2	7.3	1.42	-5.28249	15.2359	0.0645948	37.49	0	-12.2	0.528632	0.710741	-0.767802	0.6885	-0.27
8	China CITIC Bank Corporation Limited	2015	1	3.07	18.5	-13.3	6.9	9.09	-4.44126	15.4491	0.0624107	34.77	0	-13.3	0.493681	0.677067	-0.79452	0.621358	-0.13
8	China CITIC Bank Corporation Limited	2016	1	2.55	17.08	-11.3	6.7	11.29	-4.40752	15.5957	0.0589341	30.66	0	-11.3	0.485231	0.668423	-0.790794	0.6136	-0.26
8	China CITIC Bank Corporation Limited	2017	1	3.26	17	-8.1	6.8	5.71	-4.95669	15.5521	0.072641	31.17	0	-8.1	0.563061	0.760433	-0.938154	0.60018	0.0100001
8	China CITIC Bank Corporation Limited	2018	1	3.22	15.88	-8.1	6.6	12.22	-6.76476	15.6183	0.0746839	31.86	0	-8.1	0.596163	0.771046	-0.990996	0.60158	-0.09
9	China Minsheng Banking Corporation	2008	1	3.01	16.46	-17.82	9.7	-1.9	-4.0511	13.8684	0.0518537	43.33	1	-17.82	0.624423	0.728311	-0.837836	0.74528
9	China Minsheng Banking Corporation	2009	1	1.28	15.5	-27.68	9.4	24.69	-4.22022	14.1707	0.0623209	49.37	0	-27.68	0.61903	0.696704	-0.782826	0.790763	0.36
9	China Minsheng Banking Corporation	2010	1	2.18	17	-19.72	10.6	5.97	-4.19657	14.4164	0.057715	40.95	0	-19.72	0.579892	0.70232	-0.746377	0.776943	0.15
9	China Minsheng Banking Corporation	2011	1	4.07	20.83	-13.6	9.5	5.68	-4.38191	14.6171	0.0601643	44.58	0	-13.6	0.540685	0.718822	-0.732774	0.73786	0.06
9	China Minsheng Banking Corporation	2012	1	3.54	20.21	-13.8	7.9	8.75	-4.32491	14.9824	0.0524732	41.75	0	-13.8	0.431074	0.628895	-0.718832	0.599687	-0.13
9	China Minsheng Banking Corporation	2013	1	4.19	20	-13.6	7.8	7.74	-5.22062	14.9868	0.063321	39.59	0	-13.6	0.487961	0.720692	-0.733345	0.66539	-0.09
9	China Minsheng Banking Corporation	2014	1	3.75	20	-12.2	7.3	1.42	-5.06438	15.2056	0.0617055	40.06	0	-12.2	0.451458	0.71298	-0.744785	0.606159	-0.32
9	China Minsheng Banking Corporation	2015	1	3.07	18.5	-13.3	6.9	9.09	-4.59945	15.3242	0.0685256	37.84	0	-13.3	0.453039	0.740204	-0.74958	0.604391	-0.43
9	China Minsheng Banking Corporation	2016	1	2.55	17.08	-11.3	6.7	11.29	-4.37182	15.5898	0.0597073	34.03	0	-11.3	0.41751	0.642156	-0.798635	0.522779	-0.0799999
9	China Minsheng Banking Corporation	2017	1	3.26	17	-8.1	6.8	5.71	-4.60815	15.5908	0.0660465	33.28	0	-8.1	0.492883	0.735378	-0.980692	0.502587	-0.0300001
9	China Minsheng Banking Corporation	2018	1	3.22	15.88	-8.1	6.6	12.22	-5.54374	15.6064	0.0718955	31.82	0	-8.1	0.532942	0.776718	-1.00871	0.528338	-0.05
10	Shanghai Pudong Development Bank	2008	1	3.01	16.46	-17.82	9.7	-1.9	-5.20423	14.0851	0.0318474	37.48	1	-17.82	0.532726	0.574161	-0.736376	0.723442
10	Shanghai Pudong Development Bank	2009	1	1.28	15.5	-27.68	9.4	24.69	-5.31861	14.2996	0.0419589	37.2	0	-27.68	0.572407	0.581558	-0.717073	0.798255	-0.67
10	Shanghai Pudong Development Bank	2010	1	2.18	17	-19.72	10.6	5.97	-5.46707	14.6001	0.0562559	33.78	0	-19.72	0.523174	0.583351	-0.698883	0.748586	1.76
10	Shanghai Pudong Development Bank	2011	1	4.07	20.83	-13.6	9.5	5.68	-5.32816	14.8031	0.055702	36.35	0	-13.6	0.495936	0.586029	-0.719285	0.689485	0.07
10	Shanghai Pudong Development Bank	2012	1	3.54	20.21	-13.8	7.9	8.75	-4.96201	14.9616	0.0571124	36.71	0	-13.8	0.491003	0.595806	-0.723659	0.678501	-0.14
10	Shanghai Pudong Development Bank	2013	1	4.19	20	-13.6	7.8	7.74	-4.78117	15.1185	0.0563098	33.45	0	-13.6	0.480281	0.656117	-0.730461	0.657504	-0.16
10	Shanghai Pudong Development Bank	2014	1	3.75	20	-12.2	7.3	1.42	-6.70964	15.2496	0.0591824	30.25	0	-12.2	0.483417	0.683734	-0.744632	0.649202	-0.32
10	Shanghai Pudong Development Bank	2015	1	3.07	18.5	-13.3	6.9	9.09	-5.39422	15.4338	0.0631597	28.48	0	-13.3	0.445155	0.667644	-0.760123	0.585635	-0.5
10	Shanghai Pudong Development Bank	2016	1	2.55	17.08	-11.3	6.7	11.29	-4.79028	15.5832	0.0636704	26.17	0	-11.3	0.471689	0.66221	-0.920317	0.512529	-0.33
10	Shanghai Pudong Development Bank	2017	1	3.26	17	-8.1	6.8	5.71	-4.96011	15.6299	0.0702246	25.54	0	-8.1	0.527403	0.665527	-1.06546	0.495	-0.25
10	Shanghai Pudong Development Bank	2018	1	3.22	15.88	-8.1	6.6	12.22	-5.8126	15.6544	0.0760588	26.69	0	-8.1	0.573973	0.685557	-1.10966	0.517253	0.22
11	China Everbright Bank Company Limited	2005	1	1.75	7.5	-17.57	11.4	15.24		13.1454	-0.0049854	38.91	0	-17.57	0.593416	0.568962	-0.700558	0.847063
11	China Everbright Bank Company Limited	2006	1	2.24	8.04	-16.94	12.7	6.21	0.477729	13.2982	-0.0003061	39.57	0	-16.94	0.590738	0.532938	-0.700275	0.843579	1.99
11	China Everbright Bank Company Limited	2007	1	2.94	11.63	-16.72	14.2	16.86	-4.02586	13.5133	0.0334004	32	0	-16.72	0.557753	0.502581	-0.762555	0.731427	3.03
11	China Everbright Bank Company Limited	2008	1	3.01	16.46	-17.82	9.7	-1.9	-3.80647	13.6552	0.0390122	33.7	1	-17.82	0.545378	0.563805	-0.767674	0.710429	2.53
11	China Everbright Bank Company Limited	2009	1	1.28	15.5	-27.68	9.4	24.69	-4.76028	13.9959	0.040168	39.43	0	-27.68	0.54096	0.566901	-0.810244	0.667651	0.87
11	China Everbright Bank Company Limited	2010	1	2.18	17	-19.72	10.6	5.97	-4.70934	14.2075	0.0549597	35.56	0	-19.72	0.526196	0.630388	-0.756401	0.695657	0.43
11	China Everbright Bank Company Limited	2011	1	4.07	20.83	-13.6	9.5	5.68	-4.35947	14.3656	0.0554707	39.56	0	-13.6	0.513357	0.654172	-0.754857	0.680072	0.08
11	China Everbright Bank Company Limited	2012	1	3.54	20.21	-13.8	7.9	8.75	-4.65398	14.6394	0.0501567	37.74	0	-13.8	0.448905	0.607032	-0.739124	0.607347	-0.1
11	China Everbright Bank Company Limited	2013	1	4.19	20	-13.6	7.8	7.74	-5.08999	14.6973	0.0633733	40.4	0	-13.6	0.482927	0.686875	-0.726547	0.664688	-0.12
11	China Everbright Bank Company Limited	2014	1	3.75	20	-12.2	7.3	1.42	-6.00041	14.8224	0.0655763	38.1	0	-12.2	0.474772	0.693542	-0.727849	0.652295	-0.33
11	China Everbright Bank Company Limited	2015	1	3.07	18.5	-13.3	6.9	9.09	-5.13563	14.9685	0.0707284	34.65	0	-13.3	0.477803	0.689936	-0.759108	0.629427	-0.42
11	China Everbright Bank Company Limited	2016	1	2.55	17.08	-11.3	6.7	11.29	-4.45573	15.2068	0.0624541	32.06	0	-11.3	0.446582	0.662938	-0.846475	0.527578	0.01
11	China Everbright Bank Company Limited	2017	1	3.26	17	-8.1	6.8	5.71	-4.84387	15.2236	0.0747108	33.47	0	-8.1	0.51117	0.698784	-0.919531	0.555903	0.01
11	China Everbright Bank Company Limited	2018	1	3.22	15.88	-8.1	6.6	12.22	-5.94809	15.2874	0.074007	30.54	0	-8.1	0.572241	0.726745	-0.969472	0.59026	0
12	Ping An Bank Co Ltd	2003	1		6.33	-19.6	10	5.02	-3.94053	10.9897	0.0345404	52.47	0	-19.6	0.597392	0.216445	-0.79083	0.755399
12	Ping An Bank Co Ltd	2004	1	2.27	7.38	-14.6	10.1	16	-2.59759	11.1113	0.0319505	50.87	0	-14.6	0.595565	0.214689	-0.686092	0.868054	1.09
12	Ping An Bank Co Ltd	2005	1	1.75	7.5	-17.57	11.4	15.24	-3.21403	11.1172	-0.0039691	40.74	0	-17.57	0.648234	0.19565	-0.69431	0.933637	-0.66
12	Ping An Bank Co Ltd	2006	1	2.24	8.04	-16.94	12.7	6.21	-4.17742	11.3161	0.0625778	37.25	0	-16.94	0.582161	0.210896	-0.661608	0.879919	0.48
12	Ping An Bank Co Ltd	2007	1	2.94	11.63	-16.72	14.2	16.86	-2.96896	11.8609	0.0442602	40.91	0	-16.72	0.437088	0.155386	-0.547534	0.798286	7.15
12	Ping An Bank Co Ltd	2008	1	3.01	16.46	-17.82	9.7	-1.9	-3.1218	11.8908	0.0592175	47.37	1	-17.82	0.496741	0.191273	-0.67862	0.731987	0.29
12	Ping An Bank Co Ltd	2009	1	1.28	15.5	-27.68	9.4	24.69	-3.48886	12.3045	0.0648673	59.92	0	-27.68	0.487411	0.162908	-0.721579	0.675478	0.08
12	Ping An Bank Co Ltd	2010	1	2.18	17	-19.72	10.6	5.97	-3.7317	12.452	0.0613084	52.87	0	-19.72	0.51138	0.181289	-0.718203	0.712027	0.05
12	Ping An Bank Co Ltd	2011	1	4.07	20.83	-13.6	9.5	5.68	-4.66785	14.0452	0.0599125	48.32	0	-13.6	0.493287	0.631629	-0.729442	0.676252	-0.12
12	Ping An Bank Co Ltd	2012	1	3.54	20.21	-13.8	7.9	8.75	-4.81133	14.2896	0.0527837	48.04	0	-13.8	0.448655	0.557468	-0.70588	0.635596	-0.42
12	Ping An Bank Co Ltd	2013	1	4.19	20	-13.6	7.8	7.74	-5.26494	14.453	0.0592475	48.66	0	-13.6	0.447889	0.618696	-0.69621	0.643324	0.06
12	Ping An Bank Co Ltd	2014	1	3.75	20	-12.2	7.3	1.42	-5.44039	14.5978	0.0598909	43.81	0	-12.2	0.468673	0.631355	-0.66837	0.701217	-0.13
12	Ping An Bank Co Ltd	2015	1	3.07	18.5	-13.3	6.9	9.09	-5.46312	14.7347	0.0644158	38.27	0	-13.3	0.485068	0.662803	-0.70138	0.691591	-0.43
12	Ping An Bank Co Ltd	2016	1	2.55	17.08	-11.3	6.7	11.29	-5.14401	14.8985	0.0684529	29.13	0	-11.3	0.49969	0.688593	-0.767912	0.650712	-0.29
12	Ping An Bank Co Ltd	2017	1	3.26	17	-8.1	6.8	5.71	-4.88662	14.9937	0.0683564	29.89	0	-8.1	0.524625	0.685279	-0.851936	0.615803	0.04
12	Ping An Bank Co Ltd	2018	1	3.22	15.88	-8.1	6.6	12.22	-5.51396	15.0447	0.0702166	30.32	0	-8.1	0.584313	0.684561	-0.929454	0.628663	-0.05
13	Hua Xia Bank co., Limited	2003	1		6.33	-19.6	10	5.02	-5.46422	12.4003	0.035047	48.13	0	-19.6	0.620695	0.500551	-0.717129	0.865528
13	Hua Xia Bank co., Limited	2004	1	2.27	7.38	-14.6	10.1	16	-5.29482	12.6252	0.0303191	44.65	0	-14.6	0.595526	0.57601	-0.671611	0.886713	0.27
13	Hua Xia Bank co., Limited	2005	1	1.75	7.5	-17.57	11.4	15.24	-5.26121	12.7841	0.0303312	45.26	0	-17.57	0.655527	0.55116	-0.743833	0.881282	0.92
13	Hua Xia Bank co., Limited	2006	1	2.24	8.04	-16.94	12.7	6.21	-5.78977	13.0065	0.0266718	44.15	0	-16.94	0.58337	0.520491	-0.699625	0.833833	-1.29
13	Hua Xia Bank co., Limited	2007	1	2.94	11.63	-16.72	14.2	16.86	-5.79324	13.2922	0.0224064	40.51	0	-16.72	0.516536	0.493877	-0.697562	0.740488	1.5
13	Hua Xia Bank co., Limited	2008	1	3.01	16.46	-17.82	9.7	-1.9	-5.57221	13.503	0.0377329	41.48	1	-17.82	0.485891	0.483873	-0.732416	0.663409	0.42
13	Hua Xia Bank co., Limited	2009	1	1.28	15.5	-27.68	9.4	24.69	-5.69107	13.6478	0.0359286	44.84	0	-27.68	0.508785	0.510728	-0.739628	0.687893	0.78
13	Hua Xia Bank co., Limited	2010	1	2.18	17	-19.72	10.6	5.97	-4.7338	13.8551	0.0342256	43.47	0	-19.72	0.507468	0.498611	-0.687756	0.737861	0.45
13	Hua Xia Bank co., Limited	2011	1	4.07	20.83	-13.6	9.5	5.68	-4.55073	14.034	0.0513849	48.92	0	-13.6	0.491474	0.572139	-0.682418	0.720194	0.26
13	Hua Xia Bank co., Limited	2012	1	3.54	20.21	-13.8	7.9	8.75	-4.34619	14.2135	0.0501878	47.16	0	-13.8	0.483704	0.586498	-0.695143	0.695835	0.04
13	Hua Xia Bank co., Limited	2013	1	4.19	20	-13.6	7.8	7.74	-4.43628	14.3298	0.051433	46.15	0	-13.6	0.492194	0.639456	-0.699027	0.704113	-0.02
13	Hua Xia Bank co., Limited	2014	1	3.75	20	-12.2	7.3	1.42	-5.70794	14.4316	0.0551401	45.04	0	-12.2	0.507655	0.648673	-0.721284	0.703822	-0.19
13	Hua Xia Bank co., Limited	2015	1	3.07	18.5	-13.3	6.9	9.09	-6.23882	14.5189	0.0585904	42.37	0	-13.3	0.529135	0.658412	-0.791005	0.66894	-0.43
13	Hua Xia Bank co., Limited	2016	1	2.55	17.08	-11.3	6.7	11.29	-5.30157	14.6726	0.0649226	37.55	0	-11.3	0.516355	0.668758	-0.889172	0.580715	-0.15
13	Hua Xia Bank co., Limited	2017	1	3.26	17	-8.1	6.8	5.71	-5.10519	14.7354	0.067558	34.17	0	-8.1	0.555649	0.718565	-0.972226	0.571522	-0.09
13	Hua Xia Bank co., Limited	2018	1	3.22	15.88	-8.1	6.6	12.22	-5.6483	14.8015	0.0815924	33.83	0	-8.1	0.601928	0.780559	-1.08109	0.556779	-0.09
14	Bank of Beijing Co Ltd	2008	1	3.01	16.46	-17.82	9.7	-1.9	-5.24984	12.9409	0.0810837	23.49	1	-17.82	0.462983	0.450943	-0.611302	0.757372
14	Bank of Beijing Co Ltd	2009	1	1.28	15.5	-27.68	9.4	24.69	-4.95037	13.1872	0.0704404	26.46	0	-27.68	0.512646	0.542929	-0.611898	0.837796	0.53
14	Bank of Beijing Co Ltd	2010	1	2.18	17	-19.72	10.6	5.97	-4.82467	13.5052	0.0580555	37.34	0	-19.72	0.456529	0.534039	-0.600174	0.760661	0.33
14	Bank of Beijing Co Ltd	2011	1	4.07	20.83	-13.6	9.5	5.68	-4.642	13.771	0.0527272	33.43	0	-13.6	0.424057	0.511753	-0.660343	0.642177	0.16
14	Bank of Beijing Co Ltd	2012	1	3.54	20.21	-13.8	7.9	8.75	-4.95901	13.9288	0.0640113	32.8	0	-13.8	0.443512	0.553032	-0.695908	0.637315	-0.06
14	Bank of Beijing Co Ltd	2013	1	4.19	20	-13.6	7.8	7.74	-4.76961	14.1058	0.0585789	32.85	0	-13.6	0.437521	0.664204	-0.70087	0.624254	-0.06
14	Bank of Beijing Co Ltd	2014	1	3.75	20	-12.2	7.3	1.42	-6.37098	14.2371	0.0630685	31.96	0	-12.2	0.442975	0.687645	-0.731771	0.605347	-0.21
14	Bank of Beijing Co Ltd	2015	1	3.07	18.5	-13.3	6.9	9.09	-5.48455	14.4279	0.0633169	31.53	0	-13.3	0.420286	0.691651	-0.758476	0.554119	-0.26
14	Bank of Beijing Co Ltd	2016	1	2.55	17.08	-11.3	6.7	11.29	-4.98132	14.5652	0.0679376	28.38	0	-11.3	0.425219	0.715711	-0.781913	0.543818	-0.15
14	Bank of Beijing Co Ltd	2017	1	3.26	17	-8.1	6.8	5.71	-5.1684	14.6613	0.0758493	27.92	0	-8.1	0.462314	0.760128	-0.848981	0.544551	0.03
14	Bank of Beijing Co Ltd	2018	1	3.22	15.88	-8.1	6.6	12.22	-5.63936	14.7605	0.0754544	26.18	0	-8.1	0.49043	0.764537	-0.910394	0.538701	-0.22
15	China Guangfa Bank Co Ltd	2006	1	2.24	8.04	-16.94	12.7	6.21	-2.69149	12.8318	0.0341501	57.85	0	-16.94	0.580333	0.508989	-0.679797	0.853687
15	China Guangfa Bank Co Ltd	2007	1	2.94	11.63	-16.72	14.2	16.86	-2.86627	12.9893	0.0357086	45.24	0	-16.72	0.567446	0.493095	-0.704172	0.805835	1.8
15	China Guangfa Bank Co Ltd	2008	1	3.01	16.46	-17.82	9.7	-1.9	-3.31346	13.2104	0.0358995	37.11	1	-17.82	0.57086	0.505136	-0.770283	0.741105	1.15
15	China Guangfa Bank Co Ltd	2009	1	1.28	15.5	-27.68	9.4	24.69	-5.15454	13.4098	0.033294	48.62	0	-27.68	0.571467	0.573011	-0.700279	0.816056	0.45
15	China Guangfa Bank Co Ltd	2010	1	2.18	17	-19.72	10.6	5.97	-4.31297	13.6102	0.0526549	41.29	0	-19.72	0.573237	0.630851	-0.74236	0.772183	0.82
15	China Guangfa Bank Co Ltd	2011	1	4.07	20.83	-13.6	9.5	5.68	-3.79318	13.731	0.0573526	39.94	0	-13.6	0.587784	0.706084	-0.727455	0.808001	0.24
15	China Guangfa Bank Co Ltd	2012	1	3.54	20.21	-13.8	7.9	8.75	-4.42429	13.9709	0.0543835	40.83	0	-13.8	0.527115	0.647684	-0.719194	0.732925	-0.14
15	China Guangfa Bank Co Ltd	2013	1	4.19	20	-13.6	7.8	7.74	-4.0145	14.2007	0.0498632	51.12	0	-13.6	0.486248	0.656661	-0.718355	0.67689	0.61
15	China Guangfa Bank Co Ltd	2014	1	3.75	20	-12.2	7.3	1.42	-4.17376	14.3151	0.0530616	45.59	0	-12.2	0.479922	0.645293	-0.725418	0.66158	-0.17
15	China Guangfa Bank Co Ltd	2015	1	3.07	18.5	-13.3	6.9	9.09	-4.3749	14.4234	0.0531095	40.45	0	-13.3	0.47199	0.652852	-0.751422	0.62813	-0.39
15	China Guangfa Bank Co Ltd	2016	1	2.55	17.08	-11.3	6.7	11.29	-4.27317	14.5322	0.0517555	37.37	0	-11.3	0.478075	0.655725	-0.886582	0.539234	-0.16
15	China Guangfa Bank Co Ltd	2017	1	3.26	17	-8.1	6.8	5.71	-6.59833	14.5445	0.0549207	40.56	0	-8.1	0.531412	0.674962	-1.02014	0.52092	0.17
15	China Guangfa Bank Co Ltd	2018	1	3.22	15.88	-8.1	6.6	12.22	-7.11151	14.6745	0.0671378	37.51	0	-8.1	0.566968	0.705705	-1.0137	0.559303	-0.0300001
16	Bank of Shanghai	2003	0		6.33	-19.6	12.3	24.51	-5.37443	12.1723	0.0444028	45.8	0	-19.6	0.516228	0.49034	-0.606343	0.85138
16	Bank of Shanghai	2004	0	2.27	7.38	-14.6	14.2	15.48	-5.3899	12.3006	0.0332017	41.05	0	-14.6	0.501033	0.46875	-0.60107	0.833568	1.01
16	Bank of Shanghai	2005	0	1.75	7.5	-17.57	11.1	16.26	-5.40036	12.389	0.0434296	37.13	0	-17.57	0.507691	0.466394	-0.600294	0.845737	1.02
16	Bank of Shanghai	2006	0	2.24	8.04	-16.94	12	5.09	-5.50371	12.5063	0.046774	32.72	0	-16.94	0.473476	0.463367	-0.594834	0.795981	0.44
16	Bank of Shanghai	2007	0	2.94	11.63	-16.72	15.2	17.25	-4.03148	12.641	0.0477724	31.66	0	-16.72	0.484734	0.483909	-0.67806	0.714884	0.56
16	Bank of Shanghai	2008	0	3.01	16.46	-17.82	9.7	-1.67	-4.21305	12.8151	0.0512327	35.47	1	-17.82	0.484048	0.505997	-0.668267	0.724332	0.68
16	Bank of Shanghai	2009	0	1.28	15.5	-27.68	8.2	52.36	-5.04188	13.052	0.0461594	39.51	0	-27.68	0.525072	0.510806	-0.708405	0.741204	0.65
16	Bank of Shanghai	2010	0	2.18	17	-19.72	10.3	15.58	-5.44613	13.2477	0.0520261	36.2	0	-19.72	0.52655	0.561649	-0.728741	0.722548	0.47
16	Bank of Shanghai	2011	0	4.07	20.83	-13.6	8.2	-5.07	-5.45515	13.3936	0.0537914	38.03	0	-13.6	0.510215	0.608663	-0.716848	0.711748	0.14
16	Bank of Shanghai	2012	0	3.54	20.21	-13.8	7.5	2.24	-5.97523	13.6133	0.0517461	33.3	0	-13.8	0.478073	0.538888	-0.716545	0.667192	0.14
16	Bank of Shanghai	2013	0	4.19	20	-13.6	7.7	16.74	-5.8311	13.793	0.0576033	36.21	0	-13.6	0.451548	0.616101	-0.705239	0.640276	0.02
16	Bank of Shanghai	2014	0	3.75	20	-12.2	7	1.38	-5.69445	13.9873	0.0626206	31.11	0	-12.2	0.408035	0.599959	-0.668658	0.610229	-0.16
16	Bank of Shanghai	2015	0	3.07	18.5	-13.3	6.9	30.98	-5.69592	14.1865	0.0640617	28.37	0	-13.3	0.370225	0.617	-0.676828	0.547	-0.21
16	Bank of Shanghai	2016	0	2.55	17.08	-11.3	6.9	20.51	-5.15875	14.3782	0.0662074	25.05	0	-11.3	0.315602	0.591328	-0.652475	0.4837	0.0200001
16	Bank of Shanghai	2017	0	3.26	17	-8.1	6.9	-4.03	-5.40788	14.4076	0.08156	25.56	0	-8.1	0.367316	0.656017	-0.718961	0.510899	0.02
16	Bank of Shanghai	2018	0	3.22	15.88	-8.1	6.6	16.55	-5.84333	14.5224	0.0797765	21.59	0	-8.1	0.419522	0.707995	-0.816023	0.514106	0.01
17	Bank of Jiangsu Co Ltd	2005	0	1.75	7.5	-17.57	14.5	30.1	-2.17199	11.7418	0.0343099	38.67	0	-17.57	0.583194	0.538255	-0.658144	0.88612
17	Bank of Jiangsu Co Ltd	2006	0	2.24	8.04	-16.94	14.9	7.3	-3.23413	11.9303	0.0593144	46.13	0	-16.94	0.568461	0.508962	-0.645517	0.880629	3.6
17	Bank of Jiangsu Co Ltd	2007	0	2.94	11.63	-16.72	14.9	13.6	-2.92902	12.1129	0.0516042	38.88	0	-16.72	0.584033	0.580389	-0.656365	0.889799	0.61
17	Bank of Jiangsu Co Ltd	2008	0	3.01	16.46	-17.82	12.7	-0.84	-3.3727	12.3473	0.0538074	36.04	1	-17.82	0.582771	0.621412	-0.671652	0.867668	0.13
17	Bank of Jiangsu Co Ltd	2009	0	1.28	15.5	-27.68	12.4	26.38	-3.65304	12.7088	0.0454786	38.18	0	-27.68	0.58584	0.62207	-0.694949	0.842997	0.37
17	Bank of Jiangsu Co Ltd	2010	0	2.18	17	-19.72	12.7	16.38	-4.99858	12.9726	0.0527171	36.17	0	-19.72	0.556456	0.608322	-0.666128	0.835359	0.39
17	Bank of Jiangsu Co Ltd	2011	0	4.07	20.83	-13.6	11	9.89	-4.53971	13.1503	0.0540927	34.04	0	-13.6	0.565647	0.618543	-0.668556	0.846073	0.1
17	Bank of Jiangsu Co Ltd	2012	0	3.54	20.21	-13.8	10.1	4.52	-5.2036	13.3852	0.0526947	33.41	0	-13.8	0.542745	0.63066	-0.662568	0.819154	-0.05
17	Bank of Jiangsu Co Ltd	2013	0	4.19	20	-13.6	9.6	3.54	-4.94453	13.5459	0.0627185	39.12	0	-13.6	0.539107	0.657697	-0.690115	0.781185	-0.14
17	Bank of Jiangsu Co Ltd	2014	0	3.75	20	-12.2	8.7	2	-4.69663	13.8531	0.0539965	36.64	0	-12.2	0.470488	0.611943	-0.717032	0.656161	-0.15
17	Bank of Jiangsu Co Ltd	2015	0	3.07	18.5	-13.3	8.5	5.81	-4.58728	14.0704	0.0507889	36.47	0	-13.3	0.435379	0.589387	-0.723548	0.601727	-0.13
17	Bank of Jiangsu Co Ltd	2016	0	2.55	17.08	-11.3	7.8	21.69	-4.65315	14.2844	0.0526856	32.25	0	-11.3	0.406296	0.580115	-0.715639	0.567739	0
17	Bank of Jiangsu Co Ltd	2017	0	3.26	17	-8.1	7.15	3.85	-5.45714	14.3868	0.0637247	29.91	0	-8.1	0.439338	0.609283	-0.771825	0.56922	0.02
17	Bank of Jiangsu Co Ltd	2018	0	3.22	15.88	-8.1	6.7	16.23	-6.76703	14.4709	0.0646502	29.94	0	-8.1	0.481907	0.626286	-0.848847	0.56772	0.02
18	China Zheshang Bank Co Ltd	2004	1	2.27	7.38	-14.6	10.1	16	-3.15584	9.24061	0.141822	95	0	-14.6	0.492486		-0.66519	0.740368
18	China Zheshang Bank Co Ltd	2005	1	1.75	7.5	-17.57	11.4	15.24	-2.511	9.99179	0.0698974	46.35	0	-17.57	0.606844	0.641765	-0.705468	0.860201	0
18	China Zheshang Bank Co Ltd	2006	1	2.24	8.04	-16.94	12.7	6.21	-2.5575	10.5082	0.0493244	37.74	0	-16.94	0.594501	0.626968	-0.721333	0.82417	0
18	China Zheshang Bank Co Ltd	2007	1	2.94	11.63	-16.72	14.2	16.86	-3.50156	10.9567	0.037991	44.08	0	-16.72	0.593718	0.656743	-0.73799	0.804506	0
18	China Zheshang Bank Co Ltd	2008	1	3.01	16.46	-17.82	9.7	-1.9	-4.82178	11.3362	0.0513409	44.93	1	-17.82	0.613199	0.6464	-0.719036	0.852808	-0.39
18	China Zheshang Bank Co Ltd	2009	1	1.28	15.5	-27.68	9.4	24.69	-5.11054	12.0041	0.053239	48.77	0	-27.68	0.535093	0.625754	-0.720404	0.742768	0.11
18	China Zheshang Bank Co Ltd	2010	1	2.18	17	-19.72	10.6	5.97	-5.23097	12.2891	0.0819821	41.86	0	-19.72	0.519779	0.62307	-0.72033	0.721584	0.11
18	China Zheshang Bank Co Ltd	2011	1	4.07	20.83	-13.6	9.5	5.68	-4.31353	12.6177	0.0685285	36.81	0	-13.6	0.49356	0.636898	-0.693978	0.711204	-0.07
18	China Zheshang Bank Co Ltd	2012	1	3.54	20.21	-13.8	7.9	8.75	-4.45566	12.8837	0.0576616	31.04	0	-13.8	0.462894	0.596371	-0.683079	0.677657	-0.22
18	China Zheshang Bank Co Ltd	2013	1	4.19	20	-13.6	7.8	7.74	-5.04354	13.0983	0.056971	39.12	0	-13.6	0.444847	0.626676	-0.67899	0.65516	-0.18
18	China Zheshang Bank Co Ltd	2014	1	3.75	20	-12.2	7.3	1.42	-4.40333	13.415	0.049481	34.8	0	-12.2	0.386626	0.57733	-0.713011	0.542243	-0.24
18	China Zheshang Bank Co Ltd	2015	1	3.07	18.5	-13.3	6.9	9.09	-4.91163	13.8467	0.0481336	32.86	0	-13.3	0.334825	0.52077	-0.66939	0.500195	-0.35
18	China Zheshang Bank Co Ltd	2016	1	2.55	17.08	-11.3	6.7	11.29	-6.21912	14.1192	0.0498027	29.67	0	-11.3	0.339146	0.536278	-0.624105	0.543412	-0.1
18	China Zheshang Bank Co Ltd	2017	1	3.26	17	-8.1	6.8	5.71	-5.61477	14.2452	0.0583619	32.64	0	-8.1	0.443334	0.584727	-0.791633	0.560025	0.18
18	China Zheshang Bank Co Ltd	2018	1	3.22	15.88	-8.1	6.6	12.22	-5.42027	14.3143	0.0622147	31.12	0	-8.1	0.53528	0.63089	-0.904257	0.591956	-0.0500001
19	Hengfeng Bank Co Ltd	2005	1	1.75	7.5	-17.57	11.4	15.24	-4.63813	10.5179	0.0327333	47.84	0	-17.57	0.665677	0.391195	-0.909886	0.731605
19	Hengfeng Bank Co Ltd	2006	1	2.24	8.04	-16.94	12.7	6.21	-4.56661	10.9481	0.0285116	53.43	0	-16.94	0.630376	0.430583	-0.863032	0.73042	0.58
19	Hengfeng Bank Co Ltd	2007	1	2.94	11.63	-16.72	14.2	16.86	-4.312	11.5902	0.0184299	36.82	0	-16.72	0.425702	0.379032	-0.705262	0.603608	0.27
19	Hengfeng Bank Co Ltd	2008	1	3.01	16.46	-17.82	9.7	-1.9	-3.95119	11.925	0.0271748	32.77	1	-17.82	0.435481	0.392611	-0.772355	0.563835	0.39
19	Hengfeng Bank Co Ltd	2009	1	1.28	15.5	-27.68	9.4	24.69	-4.99564	12.2732	0.0477242	49.01	0	-27.68	0.438213	0.476916	-0.702939	0.623402	0.17
19	Hengfeng Bank Co Ltd	2010	1	2.18	17	-19.72	10.6	5.97	-4.40103	12.5213	0.0556372	37.16	0	-19.72	0.438222	0.592014	-0.696856	0.628856	0.32
19	Hengfeng Bank Co Ltd	2011	1	4.07	20.83	-13.6	9.5	5.68	-3.897	12.9884	0.0459404	25.1	0	-13.6	0.3308	0.454804	-0.713693	0.463506	-0.53
19	Hengfeng Bank Co Ltd	2012	1	3.54	20.21	-13.8	7.9	8.75	-4.66206	13.3342	0.0418561	24.32	0	-13.8	0.27768	0.421328	-0.559831	0.496007	-0.08
19	Hengfeng Bank Co Ltd	2013	1	4.19	20	-13.6	7.8	7.74	-4.17598	13.5578	0.040923	31.94	0	-13.6	0.268227	0.450602	-0.559933	0.479034	-0.28
19	Hengfeng Bank Co Ltd	2014	1	3.75	20	-12.2	7.3	1.42	-4.45268	13.6513	0.0494812	35.65	0	-12.2	0.281616	0.568116	-0.501371	0.561692	0.01
19	Hengfeng Bank Co Ltd	2015	1	3.07	18.5	-13.3	6.9	9.09	-6.49594	13.8814	0.0533331	36.29	0	-13.3	0.29651	0.604736	-0.522969	0.566974	-0.55
19	Hengfeng Bank Co Ltd	2016	1	2.55	17.08	-11.3	6.7	11.29	-5.85127	14.0049	0.0524138	34.69	0	-11.3	0.3558	0.655865	-0.564219	0.630605	-0.29
19	Hengfeng Bank Co Ltd	2017	1	3.26	17	-8.1	6.8	5.71					0	-8.1	0.359922				-0.02
19	Hengfeng Bank Co Ltd	2018	1	3.22	15.88	-8.1	6.6	12.22					0	-8.1					1.8
20	Bank of Nanjing	2007	0	2.94	11.63	-16.72	14.9	13.6	-4.69753	11.2393	0.130713	30.28	0	-16.72	0.402678	0.455143	-0.60138	0.66959
20	Bank of Nanjing	2008	0	3.01	16.46	-17.82	12.7	-0.84	-4.50522	11.4286	0.123441	25.39	1	-17.82	0.437155	0.537543	-0.640505	0.682517	0.15
20	Bank of Nanjing	2009	0	1.28	15.5	-27.68	12.4	26.38	-3.97274	11.9155	0.0813568	31.39	0	-27.68	0.448151	0.603493	-0.656319	0.682825	0.42
20	Bank of Nanjing	2010	0	2.18	17	-19.72	12.7	16.38	-4.07853	12.3081	0.085648	30.48	0	-19.72	0.378756	0.588683	-0.600409	0.63083	0.25
20	Bank of Nanjing	2011	0	4.07	20.83	-13.6	11	9.89	-5.47902	12.5489	0.0773773	38.96	0	-13.6	0.364826	0.597086	-0.617728	0.590593	0.19
20	Bank of Nanjing	2012	0	3.54	20.21	-13.8	10.1	4.52	-5.43048	12.7478	0.0721679	38.24	0	-13.8	0.364373	0.538428	-0.586311	0.621468	-0.05
20	Bank of Nanjing	2013	0	4.19	20	-13.6	9.6	3.54	-5.22477	12.9809	0.0618723	40.53	0	-13.6	0.338576	0.609158	-0.564912	0.599343	-0.06
20	Bank of Nanjing	2014	0	3.75	20	-12.2	8.7	2	-5.01175	13.2589	0.0571993	36.76	0	-12.2	0.304781	0.662452	-0.474264	0.642639	-0.05
20	Bank of Nanjing	2015	0	3.07	18.5	-13.3	8.5	5.81	-5.29484	13.5986	0.0651088	32.2	0	-13.3	0.312039	0.625628	-0.498213	0.626316	0.11
20	Bank of Nanjing	2016	0	2.55	17.08	-11.3	7.8	21.69	-4.83603	13.8774	0.0586313	29.1	0	-11.3	0.311857	0.595809	-0.506385	0.61585	-0.04
20	Bank of Nanjing	2017	0	3.26	17	-8.1	7.15	3.85	-5.14154	13.9476	0.0597729	30.75	0	-8.1	0.340838	0.626526	-0.53825	0.633234	0.01
20	Bank of Nanjing	2018	0	3.22	15.88	-8.1	6.7	16.23	-6.17908	14.0333	0.063354	29.98	0	-8.1	0.386352	0.642296	-0.623368	0.619782	-0.03
21	Bank of Ningbo	2007	0	2.94	11.63	-16.72	14.7	24.68	-4.63436	11.232	0.106241	36.48	0	-16.72	0.483407	0.532022	-0.657536	0.73518
21	Bank of Ningbo	2008	0	3.01	16.46	-17.82	10.1	9.26	-4.39367	11.545	0.0852676	40.23	1	-17.82	0.476026	0.557422	-0.644907	0.738131	-0.56
21	Bank of Ningbo	2009	0	1.28	15.5	-27.68	8.9	28.42	-3.995	12.0037	0.0596381	41.4	0	-27.68	0.50115	0.594455	-0.73916	0.677999	0.13
21	Bank of Ningbo	2010	0	2.18	17	-19.72	11.9	18.28	-4.31572	12.4809	0.0603044	40.55	0	-19.72	0.385812	0.472833	-0.696536	0.553901	0.1
21	Bank of Ningbo	2011	0	4.07	20.83	-13.6	9	5.03	-5.25583	12.4703	0.0718397	36.38	0	-13.6	0.471195	0.575796	-0.694508	0.678458	0.01
21	Bank of Ningbo	2012	0	3.54	20.21	-13.8	8	8.96	-5.13001	12.8308	0.0592096	34.13	0	-13.8	0.389835	0.51042	-0.70151	0.555708	-0.08
21	Bank of Ningbo	2013	0	4.19	20	-13.6	8.2	3.15	-4.66991	13.0437	0.0552197	40.92	0	-13.6	0.37039	0.587163	-0.6706	0.552326	-0.13
21	Bank of Ningbo	2014	0	3.75	20	-12.2	7.62	-3.9	-4.72952	13.2251	0.0616557	37.83	0	-12.2	0.379097	0.609177	-0.685287	0.553194	0
21	Bank of Ningbo	2015	0	3.07	18.5	-13.3	8	1.6	-5.84051	13.4821	0.0629442	39.54	0	-13.3	0.356875	0.617703	-0.718861	0.496445	-0.03
21	Bank of Ningbo	2016	0	2.55	17.08	-11.3	7.55	6.43	-5.30706	13.6934	0.0569321	36.67	0	-11.3	0.341808	0.597325	-0.591521	0.577845	0.01
21	Bank of Ningbo	2017	0	3.26	17	-8.1	7.76	17.32	-6.22332	13.847	0.0554299	35.77	0	-8.1	0.335452	0.585017	-0.61247	0.547704	0.09
21	Bank of Ningbo	2018	0	3.22	15.88	-8.1	7.1	13.49	-6.12904	13.9256	0.072759	35.18	0	-8.1	0.384341	0.643371	-0.66348	0.57928	0.04
22	China Bohai Bank	2006	1	2.24	8.04	-16.94	12.7	6.21	-4.18069	9.6381	0.313446	169.87	0	-16.94	0.486302	0.496212	-0.748032	0.650109
22	China Bohai Bank	2007	1	2.94	11.63	-16.72	14.2	16.86	-3.36996	10.3886	0.1494	67.48	0	-16.72	0.557865	0.573542	-0.78963	0.706489	0.01
22	China Bohai Bank	2008	1	3.01	16.46	-17.82	9.7	-1.9	-2.66866	11.0387	0.0801805	60.42	1	-17.82	0.558353	0.604196	-0.714219	0.781768	-0.25
22	China Bohai Bank	2009	1	1.28	15.5	-27.68	9.4	24.69	-5.29044	11.6743	0.0446041	56.68	0	-27.68	0.593409	0.599413	-0.686437	0.864477	0.15
22	China Bohai Bank	2010	1	2.18	17	-19.72	10.6	5.97	-4.99664	12.4878	0.0355195	51.4	0	-19.72	0.348687	0.436454	-0.688155	0.506699	-0.01
22	China Bohai Bank	2011	1	4.07	20.83	-13.6	9.5	5.68	-4.24528	12.6523	0.0528302	44.64	0	-13.6	0.360162	0.550462	-0.694546	0.518558	-0.03
22	China Bohai Bank	2012	1	3.54	20.21	-13.8	7.9	8.75	-4.04191	13.0649	0.0419659	38.58	0	-13.8	0.299678	0.432889	-0.66291	0.452065	0
22	China Bohai Bank	2013	1	4.19	20	-13.6	7.8	7.74	-4.68321	13.2502	0.0425851	40.96	0	-13.6	0.295504	0.488524	-0.55279	0.534568	-0.12
22	China Bohai Bank	2014	1	3.75	20	-12.2	7.3	1.42	-6.15963	13.4108	0.0442125	41.6	0	-12.2	0.30782	0.51092	-0.578923	0.531711	-0.94
22	China Bohai Bank	2015	1	3.07	18.5	-13.3	6.9	9.09	-6.98305	13.5466	0.0465262	38.97	0	-13.3	0.359283	0.59946	-0.675854	0.531598	-0.15
22	China Bohai Bank	2016	1	2.55	17.08	-11.3	6.7	11.29	-6.96604	13.6602	0.0484317	37.5	0	-11.3	0.413122	0.612968	-0.721518	0.572573	-0.34
22	China Bohai Bank	2017	1	3.26	17	-8.1	6.8	5.71	-5.80755	13.8181	0.0483412	35.94	0	-8.1	0.463699	0.594029	-0.798638	0.580613	-0.05
22	China Bohai Bank	2018	1	3.22	15.88	-8.1	6.6	12.22	-5.57688	13.8494	0.0539988	37.28	0	-8.1	0.548573	0.625667	-0.93534	0.586496	-0.1
23	Chongqing Rural Commercial Bank	2009	0	1.28	15.5	-27.68	14.9	23.71	-4.14619	12.2128	0.0470663	55.03	0	-27.68	0.493302	0.539279	-0.645949	0.763686
23	Chongqing Rural Commercial Bank	2010	0	2.18	17	-19.72	17.1	23.7	-4.59916	12.5622	0.0785528	49.8	0	-19.72	0.423836	0.51903	-0.588746	0.719895	0.26
23	Chongqing Rural Commercial Bank	2011	0	4.07	20.83	-13.6	16.4	11.2	-4.51382	12.7508	0.0812334	42.94	0	-13.6	0.417891	0.555284	-0.585425	0.713826	1.31
23	Chongqing Rural Commercial Bank	2012	0	3.54	20.21	-13.8	13.6	6.96	-5.21462	12.9804	0.0742594	44.49	0	-13.8	0.399808	0.647412	-0.588935	0.678866	0.46
23	Chongqing Rural Commercial Bank	2013	0	4.19	20	-13.6	12.3	9.04	-5.28702	13.1272	0.0734195	44.21	0	-13.6	0.408338	0.609336	-0.589761	0.69238	0.18
23	Chongqing Rural Commercial Bank	2014	0	3.75	20	-12.2	10.9	-2.77	-5.13833	13.3357	0.0692344	42.42	0	-12.2	0.391343	0.66795	-0.591131	0.662025	0.02
23	Chongqing Rural Commercial Bank	2015	0	3.07	18.5	-13.3	11	-1.61	-4.81355	13.4826	0.0673653	41.44	0	-13.3	0.374698	0.664633	-0.571182	0.656006	-0.2
23	Chongqing Rural Commercial Bank	2016	0	2.55	17.08	-11.3	10.7	2.99	-5.02082	13.5963	0.067471	38.82	0	-11.3	0.37405	0.666542	-0.579756	0.645186	0.02
23	Chongqing Rural Commercial Bank	2017	0	3.26	17	-8.1	9.3	27.95	-6.70062	13.7161	0.0715816	34.71	0	-8.1	0.373724	0.677578	-0.591325	0.632012	-0.02
23	Chongqing Rural Commercial Bank	2018	0	3.22	15.88	-8.1	6	24	-6.03756	13.7644	0.0754687	31.25	0	-8.1	0.40112	0.681366	-0.61856	0.648475	-0.31
24	Huishang Bank Co Ltd	2005	0	1.75	7.5	-17.57	11.6	31.42	-3.54453	10.8114	0.046349	48.53	0	-17.57	0.614551		-0.700818	0.876905
24	Huishang Bank Co Ltd	2006	0	2.24	8.04	-16.94	12.9	4.27	-3.49441	11.1614	0.0447958	43.84	0	-16.94	0.628359	0.81672	-0.701366	0.895907	-0.25
24	Huishang Bank Co Ltd	2007	0	2.94	11.63	-16.72	14.2	16.35	-3.54873	11.5656	0.0377259	38.26	0	-16.72	0.527563	0.746076	-0.699974	0.753689	1.43
24	Huishang Bank Co Ltd	2008	0	3.01	16.46	-17.82	12.7	12.11	-3.95948	11.7853	0.0910583	38.71	1	-17.82	0.58439	0.797773	-0.765456	0.763453	0.55
24	Huishang Bank Co Ltd	2009	0	1.28	15.5	-27.68	12.9	15.21	-4.87857	11.9978	0.0788748	35.09	0	-27.68	0.59434	0.645045	-0.728124	0.816262	0.29
24	Huishang Bank Co Ltd	2010	0	2.18	17	-19.72	14.6	20.53	-4.22074	12.25	0.068703	29.39	0	-19.72	0.560035	0.610505	-0.733379	0.763637	0.33
24	Huishang Bank Co Ltd	2011	0	4.07	20.83	-13.6	13.5	12.11	-4.80651	12.4568	0.0664776	33.82	0	-13.6	0.534719	0.580021	-0.674984	0.792196	0.12
24	Huishang Bank Co Ltd	2012	0	3.54	20.21	-13.8	12.1	2.83	-5.45372	12.6892	0.063169	34.15	0	-13.8	0.50519	0.586353	-0.68378	0.738819	-0.1
24	Huishang Bank Co Ltd	2013	0	4.19	20	-13.6	10.4	6.25	-5.60403	12.8535	0.0828871	33.29	0	-13.6	0.511502	0.656414	-0.81287	0.629254	0.04
24	Huishang Bank Co Ltd	2014	0	3.75	20	-12.2	9.2	5.05	-5.15373	13.0873	0.0757159	33.08	0	-12.2	0.454459	0.654558	-0.774041	0.587125	-0.29
24	Huishang Bank Co Ltd	2015	0	3.07	18.5	-13.3	8.7	1	-4.57205	13.3632	0.0665669	32.02	0	-13.3	0.38268	0.664852	-0.677666	0.564702	-0.15
24	Huishang Bank Co Ltd	2016	0	2.55	17.08	-11.3	8.69	11.25	-4.51799	13.5342	0.0704626	27.55	0	-11.3	0.367488	0.701179	-0.600351	0.612123	-0.09
24	Huishang Bank Co Ltd	2017	0	3.26	17	-8.1	8.46	8.87	-5.03484	13.7191	0.0652044	26.14	0	-8.1	0.376076	0.683822	-0.66597	0.564705	0.0200001
24	Huishang Bank Co Ltd	2018	0	3.22	15.88	-8.1	8	13.04	-5.4179	13.8648	0.0668987	22.93	0	-8.1	0.398896	0.720558	-0.730297	0.546211	0.01
25	Beijing Rural Commercial Bank Co Ltd	2005	0	1.75	7.5	-17.57	11.8	29.81	-4.2685	11.7616	0.0499754	57.06	0	-17.57	0.434632	0.428907	-0.511753	0.849302
25	Beijing Rural Commercial Bank Co Ltd	2006	0	2.24	8.04	-16.94	12	19.69	-4.32242	11.9495	0.0440716	54.34	0	-16.94	0.473606	0.423933	-0.550356	0.860546	6.13
25	Beijing Rural Commercial Bank Co Ltd	2007	0	2.94	11.63	-16.72	14.5	44.55	-4.26615	12.1155	0.0384757	47.8	0	-16.72	0.53412	0.462989	-0.575711	0.927758	4.05
25	Beijing Rural Commercial Bank Co Ltd	2008	0	3.01	16.46	-17.82	9.1	9.26	-4.6749	12.3339	0.033712	42	1	-17.82	0.497178	0.467475	-0.545394	0.911593	1.97
25	Beijing Rural Commercial Bank Co Ltd	2009	0	1.28	15.5	-27.68	10.2	13.53	-5.91671	12.5572	0.0272114	49.18	0	-27.68	0.429417	0.372746	-0.466249	0.921004	-3.38
25	Beijing Rural Commercial Bank Co Ltd	2010	0	2.18	17	-19.72	10.3	29.7	-5.98714	12.7103	0.0386086	48.36	0	-19.72	0.419525	0.427345	-0.468275	0.895895	3.49
25	Beijing Rural Commercial Bank Co Ltd	2011	0	4.07	20.83	-13.6	8.1	-9.52	-4.34654	12.8408	0.0431147	43.83	0	-13.6	0.44892	0.451465	-0.504015	0.890688	1.3
25	Beijing Rural Commercial Bank Co Ltd	2012	0	3.54	20.21	-13.8	7.7	6.67	-4.1416	12.9583	0.0444995	43.89	0	-13.8	0.477468	0.477529	-0.570663	0.83669	1.1
25	Beijing Rural Commercial Bank Co Ltd	2013	0	4.19	20	-13.6	7.7	7.86	-4.93898	13.0522	0.0450789	49.04	0	-13.6	0.505941	0.545505	-0.6168	0.820268	0.68
25	Beijing Rural Commercial Bank Co Ltd	2014	0	3.75	20	-12.2	7.3	3.61	-4.85577	13.1672	0.0605046	44.46	0	-12.2	0.504819	0.52116	-0.625497	0.807069	0.72
25	Beijing Rural Commercial Bank Co Ltd	2015	0	3.07	18.5	-13.3	6.9	20.55	-4.91845	13.3507	0.0571334	43.45	0	-13.3	0.426268	0.514653	-0.577915	0.737595	-0.01
25	Beijing Rural Commercial Bank Co Ltd	2016	0	2.55	17.08	-11.3	6.79	27.75	-5.06228	13.4928	0.0552143	41.56	0	-11.3	0.366645	0.525047	-0.516142	0.710357	0.08
25	Beijing Rural Commercial Bank Co Ltd	2017	0	3.26	17	-8.1	6.74	19.75	-5.86797	13.6125	0.0552447	37.82	0	-8.1	0.333423	0.503655	-0.492672	0.676764	0.37
25	Beijing Rural Commercial Bank Co Ltd	2018	0	3.22	15.88	-8.1	6.6	9.68	-6.96096	13.689	0.0584172	34.53	0	-8.1	0.358136	0.493719	-0.526507	0.680211	0.19
26	Bank of Hangzhou Co Ltd	2003	0		6.33	-19.6	14.7	15.18	-3.35086	10.5905	0.0363862	61.23	0	-19.6	0.536553		-0.711056	0.754586
26	Bank of Hangzhou Co Ltd	2004	0	2.27	7.38	-14.6	14.5	13.65	-3.12476	10.5081	0.0413776	57.76	0	-14.6	0.602233		-0.646808	0.931085	-0.17
26	Bank of Hangzhou Co Ltd	2005	0	1.75	7.5	-17.57	12.8	42.62	-3.48505	10.7424	0.0534701	45.09	0	-17.57	0.585427	0.652645	-0.634119	0.923213	-0.53
26	Bank of Hangzhou Co Ltd	2006	0	2.24	8.04	-16.94	13.6	13.52	-3.41238	10.9481	0.0550926	37.27	0	-16.94	0.601353	0.6912	-0.671338	0.895754	1.37
26	Bank of Hangzhou Co Ltd	2007	0	2.94	11.63	-16.72	14.7	24.68	-4.2707	11.1458	0.0554242	32.77	0	-16.72	0.58642	0.688944	-0.67468	0.869182	0.59
26	Bank of Hangzhou Co Ltd	2008	0	3.01	16.46	-17.82	10.1	9.26	-4.316	11.5091	0.0482789	32.26	1	-17.82	0.583295	0.644967	-0.708238	0.823585	-0.03
26	Bank of Hangzhou Co Ltd	2009	0	1.28	15.5	-27.68	8.9	28.42	-4.17349	11.9183	0.0690907	37.28	0	-27.68	0.571798	0.654734	-0.690099	0.828573	0.04
26	Bank of Hangzhou Co Ltd	2010	0	2.18	17	-19.72	11.9	18.28	-3.90137	12.2896	0.0549056	36.44	0	-19.72	0.489851	0.608966	-0.699251	0.700536	0.15
26	Bank of Hangzhou Co Ltd	2011	0	4.07	20.83	-13.6	9	5.03	-5.31833	12.4047	0.0591478	34.58	0	-13.6	0.519996	0.621194	-0.696785	0.746279	0.06
26	Bank of Hangzhou Co Ltd	2012	0	3.54	20.21	-13.8	8	8.96	-4.86256	12.6915	0.053888	32.56	0	-13.8	0.468143	0.55122	-0.689315	0.679143	-0.38
26	Bank of Hangzhou Co Ltd	2013	0	4.19	20	-13.6	8.2	3.15	-5.22354	12.7373	0.060593	41.41	0	-13.6	0.510576	0.661151	-0.696871	0.732669	-0.22
26	Bank of Hangzhou Co Ltd	2014	0	3.75	20	-12.2	7.62	-3.9	-4.39555	12.9445	0.062508	38.99	0	-12.2	0.469862	0.677234	-0.703148	0.668227	-0.01
26	Bank of Hangzhou Co Ltd	2015	0	3.07	18.5	-13.3	8	1.6	-4.26507	13.2091	0.0584881	39.08	0	-13.3	0.394738	0.616148	-0.689821	0.572232	-0.16
26	Bank of Hangzhou Co Ltd	2016	0	2.55	17.08	-11.3	7.55	6.43	-4.42291	13.4876	0.0535264	33.28	0	-11.3	0.342309	0.536608	-0.669571	0.511236	-0.26
26	Bank of Hangzhou Co Ltd	2017	0	3.26	17	-8.1	7.76	17.32	-5.05967	13.6332	0.0621968	32.64	0	-8.1	0.3406	0.576558	-0.632675	0.538349	0.03
26	Bank of Hangzhou Co Ltd	2018	0	3.22	15.88	-8.1	7.1	13.49	-6.49449	13.7333	0.0620642	29.91	0	-8.1	0.380516	0.625006	-0.657824	0.578448	0.14
27	Shanghai Rural Commercial Bank	2005	0	1.75	7.5	-17.57	11.1	16.26	-6.05737	11.7552	0.0482942	52.31	0	-17.57	0.496798	0.529392	-0.816807	0.60822
27	Shanghai Rural Commercial Bank	2006	0	2.24	8.04	-16.94	12	5.09	-5.93899	11.8212	0.0473599	50.01	0	-16.94	0.541674	0.529392	-0.842802	0.642705	1.16
27	Shanghai Rural Commercial Bank	2007	0	2.94	11.63	-16.72	15.2	17.25	-6.1538	11.967	0.0708655	39.44	0	-16.72	0.525252	0.529392	-0.653266	0.804041	1.59
27	Shanghai Rural Commercial Bank	2008	0	3.01	16.46	-17.82	9.7	-1.67	-2.51243	12.0458	0.0658366	35.02	1	-17.82	0.546595	0.540246	-0.633196	0.863232	-0.53
27	Shanghai Rural Commercial Bank	2009	0	1.28	15.5	-27.68	8.2	52.36	-2.56602	12.2639	0.0614598	43.59	0	-27.68	0.559368	0.536532	-0.662714	0.844056	-0.03
27	Shanghai Rural Commercial Bank	2010	0	2.18	17	-19.72	10.3	15.58	-3.2379	12.4345	0.0921842	44	0	-19.72	0.561864	0.565915	-0.669275	0.839511	0.52
27	Shanghai Rural Commercial Bank	2011	0	4.07	20.83	-13.6	8.2	-5.07	-5.24817	12.6441	0.0808782	38.7	0	-13.6	0.539658	0.562029	-0.675645	0.79873	0.19
27	Shanghai Rural Commercial Bank	2012	0	3.54	20.21	-13.8	7.5	2.24	-5.27528	12.7993	0.0817753	39.39	0	-13.8	0.539896	0.556593	-0.669035	0.806977	-0.09
27	Shanghai Rural Commercial Bank	2013	0	4.19	20	-13.6	7.7	16.74	-5.61705	12.9501	0.0783778	45.42	0	-13.6	0.544009	0.584448	-0.657857	0.82694	-0.02
27	Shanghai Rural Commercial Bank	2014	0	3.75	20	-12.2	7	1.38	-5.79989	13.0925	0.0785973	44.08	0	-12.2	0.533793	0.628657	-0.663076	0.805027	0.01
27	Shanghai Rural Commercial Bank	2015	0	3.07	18.5	-13.3	6.9	30.98	-5.79256	13.2828	0.0738083	42.4	0	-13.3	0.506506	0.610445	-0.660184	0.76722	-0.11
27	Shanghai Rural Commercial Bank	2016	0	2.55	17.08	-11.3	6.9	20.51	-4.86989	13.4743	0.067091	40.47	0	-11.3	0.475609	0.625523	-0.610539	0.778998	0.09
27	Shanghai Rural Commercial Bank	2017	0	3.26	17	-8.1	6.9	-4.03	-4.96392	13.5949	0.0661011	34.78	0	-8.1	0.465856	0.590503	-0.613455	0.759398	-0.01
27	Shanghai Rural Commercial Bank	2018	0	3.22	15.88	-8.1	6.6	16.55	-6.44942	13.6336	0.0777265	32.96	0	-8.1	0.491665	0.602557	-0.635606	0.773537	0.17
28	Chengdu Rural Commercial Bank Co Ltd	2010	0	2.18	17	-19.72	15.1	16.05		11.9733	0.0604619	37.12	0	-19.72	0.521137		-0.625935	0.832574
28	Chengdu Rural Commercial Bank Co Ltd	2011	0	4.07	20.83	-13.6	15	15.31	-4.75676	12.1426	0.0905973	31.38	0	-13.6	0.525388		-0.651156	0.806853
28	Chengdu Rural Commercial Bank Co Ltd	2012	0	3.54	20.21	-13.8	12.6	7.92	-4.68211	12.6155	0.0531077	33.19	0	-13.8	0.376401		-0.542003	0.694463	-1.37
28	Chengdu Rural Commercial Bank Co Ltd	2013	0	4.19	20	-13.6	10	2.56	-4.35623	12.97	0.0503943	43.93	0	-13.6	0.311193	0.43602	-0.513443	0.60609	0.81
28	Chengdu Rural Commercial Bank Co Ltd	2014	0	3.75	20	-12.2	8.5	0.12	-4.40606	13.36	0.0436637	37.33	0	-12.2	0.243753	0.33978	-0.394863	0.617311	0.26
28	Chengdu Rural Commercial Bank Co Ltd	2015	0	3.07	18.5	-13.3	7.9	-1.14	-4.25995	13.3764	0.0501222	43.76	0	-13.3	0.274694	0.448075	-0.43259	0.634998	-0.05
28	Chengdu Rural Commercial Bank Co Ltd	2016	0	2.55	17.08	-11.3	7.8	8.24	-4.31052	13.4197	0.0538394	36.71	0	-11.3	0.298185	0.475868	-0.482054	0.618571	-0.12
28	Chengdu Rural Commercial Bank Co Ltd	2017	0	3.26	17	-8.1	8.1	8.06	-7.76675	13.4667	0.0571201	33.92	0	-8.1	0.327907	0.537453	-0.739644	0.443331	-0.1
28	Chengdu Rural Commercial Bank Co Ltd	2018	0	3.22	15.88	-8.1	8	13.64	-5.21637	13.3632	0.0701008		0	-8.1	0.39529	0.602301	-0.713777	0.5538	1.22
29	Guangzhou Rural Commercial Bank Co., Ltd.	2010	0	2.18	17	-19.72	12.4	10.13	-5.08061	12.2618	0.0661505	33.76	0	-19.72	0.510833	0.539696	-0.605746	0.843312
29	Guangzhou Rural Commercial Bank Co., Ltd.	2011	0	4.07	20.83	-13.6	10	7.95	-5.29643	12.5199	0.0782722	31.82	0	-13.6	0.443552	0.557743	-0.571326	0.776355	0.12
29	Guangzhou Rural Commercial Bank Co., Ltd.	2012	0	3.54	20.21	-13.8	8.2	1.42	-5.30793	12.7584	0.0701939	31.45	0	-13.8	0.397903	0.557094	-0.520708	0.764158	-0.12
29	Guangzhou Rural Commercial Bank Co., Ltd.	2013	0	4.19	20	-13.6	8.5	10.41	-5.49545	12.8466	0.0731676	39.68	0	-13.6	0.424261	0.61196	-0.513793	0.825743	-0.2
29	Guangzhou Rural Commercial Bank Co., Ltd.	2014	0	3.75	20	-12.2	7.76	0.71	-7.21816	13.0532	0.0698376	38.3	0	-12.2	0.398582	0.613893	-0.524721	0.759607	-0.63
29	Guangzhou Rural Commercial Bank Co., Ltd.	2015	0	3.07	18.5	-13.3	8	11.37	-4.21725	13.2756	0.0612486	36.13	0	-13.3	0.383762	0.584766	-0.571928	0.670997	-0.26
29	Guangzhou Rural Commercial Bank Co., Ltd.	2016	0	2.55	17.08	-11.3	7.5	15.18	-3.95669	13.4014	0.0572504	36.24	0	-11.3	0.372026	0.563145	-0.580285	0.641109	-0.01
29	Guangzhou Rural Commercial Bank Co., Ltd.	2017	0	3.26	17	-8.1	7.54	4.39	-5.21183	13.5086	0.0658921	38.49	0	-8.1	0.39963	0.590601	-0.601658	0.664215	0.3
29	Guangzhou Rural Commercial Bank Co., Ltd.	2018	0	3.22	15.88	-8.1	6.8	13.13	-5.77277	13.5454	0.0728178	28.97	0	-8.1	0.49521	0.667947	-0.696966	0.710523	0.24
30	Bank of Tianjin	2008	0	3.01	16.46	-17.82	16.5	0.4	-5.6497	11.7186	0.0651866	25.81	1	-17.82	0.407307	0.476338	-0.501264	0.812559
30	Bank of Tianjin	2009	0	1.28	15.5	-27.68	16.5	17.99	-5.65044	11.9162	0.0556331	31.14	0	-27.68	0.426971	0.513904	-0.497952	0.857453	0.44
30	Bank of Tianjin	2010	0	2.18	17	-19.72	17.4	20.21	-5.5601	12.2251	0.053536	30.22	0	-19.72	0.384773	0.524018	-0.511145	0.752768	0.52
30	Bank of Tianjin	2011	0	4.07	20.83	-13.6	16.4	7.65	-7.11477	12.3689	0.0608505	33.33	0	-13.6	0.408157	0.575684	-0.583178	0.699884	0.09
30	Bank of Tianjin	2012	0	3.54	20.21	-13.8	13.8	-6.29	-7.79568	12.6193	0.0554324	28.02	0	-13.8	0.406141	0.519094	-0.609962	0.665847	0.21
30	Bank of Tianjin	2013	0	4.19	20	-13.6	12.5	4.75	-5.10289	12.9133	0.0479421	35.83	0	-13.6	0.365399	0.5715	-0.602069	0.606906	-0.31
30	Bank of Tianjin	2014	0	3.75	20	-12.2	10.04	5.22	-5.11863	13.0792	0.0603308	32.9	0	-12.2	0.356928	0.562752	-0.60307	0.591852	-0.0600001
30	Bank of Tianjin	2015	0	3.07	18.5	-13.3	9.3	12.49	-5.16159	13.2458	0.058776	32.02	0	-13.3	0.326347	0.625721	-0.551565	0.591674	-0.25
30	Bank of Tianjin	2016	0	2.55	17.08	-11.3	9.1	29.59	-4.52937	13.3959	0.0635237	32.72	0	-11.3	0.32557	0.665681	-0.585548	0.55601	-0.14
30	Bank of Tianjin	2017	0	3.26	17	-8.1	3.64	17.63	-4.13932	13.4616	0.0637626	31.2	0	-8.1	0.354575	0.726081	-0.695474	0.509831	-0.02
30	Bank of Tianjin	2018	0	3.22	15.88	-8.1	3.6	5.19	-5.20371	13.399	0.0723765	28.59	0	-8.1	0.437997	0.723816	-0.842252	0.520031	-0.14
31	Xiamen International Bank	2007	0	2.94	11.63	-16.72	15.2	22.44	-5.10961	10.6648	0.051248	42.76	0	-16.72	0.596612	0.520628	-0.692958	0.860964
31	Xiamen International Bank	2008	0	3.01	16.46	-17.82	13	0.49	-5.08163	10.694	0.0546621	56.91	1	-17.82	0.626139	0.55783	-0.735671	0.851112	-0.23
31	Xiamen International Bank	2009	0	1.28	15.5	-27.68	12.3	19.3	-5.09973	10.7556	0.0599968	44.28	0	-27.68	0.610274	0.561154	-0.682499	0.894176	-0.16
31	Xiamen International Bank	2010	0	2.18	17	-19.72	13.9	13.25	-5.89164	11.1691	0.0469988	46.34	0	-19.72	0.623486	0.440165	-0.802704	0.776732	0.28
31	Xiamen International Bank	2011	0	4.07	20.83	-13.6	12.3	22.63	-4.49975	11.5626	0.0369304	42.83	0	-13.6	0.505245	0.357641	-0.736714	0.685808	0.1
31	Xiamen International Bank	2012	0	3.54	20.21	-13.8	11.4	12.26	-4.3625	12.2384	0.0445554	33.57	0	-13.8	0.320198	0.438767	-0.686928	0.46613	-0.17
31	Xiamen International Bank	2013	0	4.19	20	-13.6	11	3.01	-6.5416	12.4717	0.0408969	27.76	0	-13.6	0.312164	0.418561	-0.597024	0.522867	0.02
31	Xiamen International Bank	2014	0	3.75	20	-12.2	9.9	2.61	-5.38471	12.7627	0.0442656	27.3	0	-12.2	0.319176	0.541985	-0.496793	0.642473	-0.06
31	Xiamen International Bank	2015	0	3.07	18.5	-13.3	9	-3.14	-4.92322	13.0373	0.0605222	22.52	0	-13.3	0.334472	0.614893	-0.494909	0.675825	-0.1
31	Xiamen International Bank	2016	0	2.55	17.08	-11.3	8.4	7.12	-5.69511	13.242	0.0709646	21.05	0	-11.3	0.379895	0.602751	-0.529551	0.717391	-0.14
31	Xiamen International Bank	2017	0	3.26	17	-8.1	8.1	1.19	-6.80183	13.4764	0.0650974	26.52	0	-8.1	0.400046	0.641297	-0.605528	0.660656	0.04
31	Xiamen International Bank	2018	0	3.22	15.88	-8.1	8.3	14.31	-5.7845	13.6	0.0678756	26.84	0	-8.1	0.446417	0.647401	-0.669931	0.666363	-0.07
32	Bank of Jinzhou Co Ltd	2007	0	2.94	11.63	-16.72	15	16.33	-4.99113	10.2559	0.063297	40.68	0	-16.72	0.556257	0.693218	-0.641443	0.867196
32	Bank of Jinzhou Co Ltd	2008	0	3.01	16.46	-17.82	13.4	6.57	-5.03699	10.4792	0.0637212	37.15	1	-17.82	0.571791	0.695768	-0.679894	0.841	1.29
32	Bank of Jinzhou Co Ltd	2009	0	1.28	15.5	-27.68	13.1	8.31	-5.27226	10.9038	0.0932896	35.79	0	-27.68	0.573043	0.689034	-0.701367	0.817037	1.5
32	Bank of Jinzhou Co Ltd	2010	0	2.18	17	-19.72	14.2	11.13	-4.874	11.448	0.0918967	42.13	0	-19.72	0.435952	0.721426	-0.517812	0.841912	0.45
32	Bank of Jinzhou Co Ltd	2011	0	4.07	20.83	-13.6	12.2	5.57	-4.83945	11.5756	0.0914936	41.31	0	-13.6	0.48633	0.746138	-0.635373	0.765423	0.12
32	Bank of Jinzhou Co Ltd	2012	0	3.54	20.21	-13.8	9.5	3.84	-5.20264	11.722	0.0919204	41.21	0	-13.8	0.512738	0.683009	-0.763817	0.671284	0.0700001
32	Bank of Jinzhou Co Ltd	2013	0	4.19	20	-13.6	8.7	4.26	-4.7741	12.1001	0.0645943	41.2	0	-13.6	0.435134	0.674936	-0.844549	0.515226	-0.03
32	Bank of Jinzhou Co Ltd	2014	0	3.75	20	-12.2	5.8	3.84	-4.88933	12.432	0.0633331	38.2	0	-12.2	0.354216	0.724835	-0.860279	0.411745	-0.12
32	Bank of Jinzhou Co Ltd	2015	0	3.07	18.5	-13.3	3	7.42	-3.34977	12.7985	0.0726409	23.66	0	-13.3	0.27975	0.795394	-0.68589	0.407864	-0.04
32	Bank of Jinzhou Co Ltd	2016	0	2.55	17.08	-11.3	-2.5	7.11	-3.27441	13.1976	0.0795725	16.8	0	-11.3	0.235225	0.756731	-0.482186	0.48783	-0.11
32	Bank of Jinzhou Co Ltd	2017	0	3.26	17	-8.1	4.2	9.9	-4.22997	13.4917	0.0831674	17.59	0	-8.1	0.307072	0.764548	-0.649035	0.473121	0.1
32	Bank of Jinzhou Co Ltd	2018	0	3.22	15.88	-8.1	5.7	13.94	-1.89011	13.6482	0.0718306	16.85	0	-8.1	0.449059	0.867751	-0.852536	0.526734	-3.95
33	Harbin Bank	2007	0	2.94	11.63	-16.72	12	15.68	-2.93022	10.8893	0.0447359	27.21	0	-16.72	0.568869	0.513538	-0.773544	0.735406
33	Harbin Bank	2008	0	3.01	16.46	-17.82	11.8	12.22	-3.21975	11.0559	0.0501758	27.98	1	-17.82	0.531533	0.468014	-0.634034	0.838335	0.44
33	Harbin Bank	2009	0	1.28	15.5	-27.68	11.4	16.09	-3.37862	11.3458	0.0458668	39.4	0	-27.68	0.514589	0.447578	-0.58052	0.886427	2.17
33	Harbin Bank	2010	0	2.18	17	-19.72	12.7	13.86	-4.20833	11.7533	0.0412361	35.25	0	-19.72	0.424822	0.436625	-0.478552	0.887722	0.2
33	Harbin Bank	2011	0	4.07	20.83	-13.6	12.3	5.46	-4.40509	12.2388	0.0557936	38.47	0	-13.6	0.331381	0.452141	-0.469187	0.706288	0.14
33	Harbin Bank	2012	0	3.54	20.21	-13.8	10	1.16	-4.33911	12.5065	0.0627086	39.24	0	-13.8	0.323093	0.504239	-0.467548	0.691037	0.01
33	Harbin Bank	2013	0	4.19	20	-13.6	8	19.04	-4.38841	12.6829	0.0618523	42.03	0	-13.6	0.328831	0.57737	-0.472577	0.695826	-0.21
33	Harbin Bank	2014	0	3.75	20	-12.2	5.61	1.85	-6.03325	12.7474	0.0877735	43.24	0	-12.2	0.360638	0.628049	-0.533729	0.675696	-0.28
33	Harbin Bank	2015	0	3.07	18.5	-13.3	5.7	6.66	-7.70236	13.0055	0.0760883	39.66	0	-13.3	0.334213	0.676836	-0.484571	0.689708	-0.27
33	Harbin Bank	2016	0	2.55	17.08	-11.3	6.1	4.38	-5.11314	13.1975	0.0692651	31.91	0	-11.3	0.374067	0.732102	-0.587578	0.636625	-0.13
33	Harbin Bank	2017	0	3.26	17	-8.1	6.36	20.76	-4.95704	13.2433	0.0751591	30.73	0	-8.1	0.449177	0.756853	-0.670045	0.670368	-0.17
33	Harbin Bank	2018	0	3.22	15.88	-8.1	4.7	9.96	-5.89454	13.3303	0.0771482	32.07	0	-8.1	0.452268	0.778377	-0.69554	0.65024	-0.03
34	Bank of Guangzhou Co,, Ltd	2008	0	3.01	16.46	-17.82	10.4	0.72	-3.27454	11.6172	0.0710042	44.33	1	-17.82	0.350637	0.468135	-0.408668	0.857998
34	Bank of Guangzhou Co,, Ltd	2009	0	1.28	15.5	-27.68	9.7	11.13	-3.55522	11.755	0.0657508	44.79	0	-27.68	0.39303	0.46004	-0.462192	0.850361	-6.19
34	Bank of Guangzhou Co,, Ltd	2010	0	2.18	17	-19.72	12.4	10.13	-3.47908	12.0266	0.0611779	23.06	0	-19.72	0.374779	0.453244	-0.537072	0.697817	-20.11
34	Bank of Guangzhou Co,, Ltd	2011	0	4.07	20.83	-13.6	10	7.95	-3.38563	12.2356	0.0552085	24.52	0	-13.6	0.352124	0.444411	-0.568845	0.619016	38.19
34	Bank of Guangzhou Co,, Ltd	2012	0	3.54	20.21	-13.8	8.2	1.42	-5.0262	12.4363	0.052016	20.97	0	-13.8	0.328056	0.409363	-0.531059	0.61774	-0.01
34	Bank of Guangzhou Co,, Ltd	2013	0	4.19	20	-13.6	8.5	10.41	-5.24439	12.6272	0.0495371	29.55	0	-13.6	0.3147	0.428955	-0.508616	0.618739	0.01
34	Bank of Guangzhou Co,, Ltd	2014	0	3.75	20	-12.2	7.76	0.71	-5.19692	12.7095	0.053298	30.76	0	-12.2	0.330968	0.484031	-0.533668	0.620176	-0.27
34	Bank of Guangzhou Co,, Ltd	2015	0	3.07	18.5	-13.3	8	11.37	-4.45087	12.9365	0.0477193	33.05	0	-13.3	0.326671	0.461077	-0.541728	0.603016	-0.6
34	Bank of Guangzhou Co,, Ltd	2016	0	2.55	17.08	-11.3	7.5	15.18	-4.16217	13.0047	0.0487549	31.76	0	-11.3	0.306076	0.43931	-0.53122	0.576175	-0.45
34	Bank of Guangzhou Co,, Ltd	2017	0	3.26	17	-8.1	7.54	4.39	-5.27809	12.9949	0.0535166	35.08	0	-8.1	0.384892	0.561423	-0.601634	0.639745	-0.01
34	Bank of Guangzhou Co,, Ltd	2018	0	3.22	15.88	-8.1	6.8	13.13	-6.08861	13.1492	0.07352	31.23	0	-8.1	0.466979	0.654231	-0.747613	0.624628	0.5
35	Bank of Jilin Co Ltd	2007	0	2.94	11.63	-16.72	16.1	17.94	-2.73268	10.8854	0.0625981	70.88	0	-16.72	0.61644	0.752498	-0.711745	0.866096
35	Bank of Jilin Co Ltd	2008	0	3.01	16.46	-17.82	16	9.45	-3.08199	11.3582	0.0805303	44.22	1	-17.82	0.550246	0.720861	-0.673531	0.816957	-0.63
35	Bank of Jilin Co Ltd	2009	0	1.28	15.5	-27.68	13.6	16.22	-3.01963	11.5916	0.0730166	52.62	0	-27.68	0.578859	0.746396	-0.726392	0.796897	2.65
35	Bank of Jilin Co Ltd	2010	0	2.18	17	-19.72	13.8	25.36	-5.0026	11.9055	0.0722861	41.21	0	-19.72	0.534871	0.673548	-0.678957	0.787783	0.28
35	Bank of Jilin Co Ltd	2011	0	4.07	20.83	-13.6	13.8	19.06	-6.37097	12.1358	0.0666348	36.33	0	-13.6	0.51024	0.620313	-0.687188	0.742504	-0.16
35	Bank of Jilin Co Ltd	2012	0	3.54	20.21	-13.8	12	-6.87	-5.16201	12.3048	0.0642278	36.93	0	-13.8	0.5051	0.609984	-0.696421	0.725279	0.19
35	Bank of Jilin Co Ltd	2013	0	4.19	20	-13.6	8.3	9.11	-5.00538	12.477	0.0605156	51.53	0	-13.6	0.463858	0.761412	-0.63365	0.732042	-0.04
35	Bank of Jilin Co Ltd	2014	0	3.75	20	-12.2	6.5	13.77	-5.33813	12.556	0.0647311	46.64	0	-12.2	0.484044	0.794179	-0.657907	0.735734	0.0999999
35	Bank of Jilin Co Ltd	2015	0	3.07	18.5	-13.3	6.5	8.38	-4.82635	12.787	0.0576964	50.67	0	-13.3	0.432638	0.683978	-0.665997	0.64961	-0.43
35	Bank of Jilin Co Ltd	2016	0	2.55	17.08	-11.3	6.9	-5.12	-4.42854	12.9767	0.050737	45.01	0	-11.3	0.406058	0.617988	-0.665316	0.610323	-0.21
35	Bank of Jilin Co Ltd	2017	0	3.26	17	-8.1	5.3	16.22	-5.43493	12.88	0.0584081	44.37	0	-8.1	0.480268	0.66615	-0.75825	0.63339	-0.01
35	Bank of Jilin Co Ltd	2018	0	3.22	15.88	-8.1	4.5	18.32	-3.82828	12.799	0.071088	44.53	0	-8.1	0.60599	0.77152	-0.832137	0.728234	-1.1
36	Baoshang Bank	2007	0	2.94	11.63	-16.72	19.2	23.83	-4.10492	10.8632	0.0370436	35.81	0	-16.72	0.342556	0.381712	-0.435786	0.786065
36	Baoshang Bank	2008	0	3.01	16.46	-17.82	17.8	12.43	-4.1807	11.0338	0.0489492	33.95	1	-17.82	0.373966	0.519714	-0.484881	0.771253	0.18
36	Baoshang Bank	2009	0	1.28	15.5	-27.68	16.9	16.95	-4.16538	11.3102	0.0436554	44.35	0	-27.68	0.342302	0.475376	-0.413413	0.827991	0.02
36	Baoshang Bank	2010	0	2.18	17	-19.72	15	12.61	-4.99877	11.6513	0.0602581	38.23	0	-19.72	0.304701	0.591835	-0.371413	0.820383	0.06
36	Baoshang Bank	2011	0	4.07	20.83	-13.6	14.3	11.99	-5.15789	12.1114	0.0877687	39.47	0	-13.6	0.266245	0.625436	-0.413784	0.643441	0.02
36	Baoshang Bank	2012	0	3.54	20.21	-13.8	11.5	9.45	-4.65493	12.2435	0.0866503	42.44	0	-13.8	0.28215	0.548371	-0.476356	0.592309	-0.44
36	Baoshang Bank	2013	0	4.19	20	-13.6	9	5.65	-4.08937	12.399	0.0796945	54.19	0	-13.6	0.297676	0.681404	-0.486015	0.612484	-0.13
36	Baoshang Bank	2014	0	3.75	20	-12.2	7.8	-0.78	-5.08754	12.6535	0.0717791	52.74	0	-12.2	0.303024	0.616256	-0.55924	0.54185	-0.37
36	Baoshang Bank	2015	0	3.07	18.5	-13.3	7.7	2.77	-6.02148	12.7731	0.0744057	50.96	0	-13.3	0.345371	0.792494	-0.685627	0.50373	-0.04
36	Baoshang Bank	2016	0	2.55	17.08	-11.3	7.2	2.61	-6.41831	12.9752	0.0690482	44.86	0	-11.3	0.362622	0.75555	-0.808194	0.448682	-0.27
36	Baoshang Bank	2017	0	3.26	17	-8.1	4	4.87				50.16	0	-8.1
36	Baoshang Bank	2018	0	3.22	15.88	-8.1	5.3	25.97					0	-8.1
37	Bank of Changsha Co Ltd	2008	0	3.01	16.46	-17.82	14.1	2.18	-5.21133	10.9536	0.0309199	50.87	1	-17.82	0.38762	0.35704	-0.557706	0.695026
37	Bank of Changsha Co Ltd	2009	0	1.28	15.5	-27.68	13.9	19.83	-5.30049	11.0748	0.0376133	46.22	0	-27.68	0.415884	0.411982	-0.520196	0.799474	1.37
37	Bank of Changsha Co Ltd	2010	0	2.18	17	-19.72	14.6	19.04	-5.4821	11.3308	0.0549172	33.54	0	-19.72	0.408901	0.441746	-0.526308	0.776924	-0.22
37	Bank of Changsha Co Ltd	2011	0	4.07	20.83	-13.6	12.8	16.91	-5.01995	11.7262	0.047156	33.71	0	-13.6	0.332641	0.453293	-0.472059	0.70466	1.17
37	Bank of Changsha Co Ltd	2012	0	3.54	20.21	-13.8	11.4	4.14	-4.89377	11.999	0.0463325	33.2	0	-13.8	0.300513	0.463661	-0.432017	0.695606	0.04
37	Bank of Changsha Co Ltd	2013	0	4.19	20	-13.6	10.1	6.5	-4.66204	12.1723	0.0478479	40.29	0	-13.6	0.302195	0.489629	-0.440152	0.686569	-0.21
37	Bank of Changsha Co Ltd	2014	0	3.75	20	-12.2	9.5	-2	-4.79341	12.2834	0.0607502	40.6	0	-12.2	0.339815	0.573696	-0.460081	0.738599	-0.35
37	Bank of Changsha Co Ltd	2015	0	3.07	18.5	-13.3	8.5	3.76	-5.68379	12.5615	0.0624335	39.45	0	-13.3	0.328754	0.584572	-0.476257	0.690287	0.0599999
37	Bank of Changsha Co Ltd	2016	0	2.55	17.08	-11.3	8	8.96	-4.78655	12.8571	0.0530945	35.43	0	-11.3	0.309479	0.582783	-0.434151	0.712838	0.03
37	Bank of Changsha Co Ltd	2017	0	3.26	17	-8.1	8	11.92	-4.95968	13.0616	0.0509974	34.58	0	-8.1	0.328317	0.571983	-0.458908	0.715429	-0.05
37	Bank of Changsha Co Ltd	2018	0	3.22	15.88	-8.1	7.8	12.94	-6.2094	13.1743	0.0603482	35.09	0	-8.1	0.388134	0.619717	-0.599068	0.647897	-0.05
38	Bank of Chongqing	2003	0		6.33	-19.6	11.5	3.68		10.1038	0.0699787	71.69	0	-19.6	0.459609		-0.810376	0.567155
38	Bank of Chongqing	2004	0	2.27	7.38	-14.6	12.2	18.77	-4.32476	10.0644	0.0759826	47.34	0	-14.6	0.541082	0.606673	-0.67923	0.796611
38	Bank of Chongqing	2005	0	1.75	7.5	-17.57	11.5	20.86	-5.1028	10.3236	0.0617342	43.77	0	-17.57	0.492741	0.568974	-0.661444	0.744946
38	Bank of Chongqing	2006	0	2.24	8.04	-16.94	12.2	9.5	-3.74105	10.3905	0.0667562	42.95	0	-16.94	0.579505	0.615789	-0.655343	0.884277	4.02
38	Bank of Chongqing	2007	0	2.94	11.63	-16.72	15.9	24.36	-3.11798	10.7062	0.0588981	32.38	0	-16.72	0.531472	0.555021	-0.673004	0.789701	0.61
38	Bank of Chongqing	2008	0	3.01	16.46	-17.82	14.5	2	-3.70461	10.941	0.0583115	35.81	1	-17.82	0.510135	0.551064	-0.681666	0.748365	0.28
38	Bank of Chongqing	2009	0	1.28	15.5	-27.68	14.9	23.71	-5.14985	11.3005	0.0499107	36.63	0	-27.68	0.52253	0.384622	-0.713188	0.732668	0.32
38	Bank of Chongqing	2010	0	2.18	17	-19.72	17.1	23.7	-5.11495	11.5921	0.0461107	33.68	0	-19.72	0.489357	0.372454	-0.768629	0.636662	0.1
38	Bank of Chongqing	2011	0	4.07	20.83	-13.6	16.4	11.2	-5.23416	11.7546	0.0506766	40.59	0	-13.6	0.502763	0.525799	-0.716877	0.701324	0.01
38	Bank of Chongqing	2012	0	3.54	20.21	-13.8	13.6	6.96	-4.79335	11.9587	0.0528827	40.83	0	-13.8	0.49073	0.538618	-0.671975	0.730281	0.02
38	Bank of Chongqing	2013	0	4.19	20	-13.6	12.3	9.04	-5.02664	12.2394	0.0651843	38.86	0	-13.6	0.437669	0.598104	-0.608224	0.719586	-0.06
38	Bank of Chongqing	2014	0	3.75	20	-12.2	10.9	-2.77	-4.90569	12.5228	0.0579279	37.49	0	-12.2	0.387748	0.598248	-0.633879	0.611706	-0.3
38	Bank of Chongqing	2015	0	3.07	18.5	-13.3	11	-1.61	-4.79502	12.6755	0.0665806	37.13	0	-13.3	0.390138	0.631979	-0.626042	0.623182	-0.28
38	Bank of Chongqing	2016	0	2.55	17.08	-11.3	10.7	2.99	-5.00034	12.8296	0.0638212	26.42	0	-11.3	0.404768	0.647008	-0.657773	0.615362	0.0100001
38	Bank of Chongqing	2017	0	3.26	17	-8.1	9.3	27.95	-5.491	12.9546	0.0767804	22.55	0	-8.1	0.419164	0.722082	-0.742369	0.56463	-0.39
38	Bank of Chongqing	2018	0	3.22	15.88	-8.1	6	24	-5.37785	13.0178	0.0768516	23.7	0	-8.1	0.471682	0.748924	-0.828532	0.569298	-0.01
39	Bank of Guiyang Co Ltd	2005	0	1.75	7.5	-17.57	11.6	10.68		10.2295	0.0469583	41.65	0	-17.57	0.623629		-0.773743	0.805989
39	Bank of Guiyang Co Ltd	2006	0	2.24	8.04	-16.94	11.5	21.11	-3.67404	10.3178	0.0508927	40.06	0	-16.94	0.593861	0.61095	-0.748007	0.793924
39	Bank of Guiyang Co Ltd	2007	0	2.94	11.63	-16.72	14.8	19.95	-4.03941	10.5007	0.0551454	39.91	0	-16.72	0.539099	0.532422	-0.690853	0.780339	3.29
39	Bank of Guiyang Co Ltd	2008	0	3.01	16.46	-17.82	11.3	11.72	-3.75274	10.568	0.0416975	37.38	1	-17.82	0.557508	0.53494	-0.64369	0.866112	-3.72
39	Bank of Guiyang Co Ltd	2009	0	1.28	15.5	-27.68	11.4	24.51	-4.41643	10.8109	0.0537516	38.16	0	-27.68	0.513385	0.493199	-0.594147	0.86407	5.5
39	Bank of Guiyang Co Ltd	2010	0	2.18	17	-19.72	12.8	18.93	-4.13615	11.0579	0.0588487	36.1	0	-19.72	0.494593	0.479023	-0.586076	0.843906	3.12
39	Bank of Guiyang Co Ltd	2011	0	4.07	20.83	-13.6	15	11.07	-3.7556	11.3153	0.0650598	32	0	-13.6	0.464003	0.559111	-0.532394	0.87154	0.46
39	Bank of Guiyang Co Ltd	2012	0	3.54	20.21	-13.8	13.6	5.89	-4.84774	11.5685	0.0631649	29.86	0	-13.8	0.445782	0.535522	-0.53408	0.834672	0.13
39	Bank of Guiyang Co Ltd	2013	0	4.19	20	-13.6	12.5	1.07	-5.32107	11.7163	0.0649376	31.05	0	-13.6	0.466547	0.618637	-0.521481	0.894659	0.0100001
39	Bank of Guiyang Co Ltd	2014	0	3.75	20	-12.2	10.8	-1.1	-5.20116	11.9582	0.0686178	34.79	0	-12.2	0.448886	0.627053	-0.53714	0.835696	-0.22
39	Bank of Guiyang Co Ltd	2015	0	3.07	18.5	-13.3	10.7	-1.76	-5.99386	12.3809	0.059337	33.94	0	-13.3	0.349183	0.554154	-0.459559	0.759822	-0.67
39	Bank of Guiyang Co Ltd	2016	0	2.55	17.08	-11.3	10.53	2.07	-4.17192	12.8273	0.0590988	28.04	0	-11.3	0.275333	0.507913	-0.389713	0.706503	0.0600001
39	Bank of Guiyang Co Ltd	2017	0	3.26	17	-8.1	10.2	12.45	-3.79243	13.0479	0.0552245	28.86	0	-8.1	0.270443	0.570855	-0.421853	0.641083	0.0799999
39	Bank of Guiyang Co Ltd	2018	0	3.22	15.88	-8.1	9.1	23.15	-5.30188	13.129	0.0712128	27.64	0	-8.1	0.338358	0.629672	-0.545012	0.620828	-0.01
40	Bank of Zhengzhou Co Ltd	2005	0	1.75	7.5	-17.57	14.2	14.92	-4.83016	9.90402	0.0411984	56.11	0	-17.57	0.365735	0.712529	-0.464132	0.787998
40	Bank of Zhengzhou Co Ltd	2006	0	2.24	8.04	-16.94	14.4	11.09	-4.94623	10.1176	0.03844	40.85	0	-16.94	0.460071	0.661668	-0.570494	0.806444	2.43
40	Bank of Zhengzhou Co Ltd	2007	0	2.94	11.63	-16.72	14.6	12.95	-5.13244	10.3217	0.0420711	33.37	0	-16.72	0.447717	0.585738	-0.555653	0.80575	0.81
40	Bank of Zhengzhou Co Ltd	2008	0	3.01	16.46	-17.82	12.1	2.73	-5.74217	10.4339	0.0544502	28.28	1	-17.82	0.476643	0.576998	-0.596309	0.799323	0.43
40	Bank of Zhengzhou Co Ltd	2009	0	1.28	15.5	-27.68	10.9	16.98	-5.31999	10.6555	0.0488746	33.09	0	-27.68	0.476177	0.498399	-0.578216	0.823527	0.74
40	Bank of Zhengzhou Co Ltd	2010	0	2.18	17	-19.72	12.5	14.19	-3.56023	10.9635	0.0480401	35.85	0	-19.72	0.464254	0.564271	-0.600506	0.773105	1
40	Bank of Zhengzhou Co Ltd	2011	0	4.07	20.83	-13.6	11.9	9.35	-3.87176	11.1911	0.0866622	31.77	0	-13.6	0.516038	0.55004	-0.680387	0.758448	0.07
40	Bank of Zhengzhou Co Ltd	2012	0	3.54	20.21	-13.8	10.1	12.43	-4.43752	11.5496	0.0739521	28.05	0	-13.8	0.483554	0.566474	-0.671909	0.719672	-0.03
40	Bank of Zhengzhou Co Ltd	2013	0	4.19	20	-13.6	9	9.22	-4.22616	11.9139	0.0638599	32.43	0	-13.6	0.421496	0.610764	-0.61651	0.68368	-0.06
40	Bank of Zhengzhou Co Ltd	2014	0	3.75	20	-12.2	8.9	1.93	-4.13722	12.2273	0.0558306	32.74	0	-12.2	0.381744	0.632551	-0.588302	0.648891	-0.22
40	Bank of Zhengzhou Co Ltd	2015	0	3.07	18.5	-13.3	8.3	10.44	-5.09798	12.4898	0.0671027	28.66	0	-13.3	0.354991	0.653921	-0.557307	0.636976	-0.35
40	Bank of Zhengzhou Co Ltd	2016	0	2.55	17.08	-11.3	8.14	10.59	-5.12325	12.8108	0.0597064	24.39	0	-11.3	0.303408	0.661233	-0.51339	0.59099	-0.21
40	Bank of Zhengzhou Co Ltd	2017	0	3.26	17	-8.1	7.8	5.53	-4.42129	12.985	0.0767259	26.84	0	-8.1	0.319179	0.705494	-0.544648	0.586027	-0.19
40	Bank of Zhengzhou Co Ltd	2018	0	3.22	15.88	-8.1	7.6	9.79	-3.83135	13.0523	0.0812273	28.75	0	-8.1	0.373602	0.749781	-0.659339	0.566631	-0.97
41	Bank of Chengdu Co Ltd	2003	0		6.33	-19.6	11.3	3.28		9.98988	0.051269	67.41	0	-19.6	0.38164		-0.50873	0.750181
41	Bank of Chengdu Co Ltd	2004	0	2.27	7.38	-14.6	12.7	9.96		10.0689	0.0472469	66.37	0	-14.6	0.45064		-0.564459	0.798358
41	Bank of Chengdu Co Ltd	2005	0	1.75	7.5	-17.57	12.6	24.89	-4.63012	10.2803	0.039709	49.86	0	-17.57	0.562134		-0.632684	0.888492
41	Bank of Chengdu Co Ltd	2006	0	2.24	8.04	-16.94	13.3	25.75	-4.70785	10.5306	0.0362449	45.35	0	-16.94	0.582271		-0.645324	0.902292	1.77
41	Bank of Chengdu Co Ltd	2007	0	2.94	11.63	-16.72	14.5	29.69	-2.44448	10.8706	0.0284887	32.99	0	-16.72	0.587014		-0.646415	0.908107	3.58
41	Bank of Chengdu Co Ltd	2008	0	3.01	16.46	-17.82	11	11.41	-3.2322	11.1915	0.0919716	26.06	1	-17.82	0.55756		-0.642682	0.867552	2.8
41	Bank of Chengdu Co Ltd	2009	0	1.28	15.5	-27.68	14.5	11.97	-4.12107	11.5555	0.0742567	31.21	0	-27.68	0.526795	0.554297	-0.601384	0.87597	2.14
41	Bank of Chengdu Co Ltd	2010	0	2.18	17	-19.72	15.1	16.05	-4.73447	11.9271	0.0595613	29.37	0	-19.72	0.448711	0.479354	-0.554366	0.809412	0.58
41	Bank of Chengdu Co Ltd	2011	0	4.07	20.83	-13.6	15	15.31	-4.9712	12.1084	0.0603566	30.98	0	-13.6	0.444537	0.535877	-0.5982	0.743125	0.11
41	Bank of Chengdu Co Ltd	2012	0	3.54	20.21	-13.8	12.6	7.92	-4.88988	12.3896	0.0536831	29.92	0	-13.8	0.392229	0.507176	-0.574039	0.68328	0
41	Bank of Chengdu Co Ltd	2013	0	4.19	20	-13.6	10	2.56	-4.50858	12.4733	0.0584563	37.22	0	-13.6	0.424139	0.560874	-0.568233	0.746418	-0.1
41	Bank of Chengdu Co Ltd	2014	0	3.75	20	-12.2	8.5	0.12	-5.36858	12.6123	0.0606179	35.53	0	-12.2	0.41598	0.579611	-0.568831	0.73129	-0.47
41	Bank of Chengdu Co Ltd	2015	0	3.07	18.5	-13.3	7.9	-1.14	-4.52705	12.6806	0.0630872	34.96	0	-13.3	0.418136	0.56441	-0.558527	0.74864	-1.16
41	Bank of Chengdu Co Ltd	2016	0	2.55	17.08	-11.3	7.8	8.24	-3.98518	12.7965	0.0609058	33.79	0	-11.3	0.378161	0.59638	-0.503661	0.750824	0.14
41	Bank of Chengdu Co Ltd	2017	0	3.26	17	-8.1	8.1	8.06	-4.86946	12.982	0.0575884	29.01	0	-8.1	0.342116	0.549806	-0.475269	0.719836	0.52
41	Bank of Chengdu Co Ltd	2018	0	3.22	15.88	-8.1	8	13.64	-4.72952	13.1068	0.0635324	26.46	0	-8.1	0.377484	0.571085	-0.527488	0.715627	0.15
42	Dongguan Rural Commercial Bank Co Ltd	2004	0	2.27	7.38	-14.6	14.8	10.16		11.1882	0.0434932		0	-14.6	0.402302		-0.76406	0.526532
42	Dongguan Rural Commercial Bank Co Ltd	2005	0	1.75	7.5	-17.57	13.8	25.8	-5.09061	11.3797	0.0399562		0	-17.57	0.351735		-0.681442	0.516163
42	Dongguan Rural Commercial Bank Co Ltd	2006	0	2.24	8.04	-16.94	14.1	10.59	-5.22128	11.2219	0.0508333	36.09	0	-16.94	0.477612	0.421845	-0.644281	0.741309
42	Dongguan Rural Commercial Bank Co Ltd	2007	0	2.94	11.63	-16.72	14.9	23.83	-3.9466	11.3211	0.0531236	30.39	0	-16.72	0.456713	0.456972	-0.624506	0.731318	0.93
42	Dongguan Rural Commercial Bank Co Ltd	2008	0	3.01	16.46	-17.82	10.4	0.72	-4.12738	11.4763	0.0604216	26.13	1	-17.82	0.388632	0.42451	-0.567796	0.684457	0.65
42	Dongguan Rural Commercial Bank Co Ltd	2009	0	1.28	15.5	-27.68	9.7	11.13	-5.1668	11.6113	0.0660476	40.22	0	-27.68	0.465493	0.475364	-0.697591	0.667286	0.67
42	Dongguan Rural Commercial Bank Co Ltd	2010	0	2.18	17	-19.72	12.4	10.13	-5.22081	11.7537	0.065601	31.47	0	-19.72	0.497314	0.457556	-0.566353	0.878099	0.7
42	Dongguan Rural Commercial Bank Co Ltd	2011	0	4.07	20.83	-13.6	10	7.95	-4.31992	11.9115	0.0706638	30.2	0	-13.6	0.499881	0.458343	-0.585202	0.854202	-0.29
42	Dongguan Rural Commercial Bank Co Ltd	2012	0	3.54	20.21	-13.8	8.2	1.42	-4.2244	12.0521	0.0747166	31.28	0	-13.8	0.495984	0.48987	-0.597713	0.829803	0.44
42	Dongguan Rural Commercial Bank Co Ltd	2013	0	4.19	20	-13.6	8.5	10.41	-4.13161	12.2531	0.0748691	37.2	0	-13.6	0.448538	0.521013	-0.586716	0.76449	0.29
42	Dongguan Rural Commercial Bank Co Ltd	2014	0	3.75	20	-12.2	7.76	0.71	-4.13323	12.4616	0.0718027	33.93	0	-12.2	0.420812	0.584839	-0.631227	0.666657	0.05
42	Dongguan Rural Commercial Bank Co Ltd	2015	0	3.07	18.5	-13.3	8	11.37	-5.67171	12.6103	0.0724194	34.17	0	-13.3	0.407556	0.574579	-0.672241	0.606264	-0.46
42	Dongguan Rural Commercial Bank Co Ltd	2016	0	2.55	17.08	-11.3	7.5	15.18	-4.90561	12.7591	0.0673716	35.19	0	-11.3	0.383198	0.537234	-0.635421	0.603062	-0.0599999
42	Dongguan Rural Commercial Bank Co Ltd	2017	0	3.26	17	-8.1	7.54	4.39	-5.04174	12.8325	0.0684114	32.25	0	-8.1	0.3878	0.60617	-0.645256	0.601001	0.12
42	Dongguan Rural Commercial Bank Co Ltd	2018	0	3.22	15.88	-8.1	6.8	13.13	-5.98053	12.9194	0.0737506	31.56	0	-8.1	0.402424	0.604905	-0.667205	0.603149	0.02
43	Jiangxi Bank co LTD	2003	0		6.33	-19.6	13	6.28		9.42406	0.0302759	67.49	0	-19.6	0.478389		-0.556764	0.859232
43	Jiangxi Bank co LTD	2004	0	2.27	7.38	-14.6	13.2	20.12	-1.41053	9.60839	0.027436	60.26	0	-14.6	0.412064		-0.654628	0.629463
43	Jiangxi Bank co LTD	2005	0	1.75	7.5	-17.57	12.8	15.35	-2.04813	9.88544	0.0613268	42.84	0	-17.57	0.414855		-0.554103	0.748695	6.93
43	Jiangxi Bank co LTD	2006	0	2.24	8.04	-16.94	12.3	19.08	-1.92119	10.0586	0.0643692	35.9	0	-16.94	0.439242		-0.54632	0.804002	0.29
43	Jiangxi Bank co LTD	2007	0	2.94	11.63	-16.72	13.2	25.63	-1.51595	10.1891	0.120466	34.14	0	-16.72	0.571118		-0.677057	0.84353	0.0699999
43	Jiangxi Bank co LTD	2008	0	3.01	16.46	-17.82	13.2	1.19	-2.12172	10.4657	0.105084	30.47	1	-17.82	0.497562	0.640021	-0.609366	0.816524	0.63
43	Jiangxi Bank co LTD	2009	0	1.28	15.5	-27.68	13.1	24.48	-1.85113	10.6979	0.0952698	29.26	0	-27.68	0.50528	0.647187	-0.640001	0.789499	0.83
43	Jiangxi Bank co LTD	2010	0	2.18	17	-19.72	14	17.56	-2.72749	11.0718	0.0754929	32.93	0	-19.72	0.43278	0.596736	-0.514315	0.841469	-0.37
43	Jiangxi Bank co LTD	2011	0	4.07	20.83	-13.6	12.5	29.17	-0.539427	11.386	0.0672778	29.09	0	-13.6	0.386005	0.618047	-0.470555	0.820317	0.1
43	Jiangxi Bank co LTD	2012	0	3.54	20.21	-13.8	11	14.63	-0.680293	11.5725	0.0742742	27.86	0	-13.8	0.387126	0.676895	-0.539315	0.717811	-0.28
43	Jiangxi Bank co LTD	2013	0	4.19	20	-13.6	10.1	11.96	-4.50518	11.7523	0.0756904	33.02	0	-13.6	0.39185	0.702535	-0.559264	0.700654	-0.21
43	Jiangxi Bank co LTD	2014	0	3.75	20	-12.2	9.7	1.35	-4.26208	11.9565	0.0700367	36.27	0	-12.2	0.391552	0.716653	-0.57414	0.68198	-0.04
43	Jiangxi Bank co LTD	2015	0	3.07	18.5	-13.3	9.1	2.74	-3.4102	12.2617	0.093655	35.11	0	-13.3	0.405024	0.735291	-0.577878	0.700882	0.02
43	Jiangxi Bank co LTD	2016	0	2.55	17.08	-11.3	9	4.39	-3.47099	12.6563	0.0674835	32.94	0	-11.3	0.34418	0.616595	-0.54226	0.634713	0.11
43	Jiangxi Bank co LTD	2017	0	3.26	17	-8.1	8.8	8.8	-4.15661	12.8213	0.0628966	33.26	0	-8.1	0.349567	0.662072	-0.530443	0.65901	0.04
43	Jiangxi Bank co LTD	2018	0	3.22	15.88	-8.1	8.7	12.76	-4.88434	12.9458	0.0782967	31.34	0	-8.1	0.408247	0.714513	-0.656873	0.621501	-0.27
44	Bank of Hebei Co Ltd	2003	0		6.33	-19.6	11.6	1.21		9.9475	0.026756	77.19	0	-19.6	0.513785		-0.684396	0.750713
44	Bank of Hebei Co Ltd	2004	0	2.27	7.38	-14.6	12.9	10.68		10.015	0.0272197	62.57	0	-14.6	0.490187		-0.611997	0.800964
44	Bank of Hebei Co Ltd	2005	0	1.75	7.5	-17.57	13.4	19.58		10.1848	0.0240971	54.78	0	-17.57	0.488629		-0.61887	0.78955
44	Bank of Hebei Co Ltd	2006	0	2.24	8.04	-16.94	13.2	14.12	-3.02524	10.3826	0.0233872	46.61	0	-16.94	0.48375	0.443954	-0.645075	0.749913
44	Bank of Hebei Co Ltd	2007	0	2.94	11.63	-16.72	12.8	23.5	-5.67332	10.5476	0.0228933	38.45	0	-16.72	0.451233	0.396202	-0.569119	0.792863	0.3
44	Bank of Hebei Co Ltd	2008	0	3.01	16.46	-17.82	10.1	9.5	-6.85284	10.6587	0.0428019	36.92	1	-17.82	0.462038	0.394961	-0.568899	0.812162	0.74
44	Bank of Hebei Co Ltd	2009	0	1.28	15.5	-27.68	10	17.03	-3.81015	10.9123	0.059776	45.95	0	-27.68	0.480732	0.464935	-0.522023	0.920901	1.91
44	Bank of Hebei Co Ltd	2010	0	2.18	17	-19.72	12.2	7.23	-3.78666	11.2363	0.0489808	38.16	0	-19.72	0.433027	0.518458	-0.484403	0.893941	0.35
44	Bank of Hebei Co Ltd	2011	0	4.07	20.83	-13.6	11.3	9.43	-3.67271	11.5778	0.0417325	39.52	0	-13.6	0.366156	0.44885	-0.529496	0.691518	-0.13
44	Bank of Hebei Co Ltd	2012	0	3.54	20.21	-13.8	9.6	9.96	-3.79998	11.7127	0.0685996	38.91	0	-13.8	0.406708	0.621886	-0.549083	0.740703	0.18
44	Bank of Hebei Co Ltd	2013	0	4.19	20	-13.6	8.2	12.02	-4.46229	11.9334	0.0585152	46.6	0	-13.6	0.408804	0.618131	-0.532084	0.768308	-0.06
44	Bank of Hebei Co Ltd	2014	0	3.75	20	-12.2	6.5	7.5	-5.44938	12.1127	0.0588894	42.22	0	-12.2	0.412987	0.650785	-0.544225	0.758853	-0.48
44	Bank of Hebei Co Ltd	2015	0	3.07	18.5	-13.3	6.8	10.87	-5.14011	12.3133	0.0708111	42.77	0	-13.3	0.449237	0.717147	-0.612684	0.733227	-0.22
44	Bank of Hebei Co Ltd	2016	0	2.55	17.08	-11.3	6.8	13.74	-5.41961	12.6457	0.0578904	36.98	0	-11.3	0.418219	0.646515	-0.665257	0.628659	-0.11
44	Bank of Hebei Co Ltd	2017	0	3.26	17	-8.1	6.6	11.91	-4.64731	12.7271	0.071779	34.09	0	-8.1	0.49247	0.693906	-0.786626	0.626054	-0.12
44	Bank of Hebei Co Ltd	2018	0	3.22	15.88	-8.1	6.6	7.5	-4.33	12.7433	0.077134	37.23	0	-8.1	0.542864	0.79562	-0.826138	0.657111	-0.92
45	Bank of Dalian	2003	0		6.33	-19.6	11.5	7.03		10.1552	0.0301738	50.36	0	-19.6	0.497483		-0.602075	0.826281
45	Bank of Dalian	2004	0	2.27	7.38	-14.6	12.8	8.66	-2.47749	10.4369	0.0239336	48.6	0	-14.6	0.509361	0.841824	-0.570779	0.892396
45	Bank of Dalian	2005	0	1.75	7.5	-17.57	12.3	14.51	-3.4726	10.6227	0.051946	40.46	0	-17.57	0.588489	0.823976	-0.713199	0.82514	2.05
45	Bank of Dalian	2006	0	2.24	8.04	-16.94	13.8	8.75	-3.58843	11.0198	0.0631036	37.51	0	-16.94	0.565787	0.77529	-0.690058	0.819913	2.2
45	Bank of Dalian	2007	0	2.94	11.63	-16.72	15	16.33	-2.8127	11.2425	0.0536947	27.35	0	-16.72	0.532753	0.647765	-0.596841	0.892621	-9.1
45	Bank of Dalian	2008	0	3.01	16.46	-17.82	13.4	6.57	-3.45065	11.3568	0.0615982	29.42	1	-17.82	0.543316	0.645868	-0.659332	0.82404	10.69
45	Bank of Dalian	2009	0	1.28	15.5	-27.68	13.1	8.31	-4.34516	11.7506	0.0486893	41.25	0	-27.68	0.462891	0.520388	-0.566524	0.817072	1.2
45	Bank of Dalian	2010	0	2.18	17	-19.72	14.2	11.13	-4.66379	12.0597	0.041971	38.71	0	-19.72	0.420534	0.503121	-0.523448	0.803392	0.28
45	Bank of Dalian	2011	0	4.07	20.83	-13.6	12.2	5.57	-5.70698	12.1436	0.0481759	37.13	0	-13.6	0.458308	0.583368	-0.627172	0.730753	-0.01
45	Bank of Dalian	2012	0	3.54	20.21	-13.8	9.5	3.84	-4.9511	12.456	0.0419691	37.51	0	-13.8	0.394857	0.504349	-0.582963	0.677329	0.08
45	Bank of Dalian	2013	0	4.19	20	-13.6	8.7	4.26	-4.70437	12.5569	0.0449187	42.81	0	-13.6	0.418849	0.59197	-0.556624	0.75248	-1.06
45	Bank of Dalian	2014	0	3.75	20	-12.2	5.8	3.84	-2.97572	12.465	0.0510013	47.25	0	-12.2	0.507236	0.680083	-0.664161	0.763724	-3.63
45	Bank of Dalian	2015	0	3.07	18.5	-13.3	3	7.42	-3.2424	12.4064	0.075594	56.67	0	-13.3	0.563272	0.712914	-0.777086	0.724852	1.7
45	Bank of Dalian	2016	0	2.55	17.08	-11.3	-2.5	7.11	-4.2227	12.6299	0.0753514	44.91	0	-11.3	0.487361	0.738273	-0.804876	0.605511	1.36
45	Bank of Dalian	2017	0	3.26	17	-8.1	4.2	9.9	-3.93074	12.8531	0.0636979	40.48	0	-8.1	0.42997	0.687835	-0.707081	0.608093	0.22
45	Bank of Dalian	2018	0	3.22	15.88	-8.1	5.7	13.94	-4.99831	12.9446	0.0635246	41.33	0	-8.1	0.432456	0.696082	-0.689801	0.626929	0.02
46	Bank of Kunlun Co Ltd	2009	0	1.28	15.5	-27.68	8.1	17.43	-3.44311	9.97939	0.143987	28.98	0	-27.68	0.455836		-0.556849	0.818597
46	Bank of Kunlun Co Ltd	2010	0	2.18	17	-19.72	10.6	16.46	-3.354	11.3218	0.0787385	17.44	0	-19.72	0.145272	0.480481	-0.21032	0.690716	0.02
46	Bank of Kunlun Co Ltd	2011	0	4.07	20.83	-13.6	12	14.45	-3.4498	11.7776	0.0981313	22.85	0	-13.6	0.161132	0.505168	-0.282855	0.569661	0.03
46	Bank of Kunlun Co Ltd	2012	0	3.54	20.21	-13.8	12	9.34	-5.22784	12.1271	0.0786765	21.3	0	-13.8	0.223809	0.559223	-0.394577	0.567213	-1.77
46	Bank of Kunlun Co Ltd	2013	0	4.19	20	-13.6	11	9.88	-4.99727	12.4149	0.0708063	24.28	0	-13.6	0.255767	0.613158	-0.483301	0.52921	0.77
46	Bank of Kunlun Co Ltd	2014	0	3.75	20	-12.2	10	2.73	-4.9898	12.5365	0.0740604	21.47	0	-12.2	0.262535	0.665913	-0.645988	0.406407	0.15
46	Bank of Kunlun Co Ltd	2015	0	3.07	18.5	-13.3	8.8	2.93	-5.85622	12.5783	0.0790574	30.67	0	-13.3	0.304309	0.602205	-0.625797	0.486274	-0.27
46	Bank of Kunlun Co Ltd	2016	0	2.55	17.08	-11.3	7.6	0.67	-4.96485	12.5886	0.089062	34.06	0	-11.3	0.35486	0.572424	-0.700147	0.506837	-0.56
46	Bank of Kunlun Co Ltd	2017	0	3.26	17	-8.1	7.6	7.94	-5.38247	12.6683	0.0879879	32.41	0	-8.1	0.349909	0.571492	-0.735853	0.475515	0.14
46	Bank of Kunlun Co Ltd	2018	0	3.22	15.88	-8.1	6.1	19.59	-5.64311	12.7689	0.0868176	28.91	0	-8.1	0.361093	0.644281	-0.813796	0.443715	0.21
47	Bank of Qingdao Co Ltd	2003	0		6.33	-19.6	13.4	5.8	-3.51093	9.68788	0.0441471	68.65	0	-19.6	0.520672		-0.785091	0.663199
47	Bank of Qingdao Co Ltd	2004	0	2.27	7.38	-14.6	15.4	16.13	-2.3111	9.63189	0.0527383	51.77	0	-14.6	0.605923		-0.776667	0.780158	4.06
47	Bank of Qingdao Co Ltd	2005	0	1.75	7.5	-17.57	15.2	21.67		9.85549	0.0639679	35.92	0	-17.57	0.706615		-0.883024	0.800222
47	Bank of Qingdao Co Ltd	2006	0	2.24	8.04	-16.94	14.7	4.59	-3.40588	10.0733	0.052686	33.67	0	-16.94	0.700576	0.600617	-0.929229	0.753932
47	Bank of Qingdao Co Ltd	2007	0	2.94	11.63	-16.72	14.2	16.64	-3.12216	10.3471	0.0515238	25.85	0	-16.72	0.620246	0.507034	-0.866365	0.715918	0.4
47	Bank of Qingdao Co Ltd	2008	0	3.01	16.46	-17.82	12	1.85	-3.64914	10.3896	0.120002	27.08	1	-17.82	0.527256	0.605332	-0.684849	0.769887	0.31
47	Bank of Qingdao Co Ltd	2009	0	1.28	15.5	-27.68	12.2	18.91	-5.7018	10.6732	0.0911358	41.13	0	-27.68	0.520975	0.619637	-0.697816	0.746579	0.37
47	Bank of Qingdao Co Ltd	2010	0	2.18	17	-19.72	12.3	12.36	-5.13656	11.0499	0.065867	41.63	0	-19.72	0.440403	0.627475	-0.559517	0.787112	0.44
47	Bank of Qingdao Co Ltd	2011	0	4.07	20.83	-13.6	10.9	12.86	-5.39182	11.2519	0.0903362	40.18	0	-13.6	0.445178	0.616548	-0.569189	0.782126	0.28
47	Bank of Qingdao Co Ltd	2012	0	3.54	20.21	-13.8	9.8	6	-5.7728	11.5294	0.0731534	41.81	0	-13.8	0.449771	0.553229	-0.609314	0.738159	0.1
47	Bank of Qingdao Co Ltd	2013	0	4.19	20	-13.6	9.6	5.28	-4.58738	11.8181	0.0604701	47.97	0	-13.6	0.398749	0.614155	-0.561942	0.709591	0.01
47	Bank of Qingdao Co Ltd	2014	0	3.75	20	-12.2	8.7	4.84	-4.67644	11.9587	0.0626555	46.24	0	-12.2	0.3922	0.636822	-0.602046	0.651446	-0.39
47	Bank of Qingdao Co Ltd	2015	0	3.07	18.5	-13.3	8	5.19	-4.9049	12.1401	0.0887314	41.49	0	-13.3	0.388258	0.704059	-0.63037	0.61592	-0.0500001
47	Bank of Qingdao Co Ltd	2016	0	2.55	17.08	-11.3	7.6	8.28	-5.02175	12.5353	0.0634415	37.01	0	-11.3	0.313568	0.623293	-0.615575	0.509391	-0.17
47	Bank of Qingdao Co Ltd	2017	0	3.26	17	-8.1	7.36	7.42	-4.42459	12.6322	0.085293	32.71	0	-8.1	0.333706	0.665115	-0.638453	0.522679	-0.33
47	Bank of Qingdao Co Ltd	2018	0	3.22	15.88	-8.1	6.4	20.04	-4.7488	12.6687	0.0865606	34.05	0	-8.1	0.399511	0.723344	-0.722399	0.553034	0.0100001
48	Jiangsu Jiangnan Rural Commercial Bank Co Ltd	2010	0	2.18	17	-19.72	12.7	16.38	-3.95651	11.6799	0.0590906	31.69	0	-19.72	0.428101	0.459354	-0.679901	0.629652
48	Jiangsu Jiangnan Rural Commercial Bank Co Ltd	2011	0	4.07	20.83	-13.6	11	9.89	-3.99566	11.7964	0.0655883	33.17	0	-13.6	0.456084	0.521838	-0.719424	0.633957	0.4
48	Jiangsu Jiangnan Rural Commercial Bank Co Ltd	2012	0	3.54	20.21	-13.8	10.1	4.52	-4.00256	11.9866	0.0629822	32.18	0	-13.8	0.431678	0.495308	-0.713459	0.605049	-0.5
48	Jiangsu Jiangnan Rural Commercial Bank Co Ltd	2013	0	4.19	20	-13.6	9.6	3.54	-3.64861	12.0157	0.0666603	47.13	0	-13.6	0.467238	0.586018	-0.652344	0.716244	-0.31
48	Jiangsu Jiangnan Rural Commercial Bank Co Ltd	2014	0	3.75	20	-12.2	8.7	2	-3.6707	12.1806	0.0644059	39.25	0	-12.2	0.452763	0.618081	-0.643405	0.703698	0.0700001
48	Jiangsu Jiangnan Rural Commercial Bank Co Ltd	2015	0	3.07	18.5	-13.3	8.5	5.81	-5.24514	12.3645	0.0619809	37.02	0	-13.3	0.438289	0.625936	-0.685759	0.639129	-0.19
48	Jiangsu Jiangnan Rural Commercial Bank Co Ltd	2016	0	2.55	17.08	-11.3	7.8	21.69	-5.09032	12.5229	0.0563434	33.72	0	-11.3	0.427888	0.569366	-0.682516	0.626927	-0.05
48	Jiangsu Jiangnan Rural Commercial Bank Co Ltd	2017	0	3.26	17	-8.1	7.15	3.85	-6.17908	12.7494	0.0638209	32.98	0	-8.1	0.425388	0.566098	-0.77806	0.546729	0.21
48	Jiangsu Jiangnan Rural Commercial Bank Co Ltd	2018	0	3.22	15.88	-8.1	6.7	16.23	-5.93424	12.8474	0.0668437	29.08	0	-8.1	0.465596	0.673143	-0.845898	0.550416	-0.01
49	Guangdong Shunde Rural Commercial Bank Company Limited	2003	0		6.33	-19.6	14.8	-0.93		10.9933	0.0157381	80.26	0	-19.6	0.434069		-0.678216	0.640016
49	Guangdong Shunde Rural Commercial Bank Company Limited	2004	0	2.27	7.38	-14.6	14.8	10.16	-3.25935	11.11	0.0147354	78.03	0	-14.6	0.433285	0.435814	-0.654988	0.661516
49	Guangdong Shunde Rural Commercial Bank Company Limited	2005	0	1.75	7.5	-17.57	13.8	25.8	-4.18452	11.3094	0.023054	83.45	0	-17.57	0.35519	0.320601	-0.577317	0.615243
49	Guangdong Shunde Rural Commercial Bank Company Limited	2006	0	2.24	8.04	-16.94	14.1	10.59	-4.48836	11.4054	0.023137	78.17	0	-16.94	0.371767	0.3061	-0.587516	0.632778
49	Guangdong Shunde Rural Commercial Bank Company Limited	2007	0	2.94	11.63	-16.72	14.9	23.83	-5.3451	11.1562	0.0336876	78.53	0	-16.72	0.53266	0.392859	-0.609922	0.873324	2.18
49	Guangdong Shunde Rural Commercial Bank Company Limited	2008	0	3.01	16.46	-17.82	10.4	0.72	-3.34843	11.2475	0.0450601	62.11	1	-17.82	0.492797	0.503203	-0.536939	0.917791	1.06
49	Guangdong Shunde Rural Commercial Bank Company Limited	2009	0	1.28	15.5	-27.68	9.7	11.13	-3.91569	11.5284	0.0794403	53.25	0	-27.68	0.47212	0.492254	-0.56617	0.833884	2.6
49	Guangdong Shunde Rural Commercial Bank Company Limited	2010	0	2.18	17	-19.72	12.4	10.13	-4.38922	11.6932	0.0780396	32.91	0	-19.72	0.509967	0.543174	-0.603275	0.84533	1.46
49	Guangdong Shunde Rural Commercial Bank Company Limited	2011	0	4.07	20.83	-13.6	10	7.95	-4.19798	11.8314	0.0812124	31.18	0	-13.6	0.520836	0.523769	-0.670242	0.777086	0.44
49	Guangdong Shunde Rural Commercial Bank Company Limited	2012	0	3.54	20.21	-13.8	8.2	1.42	-5.11787	11.9522	0.0849597	31.31	0	-13.8	0.530434	0.541728	-0.685941	0.773294	0.07
49	Guangdong Shunde Rural Commercial Bank Company Limited	2013	0	4.19	20	-13.6	8.5	10.41	-5.17988	12.1436	0.0809164	35.29	0	-13.6	0.489402	0.630584	-0.66891	0.731642	-0.01
49	Guangdong Shunde Rural Commercial Bank Company Limited	2014	0	3.75	20	-12.2	7.76	0.71	-4.97384	12.2472	0.0989006	32.66	0	-12.2	0.496023	0.73667	-0.7305	0.679019	-0.89
49	Guangdong Shunde Rural Commercial Bank Company Limited	2015	0	3.07	18.5	-13.3	8	11.37	-5.7513	12.3285	0.100045	32.09	0	-13.3	0.49648	0.734502	-0.73196	0.678288	-0.48
49	Guangdong Shunde Rural Commercial Bank Company Limited	2016	0	2.55	17.08	-11.3	7.5	15.18	-3.94698	12.4726	0.0890956	30.17	0	-11.3	0.456604	0.650416	-0.71323	0.640192	-0.09
49	Guangdong Shunde Rural Commercial Bank Company Limited	2017	0	3.26	17	-8.1	7.54	4.39	-4.00097	12.6044	0.0820359	32.9	0	-8.1	0.429561	0.628099	-0.677083	0.634429	0.12
49	Guangdong Shunde Rural Commercial Bank Company Limited	2018	0	3.22	15.88	-8.1	6.8	13.13	-5.19337	12.6222	0.0894919	32.1	0	-8.1	0.455909	0.603375	-0.684005	0.666529	0.49
50	Bank of Suzhou Co Ltd	2010	0	2.18	17	-19.72	12.7	16.38	-5.54233	10.8998	0.235248	34.07	0	-19.72	0.420338	0.590352	-0.610754	0.688229
50	Bank of Suzhou Co Ltd	2011	0	4.07	20.83	-13.6	11	9.89	-5.08917	11.3276	0.165288	33.21	0	-13.6	0.385296	0.650805	-0.605311	0.636526	0.04
50	Bank of Suzhou Co Ltd	2012	0	3.54	20.21	-13.8	10.1	4.52	-4.75837	11.7631	0.116108	35.37	0	-13.8	0.334833	0.630759	-0.608519	0.550242	-0.28
50	Bank of Suzhou Co Ltd	2013	0	4.19	20	-13.6	9.6	3.54	-4.06496	12.0074	0.0954121	44.62	0	-13.6	0.333077	0.693647	-0.566806	0.587638	-0.01
50	Bank of Suzhou Co Ltd	2014	0	3.75	20	-12.2	8.7	2	-4.26963	12.2271	0.0851035	42.01	0	-12.2	0.352894	0.717053	-0.581581	0.606783	-0.49
50	Bank of Suzhou Co Ltd	2015	0	3.07	18.5	-13.3	8.5	5.81	-5.25244	12.3498	0.0849876	37.98	0	-13.3	0.386341	0.760541	-0.674716	0.572598	-0.11
50	Bank of Suzhou Co Ltd	2016	0	2.55	17.08	-11.3	7.8	21.69	-5.08837	12.47	0.0802762	39.06	0	-11.3	0.398815	0.740686	-0.654686	0.609169	-0.01
50	Bank of Suzhou Co Ltd	2017	0	3.26	17	-8.1	7.15	3.85	-6.14863	12.5571	0.0784159	39.05	0	-8.1	0.408151	0.730475	-0.687245	0.593894	0.08
50	Bank of Suzhou Co Ltd	2018	0	3.22	15.88	-8.1	6.7	16.23	-6.80183	12.6478	0.079034	39	0	-8.1	0.441123	0.767321	-0.71222	0.619363	0.02
51	Huarong Xiangjiang Bank Co. Ltd	2009	0	1.28	15.5	-27.68	13.9	19.83		10.4717	0.0595547	49.46	0	-27.68	0.453335	0.564833	-0.542749	0.835256
51	Huarong Xiangjiang Bank Co. Ltd	2010	0	2.18	17	-19.72	14.6	19.04	-4.02701	10.8487	0.0822544	66.63	0	-19.72	0.41234	0.610989	-0.523383	0.787836	1.1
51	Huarong Xiangjiang Bank Co. Ltd	2011	0	4.07	20.83	-13.6	12.8	16.91	-3.89081	11.555	0.0557189	50.78	0	-13.6	0.281799	0.499672	-0.537843	0.523942	1.11
51	Huarong Xiangjiang Bank Co. Ltd	2012	0	3.54	20.21	-13.8	11.4	4.14	-3.90959	11.8	0.050238	41.32	0	-13.8	0.285033	0.549524	-0.535309	0.532465	-0.13
51	Huarong Xiangjiang Bank Co. Ltd	2013	0	4.19	20	-13.6	10.1	6.5	-5.45159	11.905	0.0639709	46.32	0	-13.6	0.318863	0.637381	-0.536761	0.59405	-0.24
51	Huarong Xiangjiang Bank Co. Ltd	2014	0	3.75	20	-12.2	9.5	-2	-4.21881	12.0156	0.0670919	39.64	0	-12.2	0.367585	0.712573	-0.517581	0.710198	-0.4
51	Huarong Xiangjiang Bank Co. Ltd	2015	0	3.07	18.5	-13.3	8.5	3.76	-4.64944	12.2602	0.0610024	38.16	0	-13.3	0.375988	0.64163	-0.566709	0.663459	-0.21
51	Huarong Xiangjiang Bank Co. Ltd	2016	0	2.55	17.08	-11.3	8	8.96	-4.32978	12.4692	0.0555188	34.31	0	-11.3	0.436648	0.634312	-0.658668	0.662926	-0.49
51	Huarong Xiangjiang Bank Co. Ltd	2017	0	3.26	17	-8.1	8	11.92	-4.37224	12.6588	0.0634292	30.99	0	-8.1	0.475977	0.635505	-0.738789	0.644266	0
51	Huarong Xiangjiang Bank Co. Ltd	2018	0	3.22	15.88	-8.1	7.8	12.94	-5.14294	12.7232	0.0654669	26.56	0	-8.1	0.545669	0.670292	-0.874304	0.624118	-0.1
52	Bank of Lanzhou Co. Ltd	2005	0	1.75	7.5	-17.57	11.8	8.63	-4.35708	9.9141	0.0211742	60.15	0	-17.57	0.543815		-0.618236	0.879624
52	Bank of Lanzhou Co. Ltd	2006	0	2.24	8.04	-16.94	11.4	-2.07	-6.58944	10.1944	0.0481871	52.41	0	-16.94	0.542599		-0.603346	0.899316	2.88
52	Bank of Lanzhou Co. Ltd	2007	0	2.94	11.63	-16.72	12.3	26.01	-6.58718	10.2863	0.0465924	50.82	0	-16.72	0.568571		-0.658369	0.863606	3.47
52	Bank of Lanzhou Co. Ltd	2008	0	3.01	16.46	-17.82	10.1	-13.75	-5.27115	10.4284	0.0483282	49.82	1	-17.82	0.568799		-0.66248	0.858591	1.36
52	Bank of Lanzhou Co. Ltd	2009	0	1.28	15.5	-27.68	10.3	29.44	-4.92271	10.6926	0.0567713	49.77	0	-27.68	0.56189		-0.682438	0.823357	0.91
52	Bank of Lanzhou Co. Ltd	2010	0	2.18	17	-19.72	11.8	22.62	-4.3652	10.9824	0.0605352	34.44	0	-19.72	0.521049		-0.610212	0.853881	0.39
52	Bank of Lanzhou Co. Ltd	2011	0	4.07	20.83	-13.6	12.5	6.54	-3.94844	11.2307	0.0562449	36.42	0	-13.6	0.519783		-0.669755	0.77608	0.36
52	Bank of Lanzhou Co. Ltd	2012	0	3.54	20.21	-13.8	12.6	7.86	-4.08832	11.4578	0.0469323	35.59	0	-13.8	0.528048		-0.666134	0.792705	0
52	Bank of Lanzhou Co. Ltd	2013	0	4.19	20	-13.6	10.8	9.12	-4.96954	11.7407	0.065245	44.81	0	-13.6	0.524287	0.682731	-0.646129	0.811428	-0.06
52	Bank of Lanzhou Co. Ltd	2014	0	3.75	20	-12.2	8.89	14.93	-4.78256	11.9522	0.0606956	37.16	0	-12.2	0.558829	0.669628	-0.654405	0.85395	-0.22
52	Bank of Lanzhou Co. Ltd	2015	0	3.07	18.5	-13.3	8.1	8.95	-4.98785	12.2336	0.0693577	42.47	0	-13.3	0.524919	0.680961	-0.611738	0.858079	-0.67
52	Bank of Lanzhou Co. Ltd	2016	0	2.55	17.08	-11.3	7.6	4.42	-5.24407	12.4582	0.0639303	35.53	0	-11.3	0.48582	0.63049	-0.59231	0.820214	0.03
52	Bank of Lanzhou Co. Ltd	2017	0	3.26	17	-8.1	3.56	10.57	-5.91795	12.5092	0.0695406	32.92	0	-8.1	0.540519	0.66709	-0.650108	0.83143	-0.32
52	Bank of Lanzhou Co. Ltd	2018	0	3.22	15.88	-8.1	6.3	1.15	-5.23034	12.6245	0.069925	35.02	0	-8.1	0.557032	0.649815	-0.71063	0.783858	-0.16
53	Bank of Gansu	2012	0	3.54	20.21	-13.8	12.6	7.86	-5.26993	10.2683	0.148885	30.41	0	-13.8	0.488706	0.59143	-0.690824	0.707425
53	Bank of Gansu	2013	0	4.19	20	-13.6	10.8	9.12	-4.65445	11.2865	0.0833485	38.35	0	-13.6	0.376638	0.653487	-0.537483	0.700744	0.16
53	Bank of Gansu	2014	0	3.75	20	-12.2	8.89	14.93	-4.60441	11.9547	0.068772	34.03	0	-12.2	0.36367	0.589643	-0.527609	0.689279	-0.1
53	Bank of Gansu	2015	0	3.07	18.5	-13.3	8.1	8.95	-4.72681	12.2652	0.0570009	34.64	0	-13.3	0.427112	0.58352	-0.642648	0.664612	-0.44
53	Bank of Gansu	2016	0	2.55	17.08	-11.3	7.6	4.42	-4.78525	12.4092	0.0544513	27.46	0	-11.3	0.440124	0.634291	-0.630122	0.698473	-1
53	Bank of Gansu	2017	0	3.26	17	-8.1	3.56	10.57	-3.72375	12.5104	0.0612694	25.49	0	-8.1	0.48049	0.701653	-0.677745	0.708953	0.0699999
53	Bank of Gansu	2018	0	3.22	15.88	-8.1	6.3	1.15	-4.13776	12.7027	0.0768286	25.65	0	-8.1	0.489575	0.691201	-0.763492	0.641231	-0.55
54	Longjiang Bank Corporation Limited	2009	0	1.28	15.5	-27.68	11.4	16.09	-3.59845	10.6097	0.0764302	206.08	0	-27.68	0.386134	0.428044	-0.434446	0.888797
54	Longjiang Bank Corporation Limited	2010	0	2.18	17	-19.72	12.7	13.86	-3.30486	11.3291	0.0440358	51.16	0	-19.72	0.242294	0.338888	-0.312512	0.77531	0.32
54	Longjiang Bank Corporation Limited	2011	0	4.07	20.83	-13.6	12.3	5.46	-3.29936	11.9383	0.0415732	43.67	0	-13.6	0.167601	0.324523	-0.274664	0.610204	0.21
54	Longjiang Bank Corporation Limited	2012	0	3.54	20.21	-13.8	10	1.16	-4.75693	12.1338	0.049386	39.38	0	-13.8	0.1907	0.332935	-0.310976	0.613231	0.1
54	Longjiang Bank Corporation Limited	2013	0	4.19	20	-13.6	8	19.04	-5.30423	12.0551	0.0625119	41.12	0	-13.6	0.276568	0.536405	-0.393792	0.702321	-0.38
54	Longjiang Bank Corporation Limited	2014	0	3.75	20	-12.2	5.61	1.85	-3.7382	11.8656	0.081913	39.2	0	-12.2	0.394113	0.73288	-0.481918	0.817801	-0.7
54	Longjiang Bank Corporation Limited	2015	0	3.07	18.5	-13.3	5.7	6.66	-3.7659	12.2828	0.0604353	36.95	0	-13.3	0.29866	0.538534	-0.492371	0.606575	-0.7
54	Longjiang Bank Corporation Limited	2016	0	2.55	17.08	-11.3	6.1	4.38	-4.98633	12.4064	0.0575439	32.85	0	-11.3	0.245432	0.55879	-0.448105	0.547712	0.04
54	Longjiang Bank Corporation Limited	2017	0	3.26	17	-8.1	6.36	20.76	-5.14426	12.3977	0.0597492	39.31	0	-8.1	0.301186	0.577592	-0.536223	0.56168	0.27
54	Longjiang Bank Corporation Limited	2018	0	3.22	15.88	-8.1	4.7	9.96	-5.20413	12.4082	0.0661388	36.85	0	-8.1	0.339644	0.603076	-0.581596	0.583987	0.0799999
55	Bank of Dongguan	2003	0		6.33	-19.6	14.8	-0.93	-4.47939	10.2453	0.0449099	50.61	0	-19.6	0.492336		-0.578402	0.851199
55	Bank of Dongguan	2004	0	2.27	7.38	-14.6	14.8	10.16	-3.7549	10.3675	0.0404201	44.26	0	-14.6	0.538921		-0.604392	0.891673	5.88
55	Bank of Dongguan	2005	0	1.75	7.5	-17.57	13.8	25.8	-3.94464	10.5915	0.0362573	41.14	0	-17.57	0.44682		-0.510457	0.875334	1.72
55	Bank of Dongguan	2006	0	2.24	8.04	-16.94	14.1	10.59	-3.31865	10.8226	0.0407839	38.9	0	-16.94	0.440489	0.477725	-0.516489	0.852854	0.84
55	Bank of Dongguan	2007	0	2.94	11.63	-16.72	14.9	23.83	-3.39934	11.0632	0.0424839	34.21	0	-16.72	0.41792	0.540518	-0.583796	0.715867	5.74
55	Bank of Dongguan	2008	0	3.01	16.46	-17.82	10.4	0.72	-4.68102	11.1568	0.0500309	30.92	1	-17.82	0.401866	0.455835	-0.565349	0.710828	0.53
55	Bank of Dongguan	2009	0	1.28	15.5	-27.68	9.7	11.13	-5.01854	11.2798	0.0522252	40.09	0	-27.68	0.410121	0.49713	-0.549408	0.746478	0.31
55	Bank of Dongguan	2010	0	2.18	17	-19.72	12.4	10.13	-4.78818	11.5868	0.046089	35.93	0	-19.72	0.360627	0.492986	-0.55342	0.651633	0.48
55	Bank of Dongguan	2011	0	4.07	20.83	-13.6	10	7.95	-5.97457	11.7169	0.0623233	34.62	0	-13.6	0.391453	0.537778	-0.597954	0.654653	0.29
55	Bank of Dongguan	2012	0	3.54	20.21	-13.8	8.2	1.42	-4.37424	11.8492	0.066254	30.1	0	-13.8	0.415355	0.577088	-0.601633	0.690379	0
55	Bank of Dongguan	2013	0	4.19	20	-13.6	8.5	10.41	-4.4852	12.0072	0.0673363	38.78	0	-13.6	0.414333	0.595327	-0.628255	0.659498	-0.17
55	Bank of Dongguan	2014	0	3.75	20	-12.2	7.76	0.71	-4.55535	12.1388	0.0737005	34.68	0	-12.2	0.418263	0.61783	-0.688674	0.607346	-0.36
55	Bank of Dongguan	2015	0	3.07	18.5	-13.3	8	11.37	-4.6181	12.1656	0.0789352	34.86	0	-13.3	0.45874	0.703283	-0.6846	0.670085	-0.49
55	Bank of Dongguan	2016	0	2.55	17.08	-11.3	7.5	15.18	-4.71411	12.3549	0.0714931	35.46	0	-11.3	0.398481	0.685924	-0.586966	0.678883	0.13
55	Bank of Dongguan	2017	0	3.26	17	-8.1	7.54	4.39	-5.43781	12.4734	0.0693391	34.74	0	-8.1	0.386046	0.640195	-0.577445	0.668542	0.2
55	Bank of Dongguan	2018	0	3.22	15.88	-8.1	6.8	13.13	-6.26267	12.6587	0.0659	33.29	0	-8.1	0.461966	0.664273	-0.637336	0.724839	0.1
56	Bank of Jiujiang Co Ltd	2007	0	2.94	11.63	-16.72	13.2	25.63	-4.1087	9.06225	0.0573593	34.96	0	-16.72	0.491501		-0.592961	0.828891
56	Bank of Jiujiang Co Ltd	2008	0	3.01	16.46	-17.82	13.2	1.19	-4.77351	9.50624	0.109646	34.81	1	-17.82	0.529542		-0.679985	0.778756	0.43
56	Bank of Jiujiang Co Ltd	2009	0	1.28	15.5	-27.68	13.1	24.48	-4.13433	10.0436	0.0704913	36.6	0	-27.68	0.494213	0.56396	-0.573059	0.862412	0.23
56	Bank of Jiujiang Co Ltd	2010	0	2.18	17	-19.72	14	17.56	-4.168	10.6322	0.0823524	35.27	0	-19.72	0.340056	0.5607	-0.411638	0.826106	0.03
56	Bank of Jiujiang Co Ltd	2011	0	4.07	20.83	-13.6	12.5	29.17	-3.1636	11.0694	0.0978214	21.31	0	-13.6	0.283265	0.627636	-0.355387	0.797061	0.05
56	Bank of Jiujiang Co Ltd	2012	0	3.54	20.21	-13.8	11	14.63	-3.51376	11.3049	0.0939781	17.14	0	-13.8	0.33462	0.734944	-0.415761	0.804837	-0.77
56	Bank of Jiujiang Co Ltd	2013	0	4.19	20	-13.6	10.1	11.96	-3.3844	11.7218	0.0742513	29.87	0	-13.6	0.264041	0.641866	-0.387847	0.680786	-0.06
56	Bank of Jiujiang Co Ltd	2014	0	3.75	20	-12.2	9.7	1.35	-3.40471	11.803	0.0810439	30.86	0	-12.2	0.312802	0.727853	-0.474853	0.658735	-0.47
56	Bank of Jiujiang Co Ltd	2015	0	3.07	18.5	-13.3	9.1	2.74	-4.43839	12.0718	0.0719053	37.16	0	-13.3	0.287587	0.711262	-0.500477	0.574625	-0.44
56	Bank of Jiujiang Co Ltd	2016	0	2.55	17.08	-11.3	9	4.39	-3.63541	12.325	0.0603665	37.98	0	-11.3	0.352945	0.687202	-0.545993	0.646428	-0.13
56	Bank of Jiujiang Co Ltd	2017	0	3.26	17	-8.1	8.8	8.8	-3.8126	12.5108	0.0650724	33.96	0	-8.1	0.378705	0.741731	-0.571849	0.662246	0.37
56	Bank of Jiujiang Co Ltd	2018	0	3.22	15.88	-8.1	8.7	12.76	-4.95809	12.6495	0.0757303	29.23	0	-8.1	0.455132	0.847541	-0.650791	0.699353	-0.37
57	Bank of XI'an Co Ltd	2008	0	3.01	16.46	-17.82	16.4	13.41	-2.93487	10.8525	0.0354322	26.65	1	-17.82	0.523979	0.334517	-0.690017	0.75937
57	Bank of XI'an Co Ltd	2009	0	1.28	15.5	-27.68	13.6	10.35	-3.32194	11.0453	0.0617285	34.94	0	-27.68	0.495194	0.378989	-0.608257	0.81412	3.48
57	Bank of XI'an Co Ltd	2010	0	2.18	17	-19.72	14.6	17.83	-3.26144	11.3008	0.0551723	33.59	0	-19.72	0.466832	0.362031	-0.598183	0.780417	0.2
57	Bank of XI'an Co Ltd	2011	0	4.07	20.83	-13.6	13.9	28.28	-5.71892	11.5362	0.0512486	28.04	0	-13.6	0.435872	0.394097	-0.583677	0.74677	0.15
57	Bank of XI'an Co Ltd	2012	0	3.54	20.21	-13.8	12.9	2.08	-5.29966	11.7122	0.0555035	27.69	0	-13.8	0.430632	0.432321	-0.587553	0.732924	0.22
57	Bank of XI'an Co Ltd	2013	0	4.19	20	-13.6	11	3.91	-5.6644	11.8032	0.062018	29.68	0	-13.6	0.461037	0.550445	-0.600679	0.767527	0.11
57	Bank of XI'an Co Ltd	2014	0	3.75	20	-12.2	9.7	-3.37	-6.78495	11.9269	0.064952	26.62	0	-12.2	0.477822	0.582709	-0.645552	0.740176	-0.14
57	Bank of XI'an Co Ltd	2015	0	3.07	18.5	-13.3	8	5.37	-4.46589	12.255	0.0686536	34.51	0	-13.3	0.408529	0.545202	-0.704966	0.579503	-0.39
57	Bank of XI'an Co Ltd	2016	0	2.55	17.08	-11.3	7.6	3.58	-4.3889	12.2921	0.0732758	33.17	0	-11.3	0.447449	0.621908	-0.730558	0.612476	-0.09
57	Bank of XI'an Co Ltd	2017	0	3.26	17	-8.1	8	23.04	-7.29709	12.3636	0.0756664	31	0	-8.1	0.479572	0.652554	-0.771617	0.621515	0.03
57	Bank of XI'an Co Ltd	2018	0	3.22	15.88	-8.1	8.3	22.31	-6.15614	12.4028	0.0821146	28.97	0	-8.1	0.545002	0.690631	-0.850782	0.640589	0.04
58	Hankou Bank	2003	0		6.33	-19.6	9.7	2.76		9.95424	0.0274747	71.37	0	-19.6	0.44025		-0.54692	0.804964
58	Hankou Bank	2004	0	2.27	7.38	-14.6	11.2	10.13		10.1264	0.0250733	76.9	0	-14.6	0.467971		-0.589182	0.794272
58	Hankou Bank	2005	0	1.75	7.5	-17.57	12.1	35.3		10.1794	0.025149	59.11	0	-17.57	0.463474		-0.580419	0.798516
58	Hankou Bank	2006	0	2.24	8.04	-16.94	13.2	11.95		10.2903	0.0303679	49.47	0	-16.94	0.525301		-0.617553	0.850616
58	Hankou Bank	2007	0	2.94	11.63	-16.72	14.6	21.27	-3.91135	10.5116	0.080018	41.8	0	-16.72	0.526912	0.550616	-0.618544	0.851858
58	Hankou Bank	2008	0	3.01	16.46	-17.82	13.4	-1.34	-4.08218	10.6671	0.0798898	44.28	1	-17.82	0.491699	0.554749	-0.610424	0.805504	0.81
58	Hankou Bank	2009	0	1.28	15.5	-27.68	13.5	17.77	-3.92953	11.0442	0.0602296	48.78	0	-27.68	0.4866	0.525615	-0.599705	0.8114	0.63
58	Hankou Bank	2010	0	2.18	17	-19.72	14.8	2.72	-4.64524	11.6242	0.0579637	36.26	0	-19.72	0.337369	0.5082	-0.440414	0.766028	0.11
58	Hankou Bank	2011	0	4.07	20.83	-13.6	13.8	18.14	-4.39311	11.8346	0.0590703	32.22	0	-13.6	0.34652	0.574116	-0.521105	0.664971	0.3
58	Hankou Bank	2012	0	3.54	20.21	-13.8	11.3	12.7	-6.04162	11.9977	0.0735949	28.19	0	-13.8	0.364522	0.656672	-0.547561	0.665719	-0.09
58	Hankou Bank	2013	0	4.19	20	-13.6	10.1	3.83	-6.10405	12.0793	0.0762307	34.37	0	-13.6	0.405884	0.758255	-0.569309	0.712942	-0.14
58	Hankou Bank	2014	0	3.75	20	-12.2	9.68	4.91	-4.22227	12.0382	0.0865135	34.26	0	-12.2	0.501649	0.795958	-0.742682	0.675455	-0.83
58	Hankou Bank	2015	0	3.07	18.5	-13.3	8.9	11.37	-4.3796	12.118	0.0867232	39.83	0	-13.3	0.471088	0.720584	-0.703665	0.669478	-0.0600001
58	Hankou Bank	2016	0	2.55	17.08	-11.3	8.1	14.02	-5.64185	12.2628	0.0796768	39.76	0	-11.3	0.466307	0.783927	-0.712397	0.65456	0.01
58	Hankou Bank	2017	0	3.26	17	-8.1	7.8	13.16	-5.12768	12.5464	0.0640642	35.34	0	-8.1	0.408844	0.688499	-0.706041	0.579065	-0.16
58	Hankou Bank	2018	0	3.22	15.88	-8.1	7.8	11.35	-5.31122	12.6739	0.0627702	35.17	0	-8.1	0.429658	0.615084	-0.72652	0.591392	0.0300002
59	Qilu Bank co ltd	2003	0		6.33	-19.6	13.4	5.8		9.90065	0.0570364	45.61	0	-19.6	0.656613		-1.02238	0.642238
59	Qilu Bank co ltd	2004	0	2.27	7.38	-14.6	15.4	16.13	-4.62038	10.0658	0.0549718	34.09	0	-14.6	0.719394		-0.982548	0.732172
59	Qilu Bank co ltd	2005	0	1.75	7.5	-17.57	15.2	21.67	-4.76622	10.1316	0.0540247	33.03	0	-17.57	0.687654		-0.757664	0.907597	-0.0700002
59	Qilu Bank co ltd	2006	0	2.24	8.04	-16.94	14.7	4.59	-4.32919	10.3862	0.0570558	34.21	0	-16.94	0.671198	0.604062	-0.808803	0.829866	5.08
59	Qilu Bank co ltd	2007	0	2.94	11.63	-16.72	14.2	16.64	-3.98825	10.5412	0.0527467	31.67	0	-16.72	0.660941	0.575708	-0.789502	0.837162	0.24
59	Qilu Bank co ltd	2008	0	3.01	16.46	-17.82	12	1.85	-4.387	10.8106	0.0539009	28.06	1	-17.82	0.560775	0.49755	-0.633002	0.885899	-1.25
59	Qilu Bank co ltd	2009	0	1.28	15.5	-27.68	12.2	18.91	-4.82489	11.0315	0.0455519	40.34	0	-27.68	0.548403	0.525188	-0.631475	0.868447	0.5
59	Qilu Bank co ltd	2010	0	2.18	17	-19.72	12.3	12.36	-3.637	11.3598	0.0422613	34.9	0	-19.72	0.543454	0.527797	-0.665171	0.817014	-11.89
59	Qilu Bank co ltd	2011	0	4.07	20.83	-13.6	10.9	12.86	-3.67558	11.2552	0.0569541	43.85	0	-13.6	0.559483	0.57771	-0.663922	0.842694	4.41
59	Qilu Bank co ltd	2012	0	3.54	20.21	-13.8	9.8	6	-3.68263	11.3347	0.0636659	37.55	0	-13.8	0.558218	0.531927	-0.663505	0.841318	8.41
59	Qilu Bank co ltd	2013	0	4.19	20	-13.6	9.6	5.28	-5.39428	11.4511	0.0638443	43.49	0	-13.6	0.547127	0.63118	-0.617541	0.885976	0.19
59	Qilu Bank co ltd	2014	0	3.75	20	-12.2	8.7	4.84	-5.86087	11.719	0.0587868	42.29	0	-12.2	0.48103	0.563078	-0.584463	0.823029	-0.76
59	Qilu Bank co ltd	2015	0	3.07	18.5	-13.3	8	5.19	-4.80712	11.9374	0.0657471	42.36	0	-13.3	0.4552	0.620286	-0.564285	0.806685	-0.47
59	Qilu Bank co ltd	2016	0	2.55	17.08	-11.3	7.6	8.28	-5.21155	12.2413	0.0621651	34.27	0	-11.3	0.417671	0.640813	-0.585107	0.713837	0.51
59	Qilu Bank co ltd	2017	0	3.26	17	-8.1	7.36	7.42	-6.36658	12.3728	0.0780186	32.24	0	-8.1	0.426014	0.672002	-0.614391	0.693392	0.14
59	Qilu Bank co ltd	2018	0	3.22	15.88	-8.1	6.4	20.04	-6.16925	12.4903	0.0785631	32.45	0	-8.1	0.446396	0.664047	-0.644773	0.692331	-0.1
60	Guangdong Nanyue Bank Co Ltd	2006	0	2.24	8.04	-16.94	14.1	10.59	-1.98716	9.00192	0.0628984	41.92	0	-16.94	0.560294	0.770142	-0.614984	0.91107
60	Guangdong Nanyue Bank Co Ltd	2007	0	2.94	11.63	-16.72	14.9	23.83	-2.09836	9.34056	0.0503003	21.32	0	-16.72	0.557635	0.87414	-0.620844	0.898188	0.22
60	Guangdong Nanyue Bank Co Ltd	2008	0	3.01	16.46	-17.82	10.4	0.72	-2.24308	9.64874	0.0606934	18.45	1	-17.82	0.590575	0.807918	-0.647946	0.911458	-0.07
60	Guangdong Nanyue Bank Co Ltd	2009	0	1.28	15.5	-27.68	9.7	11.13					0	-27.68
60	Guangdong Nanyue Bank Co Ltd	2010	0	2.18	17	-19.72	12.4	10.13	-5.30375	10.8239	0.0707847	44.13	0	-19.72	0.373818	0.616745	-0.462252	0.808689
60	Guangdong Nanyue Bank Co Ltd	2011	0	4.07	20.83	-13.6	10	7.95	-5.19556	11.3295	0.0594408	40.91	0	-13.6	0.297393	0.586739	-0.476064	0.624692	0.34
60	Guangdong Nanyue Bank Co Ltd	2012	0	3.54	20.21	-13.8	8.2	1.42	-5.34628	11.5981	0.0675662	39.66	0	-13.8	0.308683	0.640451	-0.529873	0.58256	-0.4
60	Guangdong Nanyue Bank Co Ltd	2013	0	4.19	20	-13.6	8.5	10.41	-4.43635	11.7872	0.0611837	50.36	0	-13.6	0.336386	0.631046	-0.51691	0.650764	0.0700001
60	Guangdong Nanyue Bank Co Ltd	2014	0	3.75	20	-12.2	7.76	0.71	-5.0617	11.875	0.0689455	49.81	0	-12.2	0.377191	0.69044	-0.581318	0.648855	0.15
60	Guangdong Nanyue Bank Co Ltd	2015	0	3.07	18.5	-13.3	8	11.37	-5.05342	12.0197	0.063503	46.69	0	-13.3	0.424823	0.743318	-0.636336	0.667608	-0.5
60	Guangdong Nanyue Bank Co Ltd	2016	0	2.55	17.08	-11.3	7.5	15.18	-4.88471	12.2252	0.0647433	40.25	0	-11.3	0.398225	0.697685	-0.637641	0.624529	-0.11
60	Guangdong Nanyue Bank Co Ltd	2017	0	3.26	17	-8.1	7.54	4.39	-5.55692	12.2918	0.0644685	41.18	0	-8.1	0.417113	0.745797	-0.674947	0.617993	-0.24
60	Guangdong Nanyue Bank Co Ltd	2018	0	3.22	15.88	-8.1	6.8	13.13	-6.05056	12.2304	0.0738313	41.48	0	-8.1	0.521391	0.793219	-0.870409	0.599019	-0.13
61	Bank of Luoyang Co Ltd	2007	0	2.94	11.63	-16.72	14.6	12.95		10.0375	0.0521929	20.83	0	-16.72	0.505609	0.565429	-0.641149	0.788598
61	Bank of Luoyang Co Ltd	2008	0	3.01	16.46	-17.82	12.1	2.73	-4.10487	10.1057	0.0606761	26.59	1	-17.82	0.553132	0.55063	-0.659045	0.839293	0.49
61	Bank of Luoyang Co Ltd	2009	0	1.28	15.5	-27.68	10.9	16.98	-4.18325	10.3337	0.0575364	34.08	0	-27.68	0.509683	0.495935	-0.619021	0.82337	0.21
61	Bank of Luoyang Co Ltd	2010	0	2.18	17	-19.72	12.5	14.19	-4.26434	10.6775	0.0637258	24.2	0	-19.72	0.487244	0.499512	-0.599961	0.812125	0.39
61	Bank of Luoyang Co Ltd	2011	0	4.07	20.83	-13.6	11.9	9.35	-4.10279	11.0381	0.0624547	20.83	0	-13.6	0.473143	0.56168	-0.648736	0.72933	0.28
61	Bank of Luoyang Co Ltd	2012	0	3.54	20.21	-13.8	10.1	12.43	-4.33631	11.3142	0.0812094	17.75	0	-13.8	0.462922	0.565974	-0.689399	0.671486	-0.02
61	Bank of Luoyang Co Ltd	2013	0	4.19	20	-13.6	9	9.22	-4.26598	11.4899	0.0796029	27.82	0	-13.6	0.436987	0.649285	-0.659372	0.662733	-0.01
61	Bank of Luoyang Co Ltd	2014	0	3.75	20	-12.2	8.9	1.93	-4.20274	11.6722	0.0806503	27.42	0	-12.2	0.43934	0.705291	-0.671911	0.653867	-0.25
61	Bank of Luoyang Co Ltd	2015	0	3.07	18.5	-13.3	8.3	10.44	-5.46511	12.024	0.0799551	27.67	0	-13.3	0.35167	0.64619	-0.635054	0.553763	-0.55
61	Bank of Luoyang Co Ltd	2016	0	2.55	17.08	-11.3	8.14	10.59	-4.85599	12.2198	0.0787076	22.95	0	-11.3	0.332006	0.756123	-0.611965	0.542524	-0.15
61	Bank of Luoyang Co Ltd	2017	0	3.26	17	-8.1	7.8	5.53	-5.44273	12.3536	0.0789698	21.46	0	-8.1	0.404146	0.701541	-0.750481	0.538516	-0.0500001
61	Bank of Luoyang Co Ltd	2018	0	3.22	15.88	-8.1	7.6	9.79	-3.68698	12.4428	0.0801232	21	0	-8.1	0.435222	0.704031	-0.834378	0.521613	-1.21
62	Bank of Wenzhou Co Ltd	2003	0		6.33	-19.6	14.7	15.18		9.31532	0.0536333	58.77	0	-19.6	0.618318		-0.843789	0.732788
62	Bank of Wenzhou Co Ltd	2004	0	2.27	7.38	-14.6	14.5	13.65		9.60804	0.0423744	48.05	0	-14.6	0.574543		-0.785745	0.731208
62	Bank of Wenzhou Co Ltd	2005	0	1.75	7.5	-17.57	12.8	42.62	-6.1203	9.82696	0.0360617	41.47	0	-17.57	0.580042	0.650152	-0.746663	0.776845	3.76
62	Bank of Wenzhou Co Ltd	2006	0	2.24	8.04	-16.94	13.6	13.52	-2.93053	10.0123	0.0529604	39.5	0	-16.94	0.63578	0.830338	-0.792786	0.801957	1.82
62	Bank of Wenzhou Co Ltd	2007	0	2.94	11.63	-16.72	14.7	24.68	-2.99246	10.3117	0.0472067	38.15	0	-16.72	0.569841	0.717305	-0.81007	0.703446	0.75
62	Bank of Wenzhou Co Ltd	2008	0	3.01	16.46	-17.82	10.1	9.26	-4.82794	10.4383	0.0527344	35.42	1	-17.82	0.599835	0.667006	-0.830453	0.722298	-0.71
62	Bank of Wenzhou Co Ltd	2009	0	1.28	15.5	-27.68	8.9	28.42	-4.54831	10.6217	0.0636689	46.34	0	-27.68	0.599582	0.674617	-0.780334	0.768366	0.56
62	Bank of Wenzhou Co Ltd	2010	0	2.18	17	-19.72	11.9	18.28	-4.25452	10.8468	0.0774076	43.98	0	-19.72	0.587356	0.688519	-0.719947	0.815832	0.02
62	Bank of Wenzhou Co Ltd	2011	0	4.07	20.83	-13.6	9	5.03	-5.40478	11.0921	0.0676943	41.24	0	-13.6	0.555245	0.644462	-0.698648	0.794743	-0.12
62	Bank of Wenzhou Co Ltd	2012	0	3.54	20.21	-13.8	8	8.96	-4.12434	11.3306	0.0656657	44.91	0	-13.8	0.539653	0.684196	-0.721165	0.748307	-0.36
62	Bank of Wenzhou Co Ltd	2013	0	4.19	20	-13.6	8.2	3.15	-3.96869	11.5527	0.0652827	49.19	0	-13.6	0.506313	0.702728	-0.72681	0.696623	0.11
62	Bank of Wenzhou Co Ltd	2014	0	3.75	20	-12.2	7.62	-3.9	-4.86209	11.7463	0.0742563	45.52	0	-12.2	0.462103	0.768099	-0.729277	0.633645	0.01
62	Bank of Wenzhou Co Ltd	2015	0	3.07	18.5	-13.3	8	1.6	-5.27166	11.958	0.0634883	38.2	0	-13.3	0.418217	0.702187	-0.724381	0.577344	0
62	Bank of Wenzhou Co Ltd	2016	0	2.55	17.08	-11.3	7.55	6.43	-6.96359	12.2128	0.0554563	32.46	0	-11.3	0.357265	0.615462	-0.701239	0.509477	-0.22
62	Bank of Wenzhou Co Ltd	2017	0	3.26	17	-8.1	7.76	17.32	-4.86011	12.3199	0.0585437	36.45	0	-8.1	0.352546	0.660486	-0.675806	0.521668	0.01
62	Bank of Wenzhou Co Ltd	2018	0	3.22	15.88	-8.1	7.1	13.49	-4.2333	12.3361	0.0602924	46.43	0	-8.1	0.464885	0.688198	-0.780643	0.595516	-0.28
63	Fudian Bank Co Ltd	2005	0	1.75	7.5	-17.57	9	7.55	-3.4807	10.083	0.0376714	63.62	0	-17.57	0.503424		-0.65033	0.774106
63	Fudian Bank Co Ltd	2006	0	2.24	8.04	-16.94	11.9	9.49	-4.09238	10.2919	0.0466841	63.21	0	-16.94	0.486302		-0.689041	0.705767	4.42
63	Fudian Bank Co Ltd	2007	0	2.94	11.63	-16.72	12.2	4.8	-4.53151	10.4888	0.0609667	57.91	0	-16.72	0.477436		-0.722051	0.661222	1.45
63	Fudian Bank Co Ltd	2008	0	3.01	16.46	-17.82	10.6	6.33	-2.43997	10.5734	0.0745452	44.98	1	-17.82	0.52731	0.517269	-0.728057	0.72427	2.76
63	Fudian Bank Co Ltd	2009	0	1.28	15.5	-27.68	12.1	11.55	-2.18465	10.884	0.0590483	52.83	0	-27.68	0.53388	0.529216	-0.720575	0.740909	0
63	Fudian Bank Co Ltd	2010	0	2.18	17	-19.72	12.3	6.24	-2.28195	11.1743	0.0495051	46.31	0	-19.72	0.509745	0.492569	-0.733571	0.694881	-0.15
63	Fudian Bank Co Ltd	2011	0	4.07	20.83	-13.6	13.7	17.12	-4.33984	11.3267	0.066943	44.19	0	-13.6	0.511139	0.545837	-0.688046	0.742885	0.2
63	Fudian Bank Co Ltd	2012	0	3.54	20.21	-13.8	13	13.95	-4.94806	11.5649	0.0587488	41.24	0	-13.8	0.476235	0.522512	-0.697924	0.682359	0.12
63	Fudian Bank Co Ltd	2013	0	4.19	20	-13.6	12.1	8.16	-5.77121	11.7036	0.0573193	45.93	0	-13.6	0.486546	0.578524	-0.701061	0.694013	0.09
63	Fudian Bank Co Ltd	2014	0	3.75	20	-12.2	8.1	6.59	-4.90699	11.8854	0.0890649	42.07	0	-12.2	0.476761	0.620503	-0.742965	0.641701	-0.12
63	Fudian Bank Co Ltd	2015	0	3.07	18.5	-13.3	8.7	7.84	-4.82581	11.9449	0.0913758	44.17	0	-13.3	0.514487	0.676427	-0.760007	0.676951	-0.91
63	Fudian Bank Co Ltd	2016	0	2.55	17.08	-11.3	8.7	0.25	-3.70681	12.1983	0.072758	40.74	0	-11.3	0.450807	0.670108	-0.673393	0.669456	0.03
63	Fudian Bank Co Ltd	2017	0	3.26	17	-8.1	9.5	17.71	-3.96748	12.4042	0.0610624	41.13	0	-8.1	0.417621	0.620977	-0.667345	0.625795	-0.01
63	Fudian Bank Co Ltd	2018	0	3.22	15.88	-8.1	8.9	30.37	-3.73027	12.4188	0.0618092	41.77	0	-8.1	0.476949	0.634385	-0.814222	0.585773	-2.68
64	Bank of Guilin Co Ltd	2006	0	2.24	8.04	-16.94	13.5	8.13	-2.86438	8.36367	0.0581103	55.12	0	-16.94	0.575319		-0.658552	0.873613
64	Bank of Guilin Co Ltd	2007	0	2.94	11.63	-16.72	15.1	20.92	-3.45616	8.87979	0.0614031	36.4	0	-16.72	0.496333	0.56249	-0.632547	0.784658	2.58
64	Bank of Guilin Co Ltd	2008	0	3.01	16.46	-17.82	12.8	10.42	-3.39939	9.12588	0.0612942	37.17	1	-17.82	0.55933	0.930078	-0.676818	0.826411	0.48
64	Bank of Guilin Co Ltd	2009	0	1.28	15.5	-27.68	13.9	18.94	-3.7303	9.62841	0.0710651	36.57	0	-27.68	0.511919	0.565316	-0.601999	0.850365	0.08
64	Bank of Guilin Co Ltd	2010	0	2.18	17	-19.72	14.2	7.95	-4.0702	10.1474	0.0710561	34.18	0	-19.72	0.402172	0.758801	-0.489647	0.821351	0.85
64	Bank of Guilin Co Ltd	2011	0	4.07	20.83	-13.6	12.3	5.08	-4.84876	10.6627	0.066109	35.41	0	-13.6	0.337585	0.705567	-0.466419	0.72378	0.26
64	Bank of Guilin Co Ltd	2012	0	3.54	20.21	-13.8	11.3	10.01	-4.45793	11.1713	0.0533249	36.36	0	-13.8	0.275168	0.575971	-0.420848	0.653841	0.02
64	Bank of Guilin Co Ltd	2013	0	4.19	20	-13.6	10.2	7.91	-4.05569	11.5526	0.0487181	35.38	0	-13.6	0.224868	0.496977	-0.344206	0.653294	-0.31
64	Bank of Guilin Co Ltd	2014	0	3.75	20	-12.2	8.5	5.29	-4.32455	11.6394	0.0591862	39.51	0	-12.2	0.268288	0.550668	-0.40752	0.658343	-0.43
64	Bank of Guilin Co Ltd	2015	0	3.07	18.5	-13.3	8.1	3.26	-4.09891	11.8735	0.057174	42	0	-13.3	0.318874	0.556504	-0.521963	0.610913	-0.26
64	Bank of Guilin Co Ltd	2016	0	2.55	17.08	-11.3	7.3	9.92	-4.14371	12.1793	0.0548446	35.52	0	-11.3	0.394579	0.58542	-0.679289	0.580871	-0.02
64	Bank of Guilin Co Ltd	2017	0	3.26	17	-8.1	7.1	11.52	-5.73829	12.3336	0.0650636	35.17	0	-8.1	0.424725	0.65494	-0.634444	0.669445	-0.0400001
64	Bank of Guilin Co Ltd	2018	0	3.22	15.88	-8.1	6.8	5.98	-7.61064	12.4961	0.0673972	32.59	0	-8.1	0.521943	0.71365	-0.750582	0.695385	-0.15
65	Xiamen Bank	2003	0		6.33	-19.6	11.5	17.58		8.78997	0.0458283	88.98	0	-19.6	0.427832		-0.673861	0.634896
65	Xiamen Bank	2004	0	2.27	7.38	-14.6	11.8	11.87		9.07509	0.034688	89.47	0	-14.6	0.468231		-0.587644	0.796794
65	Xiamen Bank	2005	0	1.75	7.5	-17.57	11.6	21.95		9.40104	0.0318982	47.66	0	-17.57	0.453186		-0.502106	0.90257
65	Xiamen Bank	2006	0	2.24	8.04	-16.94	13.4	30.52	-2.16785	9.61947	0.0288941	41.79	0	-16.94	0.454533		-0.511473	0.888675
65	Xiamen Bank	2007	0	2.94	11.63	-16.72	15.2	22.44	-3.32531	9.76048	0.0126334	36.16	0	-16.72	0.433978		-0.505238	0.858956	1.58
65	Xiamen Bank	2008	0	3.01	16.46	-17.82	13	0.49	-3.28707	9.71348	0.0644537	35.5	1	-17.82	0.512909	0.562745	-0.643773	0.796723	0.26
65	Xiamen Bank	2009	0	1.28	15.5	-27.68	12.3	19.3	-3.27601	10.2498	0.0475298	55.76	0	-27.68	0.303957	0.419705	-0.455051	0.667963	1.72
65	Xiamen Bank	2010	0	2.18	17	-19.72	13.9	13.25	-3.36997	10.8761	0.0386797	50.27	0	-19.72	0.201546	0.272776	-0.272974	0.738336	0.92
65	Xiamen Bank	2011	0	4.07	20.83	-13.6	12.3	22.63	-3.55823	11.1574	0.0434412	41.42	0	-13.6	0.194115	0.320987	-0.30106	0.644772	0.44
65	Xiamen Bank	2012	0	3.54	20.21	-13.8	11.4	12.26	-3.56785	11.4199	0.048097	36.06	0	-13.8	0.190684	0.43201	-0.333998	0.570915	0.03
65	Xiamen Bank	2013	0	4.19	20	-13.6	11	3.01	-3.68697	11.5689	0.0443237	48.52	0	-13.6	0.179735	0.414852	-0.308042	0.583475	0.01
65	Xiamen Bank	2014	0	3.75	20	-12.2	9.9	2.61	-5.08754	11.6878	0.0524871	44.55	0	-12.2	0.220314	0.505235	-0.370113	0.595262	-0.1
65	Xiamen Bank	2015	0	3.07	18.5	-13.3	9	-3.14	-5.01138	11.9849	0.0513229	39.56	0	-13.3	0.223774	0.534973	-0.411989	0.543156	-0.28
65	Xiamen Bank	2016	0	2.55	17.08	-11.3	8.4	7.12	-6.09526	12.1494	0.0489773	33.76	0	-11.3	0.256044	0.507973	-0.471971	0.5425	-0.14
65	Xiamen Bank	2017	0	3.26	17	-8.1	8.1	1.19	-6.40552	12.2681	0.0577957	30.16	0	-8.1	0.284641	0.545797	-0.54224	0.524936	0.0599999
65	Xiamen Bank	2018	0	3.22	15.88	-8.1	8.3	14.31	-6.434	12.3563	0.0600493	28.6	0	-8.1	0.358656	0.545443	-0.689674	0.520038	0.12
66	Hubei Bank Corporation Limited	2011	0	4.07	20.83	-13.6	13.8	18.14	-5.04275	10.9696	0.0561419	37.26	0	-13.6	0.516634	0.725492	-0.639378	0.808026
66	Hubei Bank Corporation Limited	2012	0	3.54	20.21	-13.8	11.3	12.7	-5.01516	11.5355	0.0725254	35.48	0	-13.8	0.399134	0.665088	-0.642358	0.621358	0.1
66	Hubei Bank Corporation Limited	2013	0	4.19	20	-13.6	10.1	3.83	-4.91829	11.549	0.0814017	41.02	0	-13.6	0.502507	0.808617	-0.605191	0.830329	0.02
66	Hubei Bank Corporation Limited	2014	0	3.75	20	-12.2	9.68	4.91	-5.82761	11.7059	0.0830637	40.03	0	-12.2	0.57636	0.769603	-0.764232	0.754169	-0.84
66	Hubei Bank Corporation Limited	2015	0	3.07	18.5	-13.3	8.9	11.37	-4.04254	11.9493	0.0714904	40.42	0	-13.3	0.498327	0.694728	-0.707507	0.704342	-0.29
66	Hubei Bank Corporation Limited	2016	0	2.55	17.08	-11.3	8.1	14.02	-3.92285	12.1368	0.0636539	35.09	0	-11.3	0.452865	0.695666	-0.684926	0.661187	-0.1
66	Hubei Bank Corporation Limited	2017	0	3.26	17	-8.1	7.8	13.16	-5.25397	12.2627	0.0709794		0	-8.1	0.452715	0.7553	-0.694373	0.651977	-0.28
66	Hubei Bank Corporation Limited	2018	0	3.22	15.88	-8.1	7.8	11.35	-5.35456	12.3987	0.0849978		0	-8.1	0.458319	0.782706	-0.692064	0.66225	0.04
67	Weihai City Commercial Bank Co Ltd	2006	0	2.24	8.04	-16.94	14.7	4.59	-4.53108	9.77307	0.0681364	39.73	0	-16.94	0.597306	0.646233	-0.733922	0.813854
67	Weihai City Commercial Bank Co Ltd	2007	0	2.94	11.63	-16.72	14.2	16.64	-4.75746	9.96532	0.0672601	37	0	-16.72	0.590404	0.582813	-0.757548	0.779362	1.43
67	Weihai City Commercial Bank Co Ltd	2008	0	3.01	16.46	-17.82	12	1.85	-4.74817	10.2175	0.0535424	39.14	1	-17.82	0.545764	0.505521	-0.720049	0.757954	0.35
67	Weihai City Commercial Bank Co Ltd	2009	0	1.28	15.5	-27.68	12.2	18.91	-4.83335	10.6223	0.0545699	40.49	0	-27.68	0.48801	0.533784	-0.660283	0.739093	0.49
67	Weihai City Commercial Bank Co Ltd	2010	0	2.18	17	-19.72	12.3	12.36	-3.72672	10.8585	0.0497327	37.28	0	-19.72	0.480693	0.558016	-0.59388	0.809412	0.27
67	Weihai City Commercial Bank Co Ltd	2011	0	4.07	20.83	-13.6	10.9	12.86	-3.58489	10.938	0.0551408	33.83	0	-13.6	0.523375	0.647997	-0.645455	0.810861	0.15
67	Weihai City Commercial Bank Co Ltd	2012	0	3.54	20.21	-13.8	9.8	6	-4.67214	11.1852	0.0617681	32.64	0	-13.8	0.486773	0.587376	-0.653711	0.744629	0.12
67	Weihai City Commercial Bank Co Ltd	2013	0	4.19	20	-13.6	9.6	5.28	-5.0812	11.5301	0.0503882	41.76	0	-13.6	0.387408	0.589364	-0.556321	0.696376	0.11
67	Weihai City Commercial Bank Co Ltd	2014	0	3.75	20	-12.2	8.7	4.84	-4.71338	11.6702	0.068852	38.71	0	-12.2	0.368303	0.593825	-0.541944	0.679597	-0.24
67	Weihai City Commercial Bank Co Ltd	2015	0	3.07	18.5	-13.3	8	5.19	-4.55885	11.9269	0.0612771	37.21	0	-13.3	0.335789	0.595163	-0.545486	0.615578	-0.27
67	Weihai City Commercial Bank Co Ltd	2016	0	2.55	17.08	-11.3	7.6	8.28	-4.79554	12.1353	0.0544913	34.92	0	-11.3	0.306005	0.597534	-0.515956	0.593084	-0.45
67	Weihai City Commercial Bank Co Ltd	2017	0	3.26	17	-8.1	7.36	7.42	-4.3232	12.2283	0.054138	36.94	0	-8.1	0.325253	0.641536	-0.553837	0.587272	-0.0500001
67	Weihai City Commercial Bank Co Ltd	2018	0	3.22	15.88	-8.1	6.4	20.04	-4.15212	12.2226	0.0690535	34.9	0	-8.1	0.429255	0.64626	-0.75383	0.569433	-0.35
68	Chongqing Three Gorges Bank Co., Ltd	2008	0	3.01	16.46	-17.82	14.5	2		9.84873	0.119225	20.67	1	-17.82	0.199833	0.229434	-0.402772	0.496145
68	Chongqing Three Gorges Bank Co., Ltd	2009	0	1.28	15.5	-27.68	14.9	23.71	-5.09981	10.1875	0.0921666	29.5	0	-27.68	0.302076	0.626602	-0.508864	0.593628	0.05
68	Chongqing Three Gorges Bank Co., Ltd	2010	0	2.18	17	-19.72	17.1	23.7	-5.16929	10.7267	0.0599707	29.64	0	-19.72	0.223302	0.391766	-0.497476	0.44887	0.06
68	Chongqing Three Gorges Bank Co., Ltd	2011	0	4.07	20.83	-13.6	16.4	11.2	-4.98788	11.0091	0.0524132	34.46	0	-13.6	0.228724	0.402699	-0.440302	0.519471	0.28
68	Chongqing Three Gorges Bank Co., Ltd	2012	0	3.54	20.21	-13.8	13.6	6.96	-4.98929	11.0953	0.0583577	30.94	0	-13.8	0.270018	0.540635	-0.413276	0.653361	0.08
68	Chongqing Three Gorges Bank Co., Ltd	2013	0	4.19	20	-13.6	12.3	9.04	-4.40253	11.2484	0.0642955	36	0	-13.6	0.289001	0.614676	-0.392522	0.736268	-0.27
68	Chongqing Three Gorges Bank Co., Ltd	2014	0	3.75	20	-12.2	10.9	-2.77	-4.3779	11.5218	0.0608697	34.34	0	-12.2	0.259954	0.690752	-0.386519	0.672552	0.22
68	Chongqing Three Gorges Bank Co., Ltd	2015	0	3.07	18.5	-13.3	11	-1.61	-4.23822	11.7941	0.0668889	39.87	0	-13.3	0.2447	0.643066	-0.346396	0.706417	-0.59
68	Chongqing Three Gorges Bank Co., Ltd	2016	0	2.55	17.08	-11.3	10.7	2.99	-4.18668	12.109	0.0675613	33.23	0	-11.3	0.211866	0.65783	-0.314777	0.673066	-0.04
68	Chongqing Three Gorges Bank Co., Ltd	2017	0	3.26	17	-8.1	9.3	27.95	-4.46238	12.2178	0.0646183	35.49	0	-8.1	0.22605	0.663557	-0.369496	0.611778	-0.47
68	Chongqing Three Gorges Bank Co., Ltd	2018	0	3.22	15.88	-8.1	6	24	-3.76227	12.2292	0.0671146	37.44	0	-8.1	0.3162	0.720371	-0.519984	0.608097	0.1
69	Chang'an Bank Co.,Ltd	2009	0	1.28	15.5	-27.68	13.6	10.35	-4.75832	10.0909	0.131478	54.42	0	-27.68	0.400106	0.4191	-0.524784	0.762419
69	Chang'an Bank Co.,Ltd	2010	0	2.18	17	-19.72	14.6	17.83	-4.44849	10.3871	0.11526	39.7	0	-19.72	0.423715	0.500285	-0.535274	0.791584	0.08
69	Chang'an Bank Co.,Ltd	2011	0	4.07	20.83	-13.6	13.9	28.28	-4.20661	10.8441	0.0802549	37.72	0	-13.6	0.389341	0.479164	-0.575547	0.676471	-0.05
69	Chang'an Bank Co.,Ltd	2012	0	3.54	20.21	-13.8	12.9	2.08	-5.30819	11.2473	0.0611034	36.45	0	-13.8	0.420612	0.548722	-0.628305	0.669439	0.02
69	Chang'an Bank Co.,Ltd	2013	0	4.19	20	-13.6	11	3.91	-5.30788	11.5662	0.0570729	40.72	0	-13.6	0.39539	0.557289	-0.626331	0.631279	-0.01
69	Chang'an Bank Co.,Ltd	2014	0	3.75	20	-12.2	9.7	-3.37	-5.29028	11.7474	0.0676643	39.68	0	-12.2	0.406176	0.617664	-0.66142	0.614096	-0.25
69	Chang'an Bank Co.,Ltd	2015	0	3.07	18.5	-13.3	8	5.37	-3.39206	11.979	0.0583317	48.24	0	-13.3	0.396532	0.624469	-0.630382	0.629035	-0.86
69	Chang'an Bank Co.,Ltd	2016	0	2.55	17.08	-11.3	7.6	3.58	-3.651	12.1081	0.0691615	37.83	0	-11.3	0.425903	0.667051	-0.654367	0.650862	-0.5
69	Chang'an Bank Co.,Ltd	2017	0	3.26	17	-8.1	8	23.04	-4.74273	12.2524	0.0646884	39.71	0	-8.1	0.435019	0.606769	-0.632943	0.687296	-0.11
69	Chang'an Bank Co.,Ltd	2018	0	3.22	15.88	-8.1	8.3	22.31	-6.36904	12.3936	0.0615432	36.42	0	-8.1	0.48938	0.606306	-0.700122	0.698992	0.22
70	Jinshang Bank Co Ltd	2008	0	3.01	16.46	-17.82	8.5	9.77	-5.00124	9.95105	0.119669	49.55	1	-17.82	0.434493	0.404186	-0.515306	0.843175
70	Jinshang Bank Co Ltd	2009	0	1.28	15.5	-27.68	5.4	13.27	-4.35249	10.375	0.0884629	56.16	0	-27.68	0.553234	0.593891	-0.617563	0.895834	1.27
70	Jinshang Bank Co Ltd	2010	0	2.18	17	-19.72	13.9	30.8	-4.18793	10.8874	0.0576026	52.61	0	-19.72	0.421637	0.4661	-0.528614	0.797627	0.37
70	Jinshang Bank Co Ltd	2011	0	4.07	20.83	-13.6	13	-3.19	-4.53747	11.2617	0.067822	40.09	0	-13.6	0.351829	0.402223	-0.473857	0.742479	0.25
70	Jinshang Bank Co Ltd	2012	0	3.54	20.21	-13.8	10.1	14.22	-4.18299	11.5575	0.0599768	34.06	0	-13.8	0.314042	0.421304	-0.44089	0.712292	0.18
70	Jinshang Bank Co Ltd	2013	0	4.19	20	-13.6	8.9	14.09	-4.91386	11.7889	0.0560516	40.58	0	-13.6	0.306465	0.550688	-0.453379	0.675958	0.06
70	Jinshang Bank Co Ltd	2014	0	3.75	20	-12.2	4.9	5.96	-4.17529	11.8743	0.0571067	36.87	0	-12.2	0.355136	0.556069	-0.559652	0.634567	-0.86
70	Jinshang Bank Co Ltd	2015	0	3.07	18.5	-13.3	3.1	6.28	-4.48839	11.9656	0.0572169	41.09	0	-13.3	0.414106	0.562697	-0.627453	0.65998	-0.2
70	Jinshang Bank Co Ltd	2016	0	2.55	17.08	-11.3	4.5	0.97	-5.26138	12.0633	0.055779	43.29	0	-11.3	0.39552	0.570565	-0.589654	0.670766	0.01
70	Jinshang Bank Co Ltd	2017	0	3.26	17	-8.1	7.1	13.97	-5.54769	12.2399	0.0709446	38.13	0	-8.1	0.469811	0.692286	-0.713587	0.65838	0.22
70	Jinshang Bank Co Ltd	2018	0	3.22	15.88	-8.1	6.7	21.84	-6.48207	12.3352	0.0725154	38.01	0	-8.1	0.446636	0.675767	-0.709905	0.62915	-0.24
71	Zhangjiakou City Commercial Bank	2007	0	2.94	11.63	-16.72	12.8	23.5		8.92293	0.0705113	35.44	0	-16.72				0.777638
71	Zhangjiakou City Commercial Bank	2008	0	3.01	16.46	-17.82	10.1	9.5	-3.03184	9.31315	0.0511981	29.18	1	-17.82	0.590189		-0.720992	0.818579
71	Zhangjiakou City Commercial Bank	2009	0	1.28	15.5	-27.68	10	17.03	-3.38841	9.86119	0.0568394	27.85	0	-27.68	0.511582	0.438858	-0.587881	0.870213	0.34
71	Zhangjiakou City Commercial Bank	2010	0	2.18	17	-19.72	12.2	7.23	-3.50225	10.4062	0.0545582	23.46	0	-19.72	0.36642	0.380671	-0.604577	0.606076	0.2
71	Zhangjiakou City Commercial Bank	2011	0	4.07	20.83	-13.6	11.3	9.43	-3.83705	10.4866	0.0656671	32.48	0	-13.6	0.427813	0.601146	-0.551861	0.775218	0.1
71	Zhangjiakou City Commercial Bank	2012	0	3.54	20.21	-13.8	9.6	9.96	-4.55479	10.7368	0.0640608	31.9	0	-13.8	0.419816	0.662648	-0.561004	0.74833	0.07
71	Zhangjiakou City Commercial Bank	2013	0	4.19	20	-13.6	8.2	12.02	-3.83961	11.107	0.0598524	41.2	0	-13.6	0.358551	0.592009	-0.488632	0.733785	0.05
71	Zhangjiakou City Commercial Bank	2014	0	3.75	20	-12.2	6.5	7.5	-3.34993	11.5637	0.045688	49.11	0	-12.2	0.281236	0.503895	-0.435832	0.645285	-0.21
71	Zhangjiakou City Commercial Bank	2015	0	3.07	18.5	-13.3	6.8	10.87	-4.04285	11.7379	0.0608521	47.62	0	-13.3	0.32076	0.600804	-0.480509	0.667542	-0.43
71	Zhangjiakou City Commercial Bank	2016	0	2.55	17.08	-11.3	6.8	13.74	-4.63014	12.0258	0.0613395	40.64	0	-11.3	0.343057	0.669337	-0.522505	0.656562	-0.29
71	Zhangjiakou City Commercial Bank	2017	0	3.26	17	-8.1	6.6	11.91	-5.68339	12.1055	0.0678649	33.41	0	-8.1	0.384578		-0.518146	0.74222	-0.68
71	Zhangjiakou City Commercial Bank	2018	0	3.22	15.88	-8.1	6.6	7.5	-5.34313	12.1702	0.0703623	34.92	0	-8.1	0.470299	0.782022	-0.641953	0.732606	-0.16
72	Zhejiang Chouzhou Commercial Bank	2006	0	2.24	8.04	-16.94	13.6	13.52	-4.85366	8.925	0.0689848	30.24	0	-16.94	0.634285		-0.700489	0.905488
72	Zhejiang Chouzhou Commercial Bank	2007	0	2.94	11.63	-16.72	14.7	24.68	-5.06798	9.32462	0.074643	32.5	0	-16.72	0.547165		-0.616449	0.887607	0.8
72	Zhejiang Chouzhou Commercial Bank	2008	0	3.01	16.46	-17.82	10.1	9.26	-4.99112	9.84103	0.055591	31.93	1	-17.82	0.608367	0.607429	-0.737696	0.824685	-0.63
72	Zhejiang Chouzhou Commercial Bank	2009	0	1.28	15.5	-27.68	8.9	28.42	-4.19533	10.389	0.0662	42.12	0	-27.68	0.614406	0.597988	-0.730751	0.840786	0.28
72	Zhejiang Chouzhou Commercial Bank	2010	0	2.18	17	-19.72	11.9	18.28	-4.82683	10.8681	0.0816532	38.38	0	-19.72	0.481572	0.580298	-0.717328	0.671342	0.1
72	Zhejiang Chouzhou Commercial Bank	2011	0	4.07	20.83	-13.6	9	5.03	-4.65468	11.0359	0.0932336	33.03	0	-13.6	0.514263	0.700651	-0.688332	0.747115	-0.23
72	Zhejiang Chouzhou Commercial Bank	2012	0	3.54	20.21	-13.8	8	8.96	-4.84788	11.3679	0.0820332	32.5	0	-13.8	0.481673	0.67308	-0.736197	0.654273	-0.43
72	Zhejiang Chouzhou Commercial Bank	2013	0	4.19	20	-13.6	8.2	3.15	-4.68781	11.5816	0.0853337	43.59	0	-13.6	0.456535	0.70282	-0.731005	0.624531	0.0699999
72	Zhejiang Chouzhou Commercial Bank	2014	0	3.75	20	-12.2	7.62	-3.9	-4.85224	11.7152	0.0833049	39.49	0	-12.2	0.434038	0.76502	-0.704549	0.61605	-0.01
72	Zhejiang Chouzhou Commercial Bank	2015	0	3.07	18.5	-13.3	8	1.6	-5.68402	11.7985	0.0845764	39.74	0	-13.3	0.434071	0.79072	-0.729978	0.594636	-0.18
72	Zhejiang Chouzhou Commercial Bank	2016	0	2.55	17.08	-11.3	7.55	6.43	-4.79358	11.983	0.0786424	38.44	0	-11.3	0.405101	0.802639	-0.676218	0.599069	-0.0700001
72	Zhejiang Chouzhou Commercial Bank	2017	0	3.26	17	-8.1	7.76	17.32	-4.79065	12.1644	0.0806832	35.77	0	-8.1	0.382979	0.815198	-0.710227	0.539235	-0.45
72	Zhejiang Chouzhou Commercial Bank	2018	0	3.22	15.88	-8.1	7.1	13.49	-4.91118	12.2686	0.0783037	40.62	0	-8.1	0.428298	0.792186	-0.72085	0.594157	0.0500001
73	Nanhai Rural Commercial Bank	2006	0	2.24	8.04	-16.94	14.1	10.59	-4.63113	10.9767	0.0221125	91.34	0	-16.94	0.413615		-0.648109	0.638188
73	Nanhai Rural Commercial Bank	2007	0	2.94	11.63	-16.72	14.9	23.83	-4.70967	10.6863	0.0302347	36.99	0	-16.72	0.618742	0.506592	-0.684858	0.90346	3.97
73	Nanhai Rural Commercial Bank	2008	0	3.01	16.46	-17.82	10.4	0.72	-1.71323	10.829	0.0628321	36.14	1	-17.82	0.542553	0.53667	-0.613831	0.88388	3.04
73	Nanhai Rural Commercial Bank	2009	0	1.28	15.5	-27.68	9.7	11.13				38.21	0	-27.68			-0.641558		-0.710001
73	Nanhai Rural Commercial Bank	2010	0	2.18	17	-19.72	12.4	10.13		11.0795	0.0555688	40.02	0	-19.72	0.580465	0.550548	-0.627714	0.924728	9.48
73	Nanhai Rural Commercial Bank	2011	0	4.07	20.83	-13.6	10	7.95		11.1831	0.0831564	38.35	0	-13.6	0.597272	0.566434	-0.678628	0.880117	5.74
73	Nanhai Rural Commercial Bank	2012	0	3.54	20.21	-13.8	8.2	1.42		11.3363	0.0808097	34.94	0	-13.8	0.582663	0.577934	-0.659176	0.883927	0.34
73	Nanhai Rural Commercial Bank	2013	0	4.19	20	-13.6	8.5	10.41	-3.72464	11.5915	0.0706863	37.94	0	-13.6	0.516326	0.673083	-0.640545	0.806073	0.18
73	Nanhai Rural Commercial Bank	2014	0	3.75	20	-12.2	7.76	0.71	-4.94804	11.7037	0.0823892	33.8	0	-12.2	0.521788	0.686331	-0.682245	0.76481	-0.2
73	Nanhai Rural Commercial Bank	2015	0	3.07	18.5	-13.3	8	11.37	-5.10342	11.7941	0.0869293	32.78	0	-13.3	0.522108	0.722866	-0.678351	0.769673	-0.56
73	Nanhai Rural Commercial Bank	2016	0	2.55	17.08	-11.3	7.5	15.18	-5.20949	11.9634	0.0818404	32.46	0	-11.3	0.469838	0.704813	-0.660623	0.711205	-0.11
73	Nanhai Rural Commercial Bank	2017	0	3.26	17	-8.1	7.54	4.39	-5.89704	12.0468	0.0847576	31.38	0	-8.1	0.464447	0.670105	-0.656895	0.707034	0.43
73	Nanhai Rural Commercial Bank	2018	0	3.22	15.88	-8.1	6.8	13.13	-6.43963	12.1348	0.0937333	30.5	0	-8.1	0.46769	0.648061	-0.663407	0.704981	0.2
74	Fujian Haixia Bank Co Ltd	2003	0		6.33	-19.6	11.5	17.58		9.19665	0.0384428	57.72	0	-19.6	0.564446		-0.815243	0.692366
74	Fujian Haixia Bank Co Ltd	2004	0	2.27	7.38	-14.6	11.8	11.87		9.33792	0.0349098	54.35	0	-14.6	0.487021		-0.60537	0.804501
74	Fujian Haixia Bank Co Ltd	2005	0	1.75	7.5	-17.57	11.6	21.95	-5.37198	9.521	0.0594729	45.47	0	-17.57	0.528476		-0.632787	0.835156	2.66
74	Fujian Haixia Bank Co Ltd	2006	0	2.24	8.04	-16.94	13.4	30.52	-3.04447	10.0151	0.0466663	33.09	0	-16.94	0.530077		-0.62334	0.850382	2.56
74	Fujian Haixia Bank Co Ltd	2007	0	2.94	11.63	-16.72	15.2	22.44	-2.9665	10.3953	0.0413438	28.82	0	-16.72	0.453296		-0.576259	0.786618	0.99
74	Fujian Haixia Bank Co Ltd	2008	0	3.01	16.46	-17.82	13	0.49	-5.02565	10.3351	0.0591916	31.84	1	-17.82	0.516592	0.498372	-0.646058	0.799606	-0.4
74	Fujian Haixia Bank Co Ltd	2009	0	1.28	15.5	-27.68	12.3	19.3	-4.42078	10.6342	0.0984544	36.96	0	-27.68	0.471606	0.546333	-0.641525	0.735132	0.94
74	Fujian Haixia Bank Co Ltd	2010	0	2.18	17	-19.72	13.9	13.25	-4.46844	10.885	0.0836936	35.82	0	-19.72	0.452658	0.586464	-0.639495	0.707837	0.5
74	Fujian Haixia Bank Co Ltd	2011	0	4.07	20.83	-13.6	12.3	22.63	-4.21091	11.0315	0.0814704	38.97	0	-13.6	0.465839	0.615184	-0.60189	0.77396	0.03
74	Fujian Haixia Bank Co Ltd	2012	0	3.54	20.21	-13.8	11.4	12.26	-5.67355	11.1601	0.0799408	34.51	0	-13.8	0.49505	0.631565	-0.66976	0.739145	-0.44
74	Fujian Haixia Bank Co Ltd	2013	0	4.19	20	-13.6	11	3.01	-4.3778	11.3428	0.0727228	39.71	0	-13.6	0.472252	0.636216	-0.693485	0.680983	-0.17
74	Fujian Haixia Bank Co Ltd	2014	0	3.75	20	-12.2	9.9	2.61	-4.23235	11.5884	0.0636082	38.97	0	-12.2	0.425377	0.718314	-0.721664	0.58944	-0.2
74	Fujian Haixia Bank Co Ltd	2015	0	3.07	18.5	-13.3	9	-3.14	-4.15193	11.8032	0.0553389	39.12	0	-13.3	0.398934	0.774416	-0.743463	0.536589	-0.8
74	Fujian Haixia Bank Co Ltd	2016	0	2.55	17.08	-11.3	8.4	7.12	-4.25055	11.9487	0.0501418	37.69	0	-11.3	0.389134	0.808129	-0.772432	0.503778	-0.16
74	Fujian Haixia Bank Co Ltd	2017	0	3.26	17	-8.1	8.1	1.19	-4.97126	11.9928	0.0667721	36.49	0	-8.1	0.4095	0.841922	-0.828209	0.49444	0.33
74	Fujian Haixia Bank Co Ltd	2018	0	3.22	15.88	-8.1	8.3	14.31	-4.76081	11.9387	0.074326	43.56	0	-8.1	0.428919	0.914903	-0.854328	0.502054	0.72
75	Bank of Taizhou Co Ltd	2006	0	2.24	8.04	-16.94	13.6	13.52	-2.81343	9.56235	0.0526592	29.93	0	-16.94	0.649843	0.676947	-0.709831	0.915489
75	Bank of Taizhou Co Ltd	2007	0	2.94	11.63	-16.72	14.7	24.68	-2.95407	9.80344	0.0604806	27.77	0	-16.72	0.637673	0.691231	-0.700962	0.909712	0.38
75	Bank of Taizhou Co Ltd	2008	0	3.01	16.46	-17.82	10.1	9.26	-3.13102	10.1352	0.0672738	26.73	1	-17.82	0.600941	0.624734	-0.694686	0.865053	0.1
75	Bank of Taizhou Co Ltd	2009	0	1.28	15.5	-27.68	8.9	28.42	-3.78949	10.426	0.0717826	27.46	0	-27.68	0.621534	0.643669	-0.706996	0.87912	0.12
75	Bank of Taizhou Co Ltd	2010	0	2.18	17	-19.72	11.9	18.28	-4.67656	10.7892	0.0731673	25.99	0	-19.72	0.586178	0.684898	-0.651809	0.89931	0.08
75	Bank of Taizhou Co Ltd	2011	0	4.07	20.83	-13.6	9	5.03	-5.10918	10.9542	0.0865806	26.79	0	-13.6	0.619122	0.691524	-0.746694	0.829151	-0.1
75	Bank of Taizhou Co Ltd	2012	0	3.54	20.21	-13.8	8	8.96	-4.82492	11.1591	0.0932555	30.44	0	-13.8	0.62557	0.739059	-0.758278	0.824988	-0.05
75	Bank of Taizhou Co Ltd	2013	0	4.19	20	-13.6	8.2	3.15	-4.17597	11.3818	0.0925824	38.14	0	-13.6	0.610203	0.706093	-0.726205	0.840263	-0.03
75	Bank of Taizhou Co Ltd	2014	0	3.75	20	-12.2	7.62	-3.9	-4.57582	11.5372	0.0909887	37.76	0	-12.2	0.657641	0.693779	-0.808907	0.813	0.02
75	Bank of Taizhou Co Ltd	2015	0	3.07	18.5	-13.3	8	1.6	-4.69422	11.7232	0.0846776	39.27	0	-13.3	0.631834	0.695635	-0.768209	0.822476	-0.16
75	Bank of Taizhou Co Ltd	2016	0	2.55	17.08	-11.3	7.55	6.43	-4.17204	11.9191	0.0777135	38.54	0	-11.3	0.599897	0.717082	-0.762116	0.787147	-0.13
75	Bank of Taizhou Co Ltd	2017	0	3.26	17	-8.1	7.76	17.32	-4.73559	11.9667	0.0865937	35.44	0	-8.1	0.655996	0.681042	-0.782079	0.838785	0.02
75	Bank of Taizhou Co Ltd	2018	0	3.22	15.88	-8.1	7.1	13.49	-3.83485	12.1514	0.0903206	32.48	0	-8.1	0.660013	0.67365	-0.842554	0.783348	0.03
76	Bank of Fuxin Co. Ltd	2007	0	2.94	11.63	-16.72	15	16.33	-3.50056	9.09622	0.0552822	55.64	0	-16.72	0.591627		-0.750704	0.788096
76	Bank of Fuxin Co. Ltd	2008	0	3.01	16.46	-17.82	13.4	6.57	-3.62052	9.29448	0.0505065	41.36	1	-17.82	0.560931	0.519572	-0.649525	0.863603	5.57
76	Bank of Fuxin Co. Ltd	2009	0	1.28	15.5	-27.68	13.1	8.31	-3.79033	9.56045	0.056129	38.04	0	-27.68	0.526659	0.514025	-0.648091	0.812631	0.91
76	Bank of Fuxin Co. Ltd	2010	0	2.18	17	-19.72	14.2	11.13	-3.90372	10.0123	0.0564873	38.29	0	-19.72	0.493621	0.548867	-0.551282	0.895405	0.15
76	Bank of Fuxin Co. Ltd	2011	0	4.07	20.83	-13.6	12.2	5.57	-4.37535	10.4959	0.0602954	35.15	0	-13.6	0.411192	0.681151	-0.456136	0.901467	0.59
76	Bank of Fuxin Co. Ltd	2012	0	3.54	20.21	-13.8	9.5	3.84	-4.73854	10.825	0.0847471	37.94	0	-13.8	0.39985	0.7367	-0.48404	0.826069	0.15
76	Bank of Fuxin Co. Ltd	2013	0	4.19	20	-13.6	8.7	4.26	-6.00296	11.1284	0.0773884	39.5	0	-13.6	0.414715	0.725977	-0.512312	0.809496	0.16
76	Bank of Fuxin Co. Ltd	2014	0	3.75	20	-12.2	5.8	3.84	-6.00304	11.272	0.0767396	37.71	0	-12.2	0.459979	0.786631	-0.63392	0.725611	-0.17
76	Bank of Fuxin Co. Ltd	2015	0	3.07	18.5	-13.3	3	7.42	-7.33237	11.5455	0.0730805	39.83	0	-13.3	0.41853	0.778204	-0.634713	0.659401	0.73
76	Bank of Fuxin Co. Ltd	2016	0	2.55	17.08	-11.3	-2.5	7.11	-5.33895	11.9093	0.0651878	40.69	0	-11.3	0.347031	0.750021	-0.632111	0.549003	-1.4
76	Bank of Fuxin Co. Ltd	2017	0	3.26	17	-8.1	4.2	9.9	-3.74551	12.0577	0.0572284	44.71	0	-8.1	0.336895	0.780635	-0.565836	0.595394	0.17
76	Bank of Fuxin Co. Ltd	2018	0	3.22	15.88	-8.1	5.7	13.94	-3.59179	12.0848	0.0588766	57.12	0	-8.1	0.388911	0.795329	-0.621127	0.626137	-0.23
77	Tianjin Binhai Rural Commercial Bank Corporation	2009	0	1.28	15.5	-27.68	16.5	17.99		10.3925	0.106499	34.88	0	-27.68	0.595146	0.71188	-0.711898	0.835999
77	Tianjin Binhai Rural Commercial Bank Corporation	2010	0	2.18	17	-19.72	17.4	20.21	-5.0642	10.6166	0.114071	34.01	0	-19.72	0.580309	0.835886	-0.671754	0.863872	0.29
77	Tianjin Binhai Rural Commercial Bank Corporation	2011	0	4.07	20.83	-13.6	16.4	7.65	-5.06024	10.7701	0.112273	34.88	0	-13.6	0.59887	0.813502	-0.736586	0.813034	-0.49
77	Tianjin Binhai Rural Commercial Bank Corporation	2012	0	3.54	20.21	-13.8	13.8	-6.29	-4.8942	10.9856	0.104247	34.46	0	-13.8	0.551202	0.87799	-0.710747	0.775525	0.04
77	Tianjin Binhai Rural Commercial Bank Corporation	2013	0	4.19	20	-13.6	12.5	4.75	-4.30187	11.3844	0.077478	42.93	0	-13.6	0.456115	0.731899	-0.70304	0.648774	0
77	Tianjin Binhai Rural Commercial Bank Corporation	2014	0	3.75	20	-12.2	10.04	5.22	-4.1647	11.4944	0.0763845	44.8	0	-12.2	0.471644	0.760623	-0.7413	0.636239	-0.99
77	Tianjin Binhai Rural Commercial Bank Corporation	2015	0	3.07	18.5	-13.3	9.3	12.49	-4.29041	11.7746	0.0821169	44.59	0	-13.3	0.429357	0.768214	-0.742062	0.578599	0.01
77	Tianjin Binhai Rural Commercial Bank Corporation	2016	0	2.55	17.08	-11.3	9.1	29.59	-4.79136	11.9018	0.080445	31.08	0	-11.3	0.453371	0.822001	-0.780418	0.580933	0.04
77	Tianjin Binhai Rural Commercial Bank Corporation	2017	0	3.26	17	-8.1	3.64	17.63	-4.22804	11.9716	0.0748454	56.52	0	-8.1	0.46126	0.859902	-0.797228	0.57858	0.03
77	Tianjin Binhai Rural Commercial Bank Corporation	2018	0	3.22	15.88	-8.1	3.6	5.19	-4.18482	11.9965	0.0757896	71.92	0	-8.1	0.435232	0.712694	-0.748969	0.581109	0.03
78	Bank of Handan Co Ltd	2008	0	3.01	16.46	-17.82	10.1	9.5		9.07742	0.0468983	30.65	1	-17.82	0.525032	0.469702	-0.564659	0.929821
78	Bank of Handan Co Ltd	2009	0	1.28	15.5	-27.68	10	17.03	-4.18381	9.51876	0.0582941	33.6	0	-27.68	0.555087	0.485939	-0.611642	0.907536
78	Bank of Handan Co Ltd	2010	0	2.18	17	-19.72	12.2	7.23	-4.02019	10.1392	0.0413212	29.42	0	-19.72	0.366984	0.441225	-0.502593	0.73018	0.11
78	Bank of Handan Co Ltd	2011	0	4.07	20.83	-13.6	11.3	9.43	-4.24647	10.3637	0.0674559	29.93	0	-13.6	0.357604	0.540369	-0.436545	0.819169	0.12
78	Bank of Handan Co Ltd	2012	0	3.54	20.21	-13.8	9.6	9.96	-4.79822	10.8382	0.0532428	31.48	0	-13.8	0.295131	0.54713	-0.42557	0.693496	0.12
78	Bank of Handan Co Ltd	2013	0	4.19	20	-13.6	8.2	12.02	-3.91111	11.1912	0.0587428	40.01	0	-13.6	0.255031	0.448118	-0.410116	0.62185	0.06
78	Bank of Handan Co Ltd	2014	0	3.75	20	-12.2	6.5	7.5	-4.11239	11.2948	0.0618461	40.35	0	-12.2	0.303678	0.499543	-0.408744	0.742954	-13.16
78	Bank of Handan Co Ltd	2015	0	3.07	18.5	-13.3	6.8	10.87	-4.81007	11.6203	0.0547326	36.13	0	-13.3	0.339658	0.486643	-0.467205	0.726999	1.14
78	Bank of Handan Co Ltd	2016	0	2.55	17.08	-11.3	6.8	13.74	-4.45294	11.8928	0.0533051	32.7	0	-11.3	0.318725	0.479087	-0.512601	0.621779	0.29
78	Bank of Handan Co Ltd	2017	0	3.26	17	-8.1	6.6	11.91	-4.04495	11.937	0.051428	40.21	0	-8.1	0.332828	0.521698	-0.491385	0.677326	10
78	Bank of Handan Co Ltd	2018	0	3.22	15.88	-8.1	6.6	7.5	-3.9954	11.9922	0.0515514	45.56	0	-8.1	0.382519	0.815145	-0.554548	0.689785	-0.73
79	China Resources Bank of Zhuhai Co Ltd	2007	0	2.94	11.63	-16.72	14.9	23.83		8.98883	-0.0641574	98.57	0	-16.72	0.297687		-0.32636	0.912144
79	China Resources Bank of Zhuhai Co Ltd	2008	0	3.01	16.46	-17.82	10.4	0.72	-2.6114	9.25663	0.0593099	46.69	1	-17.82	0.192748	0.44597	-0.237285	0.812303
79	China Resources Bank of Zhuhai Co Ltd	2009	0	1.28	15.5	-27.68	9.7	11.13	-3.16917	9.38572	0.115868	51.59	0	-27.68	0.226735	0.586641	-0.277387	0.817395
79	China Resources Bank of Zhuhai Co Ltd	2010	0	2.18	17	-19.72	12.4	10.13	-3.14706	9.71476	0.0889422	52.62	0	-19.72	0.238862	0.639492	-0.28432	0.840117	-0.03
79	China Resources Bank of Zhuhai Co Ltd	2011	0	4.07	20.83	-13.6	10	7.95	-4.72221	10.7436	0.147444	47.14	0	-13.6	0.189581	0.572528	-0.326325	0.580957	0.12
79	China Resources Bank of Zhuhai Co Ltd	2012	0	3.54	20.21	-13.8	8.2	1.42	-4.64471	11.5425	0.0715887	49.08	0	-13.8	0.208927	0.471974	-0.424377	0.492314	-0.47
79	China Resources Bank of Zhuhai Co Ltd	2013	0	4.19	20	-13.6	8.5	10.41	-3.92801	11.772	0.0598611	52.36	0	-13.6	0.270916	0.554834	-0.531786	0.509445	-0.1
79	China Resources Bank of Zhuhai Co Ltd	2014	0	3.75	20	-12.2	7.76	0.71	-5.19747	11.5856	0.0808329	49.77	0	-12.2	0.438526	0.68612	-0.727842	0.602501	-1.13
79	China Resources Bank of Zhuhai Co Ltd	2015	0	3.07	18.5	-13.3	8	11.37	-3.7049	11.6647	0.0759969	46.11	0	-13.3	0.472282	0.7074	-0.730496	0.646523	-0.79
79	China Resources Bank of Zhuhai Co Ltd	2016	0	2.55	17.08	-11.3	7.5	15.18	-3.57122	11.8331	0.0705699	45.31	0	-11.3	0.45727	0.702806	-0.773405	0.591243	0.23
79	China Resources Bank of Zhuhai Co Ltd	2017	0	3.26	17	-8.1	7.54	4.39	-3.41352	11.9352	0.0709039	46.26	0	-8.1	0.477189	0.725382	-0.823508	0.579459	0.4
79	China Resources Bank of Zhuhai Co Ltd	2018	0	3.22	15.88	-8.1	6.8	13.13	-6.79233	12.0697	0.0736203	37.95	0	-8.1	0.503395	0.7133	-0.782431	0.643374	-0.03
80	Bank of Ningxia Co Ltd	2006	0	2.24	8.04	-16.94	12.5	5.93	-1.95448	9.9228	0.0499559	42.61	0	-16.94	0.577602		-0.696358	0.829461
80	Bank of Ningxia Co Ltd	2007	0	2.94	11.63	-16.72	12.7	4.73	-2.4282	10.0794	0.0371837	36.79	0	-16.72	0.586937		-0.695031	0.844476	4.67
80	Bank of Ningxia Co Ltd	2008	0	3.01	16.46	-17.82	12.6	13.14	-2.79412	10.2859	0.0748004	32.62	1	-17.82	0.572827		-0.687913	0.832703	0.97
80	Bank of Ningxia Co Ltd	2009	0	1.28	15.5	-27.68	11.9	27.49	-3.05046	10.5243	0.0823273	34.98	0	-27.68	0.542976		-0.68378	0.794081	0.61
80	Bank of Ningxia Co Ltd	2010	0	2.18	17	-19.72	13.5	10.02	-3.52338	10.7022	0.0920114	34.77	0	-19.72	0.566143	0.654151	-0.652386	0.867805	1.02
80	Bank of Ningxia Co Ltd	2011	0	4.07	20.83	-13.6	12.1	9.09	-3.45174	10.9328	0.0864669	32.25	0	-13.6	0.54396	0.682707	-0.644234	0.844351	0.13
80	Bank of Ningxia Co Ltd	2012	0	3.54	20.21	-13.8	11.5	6.82	-4.98973	11.1234	0.0859216	33.88	0	-13.8	0.533978	0.667329	-0.64496	0.827924	0.06
80	Bank of Ningxia Co Ltd	2013	0	4.19	20	-13.6	9.8	8.18	-5.17221	11.2858	0.0933126	41.35	0	-13.6	0.534244	0.709737	-0.671072	0.796105	-0.07
80	Bank of Ningxia Co Ltd	2014	0	3.75	20	-12.2	8	-4.34	-4.42944	11.5504	0.0832597	41.63	0	-12.2	0.475355	0.740825	-0.709103	0.670361	-0.71
80	Bank of Ningxia Co Ltd	2015	0	3.07	18.5	-13.3	8	7.02	-3.27509	11.6869	0.0806415	37.23	0	-13.3	0.461504	0.757199	-0.705286	0.654351	-0.39
80	Bank of Ningxia Co Ltd	2016	0	2.55	17.08	-11.3	8.1	-2.12	-3.3553	11.8272	0.0788265	39.38	0	-11.3	0.437653	0.716913	-0.753484	0.580839	0.16
80	Bank of Ningxia Co Ltd	2017	0	3.26	17	-8.1	7.8	8.1	-4.95095	11.8658	0.0792713	40.01	0	-8.1	0.443095	0.760776	-0.753592	0.587976	-0.39
80	Bank of Ningxia Co Ltd	2018	0	3.22	15.88	-8.1	7	11.64	-4.46275	11.8828	0.0799661	35.63	0	-8.1	0.488392	0.800061	-0.845551	0.577602	-1.59
81	Guangxi Beibu Gulf Bank Co Ltd	2007	0	2.94	11.63	-16.72	15.1	20.92	-1.25583	9.27163	0.030915	30.65	0	-16.72	0.26833	0.304861	-0.285153	0.941002
81	Guangxi Beibu Gulf Bank Co Ltd	2008	0	3.01	16.46	-17.82	12.8	10.42	-1.88552	9.68466	0.160298	40.12	1	-17.82	0.467797	0.430044	-0.568268	0.823197	2.12
81	Guangxi Beibu Gulf Bank Co Ltd	2009	0	1.28	15.5	-27.68	13.9	18.94	-1.31888	10.216	0.118672	42.42	0	-27.68	0.494482	0.528954	-0.573904	0.861612	0.41
81	Guangxi Beibu Gulf Bank Co Ltd	2010	0	2.18	17	-19.72	14.2	7.95	-4.44781	10.9892	0.0703481	41.73	0	-19.72	0.2936	0.42681	-0.506442	0.57973	0.52
81	Guangxi Beibu Gulf Bank Co Ltd	2011	0	4.07	20.83	-13.6	12.3	5.08	-4.61859	11.6187	0.0427142	35.24	0	-13.6	0.210932	0.38306	-0.513244	0.410977	0.47
81	Guangxi Beibu Gulf Bank Co Ltd	2012	0	3.54	20.21	-13.8	11.3	10.01	-5.6367	11.7094	0.0604828	30.01	0	-13.8	0.294325	0.555341	-0.638834	0.460722	0
81	Guangxi Beibu Gulf Bank Co Ltd	2013	0	4.19	20	-13.6	10.2	7.91	-3.56827	11.4251	0.0825443	38.03	0	-13.6	0.416927	0.773496	-0.657213	0.634387	-2.48
81	Guangxi Beibu Gulf Bank Co Ltd	2014	0	3.75	20	-12.2	8.5	5.29	-3.57748	11.3574	0.107326	40.27	0	-12.2	0.468867	0.823642	-0.712468	0.65809
81	Guangxi Beibu Gulf Bank Co Ltd	2015	0	3.07	18.5	-13.3	8.1	3.26	-4.95194	11.6354	0.097185	47.99	0	-13.3	0.401615	0.748984	-0.710901	0.564938
81	Guangxi Beibu Gulf Bank Co Ltd	2016	0	2.55	17.08	-11.3	7.3	9.92	-4.54203	11.8115	0.0822882	49.5	0	-11.3	0.386955	0.671841	-0.691487	0.559599
81	Guangxi Beibu Gulf Bank Co Ltd	2017	0	3.26	17	-8.1	7.1	11.52	-4.92231	11.9768	0.074794	44.71	0	-8.1	0.415685	0.663018	-0.64283	0.646649
81	Guangxi Beibu Gulf Bank Co Ltd	2018	0	3.22	15.88	-8.1	6.8	5.98	-5.24149	12.1503	0.0767695	34.12	0	-8.1	0.496029	0.695963	-0.776699	0.638637	0.18
82	Jiangsu Zijin Rural Commercial Bank	2011	0	4.07	20.83	-13.6	11	9.89	-5.17154	10.9904	0.0627476	41.47	0	-13.6	0.541786	0.48182	-0.605684	0.894502
82	Jiangsu Zijin Rural Commercial Bank	2012	0	3.54	20.21	-13.8	10.1	4.52	-5.27395	10.8409	0.0830932	41.22	0	-13.8	0.643608	0.561481	-0.733568	0.877366	-0.91
82	Jiangsu Zijin Rural Commercial Bank	2013	0	4.19	20	-13.6	9.6	3.54	-5.18957	11.0082	0.0756429	45.98	0	-13.6	0.62621	0.589194	-0.739685	0.846591	-0.15
82	Jiangsu Zijin Rural Commercial Bank	2014	0	3.75	20	-12.2	8.7	2	-4.14169	11.1675	0.0775187	44.39	0	-12.2	0.607405	0.639122	-0.720905	0.842559	0.41
82	Jiangsu Zijin Rural Commercial Bank	2015	0	3.07	18.5	-13.3	8.5	5.81	-4.27571	11.5307	0.059193	41.3	0	-13.3	0.514724	0.612873	-0.708904	0.726084	0.23
82	Jiangsu Zijin Rural Commercial Bank	2016	0	2.55	17.08	-11.3	7.8	21.69	-4.21159	11.8041	0.0696106	35.33	0	-11.3	0.469456	0.60685	-0.728456	0.644453	0.28
82	Jiangsu Zijin Rural Commercial Bank	2017	0	3.26	17	-8.1	7.15	3.85	-4.88896	12.0491	0.0582327	36.44	0	-8.1	0.425493	0.598379	-0.714278	0.595697	0.14
82	Jiangsu Zijin Rural Commercial Bank	2018	0	3.22	15.88	-8.1	6.7	16.23	-4.97366	12.1713	0.0636442	34.67	0	-8.1	0.451125	0.653671	-0.759671	0.593843	0.15
83	Changshu Rural Commercial Bank	2007	0	2.94	11.63	-16.72	14.9	13.6	-5.00148	10.3152	0.0619114	32.01	0	-16.72	0.500078	0.457188	-0.619771	0.806875
83	Changshu Rural Commercial Bank	2008	0	3.01	16.46	-17.82	12.7	-0.84	-5.07677	10.483	0.0653383	27.2	1	-17.82	0.509299	0.444355	-0.639016	0.797005	-0.44
83	Changshu Rural Commercial Bank	2009	0	1.28	15.5	-27.68	12.4	26.38	-4.84697	10.6059	0.0642394	33.95	0	-27.68	0.538984	0.503659	-0.621649	0.867024	0.84
83	Changshu Rural Commercial Bank	2010	0	2.18	17	-19.72	12.7	16.38	-5.55497	10.8607	0.0789667	34.58	0	-19.72	0.513932	0.542936	-0.599923	0.856664	0.2
83	Changshu Rural Commercial Bank	2011	0	4.07	20.83	-13.6	11	9.89	-6.38897	11.1795	0.068161	31.55	0	-13.6	0.441127	0.508094	-0.615222	0.717022	0.09
83	Changshu Rural Commercial Bank	2012	0	3.54	20.21	-13.8	10.1	4.52	-5.81836	11.2139	0.0772795	37.47	0	-13.8	0.473843	0.504616	-0.596326	0.794605	-0.3
83	Changshu Rural Commercial Bank	2013	0	4.19	20	-13.6	9.6	3.54	-5.74457	11.3435	0.071706	41.93	0	-13.6	0.483165	0.597741	-0.610194	0.791821	0.02
83	Changshu Rural Commercial Bank	2014	0	3.75	20	-12.2	8.7	2	-5.05212	11.5295	0.0724734	37.8	0	-12.2	0.464188	0.594739	-0.635291	0.73067	0.02
83	Changshu Rural Commercial Bank	2015	0	3.07	18.5	-13.3	8.5	5.81	-4.42896	11.5945	0.0776667	39.37	0	-13.3	0.514296	0.674066	-0.678116	0.758419	-0.48
83	Changshu Rural Commercial Bank	2016	0	2.55	17.08	-11.3	7.8	21.69	-4.92278	11.7752	0.0802479	39.29	0	-11.3	0.510989	0.706942	-0.747878	0.683252	0.03
83	Changshu Rural Commercial Bank	2017	0	3.26	17	-8.1	7.15	3.85	-5.8129	11.8902	0.0761784	37.95	0	-8.1	0.533594	0.744417	-0.785931	0.678932	0.26
83	Changshu Rural Commercial Bank	2018	0	3.22	15.88	-8.1	6.7	16.23	-5.50525	12.024	0.0811972	37.18	0	-8.1	0.556646	0.754286	-0.820464	0.678452	0.15
84	Bank of Yingkou	2006	0	2.24	8.04	-16.94	13.8	8.75		9.20833	0.0631568	40.93	0	-16.94	0.527895		-0.650387	0.811663
84	Bank of Yingkou	2007	0	2.94	11.63	-16.72	15	16.33	-3.06053	9.49024	0.0598141	34.8	0	-16.72	0.59044	0.642172	-0.695573	0.848854
84	Bank of Yingkou	2008	0	3.01	16.46	-17.82	13.4	6.57	-3.22479	9.76224	0.0741252	33.23	1	-17.82	0.579341	0.719154	-0.654837	0.884709	-0.43
84	Bank of Yingkou	2009	0	1.28	15.5	-27.68	13.1	8.31	-3.79171	10.1731	0.0896417	31.93	0	-27.68	0.557906	0.629277	-0.637061	0.87575	1.01
84	Bank of Yingkou	2010	0	2.18	17	-19.72	14.2	11.13	-4.18923	10.673	0.0656411	34.89	0	-19.72	0.43599	0.62352	-0.505475	0.862536	0.28
84	Bank of Yingkou	2011	0	4.07	20.83	-13.6	12.2	5.57	-3.77356	10.8904	0.0821939	31.19	0	-13.6	0.439128	0.751244	-0.51991	0.844623	0.17
84	Bank of Yingkou	2012	0	3.54	20.21	-13.8	9.5	3.84	-3.71607	11.0563	0.0804501	40.07	0	-13.8	0.447463	0.665067	-0.537555	0.832404	-0.66
84	Bank of Yingkou	2013	0	4.19	20	-13.6	8.7	4.26	-3.72835	11.1753	0.0834584	41.67	0	-13.6	0.48652	0.761068	-0.559644	0.869338	0.05
84	Bank of Yingkou	2014	0	3.75	20	-12.2	5.8	3.84	-5.49731	11.31	0.0873635	41	0	-12.2	0.495785	0.766111	-0.581771	0.852199	0.01
84	Bank of Yingkou	2015	0	3.07	18.5	-13.3	3	7.42	-3.65243	11.563	0.0787274	50.25	0	-13.3	0.379299	0.79003	-0.479741	0.790633	-0.19
84	Bank of Yingkou	2016	0	2.55	17.08	-11.3	-2.5	7.11	-3.3805	11.7506	0.0833981	46.02	0	-11.3	0.369154	0.856676	-0.519251	0.710935	-0.19
84	Bank of Yingkou	2017	0	3.26	17	-8.1	4.2	9.9	-4.01921	11.9603	0.0694986	47.48	0	-8.1	0.350101	0.849456	-0.560995	0.62407	-0.03
84	Bank of Yingkou	2018	0	3.22	15.88	-8.1	5.7	13.94	-5.04825	11.9855	0.0705421	44.97	0	-8.1	0.368663	0.828619	-0.547804	0.672983	-0.11
85	Zhejiang Mintai Commercial Bank	2006	0	2.24	8.04	-16.94	13.6	13.52	-4.25439	8.6448	0.0583925	38.49	0	-16.94	0.517138	0.614238	-0.614637	0.84137
85	Zhejiang Mintai Commercial Bank	2007	0	2.94	11.63	-16.72	14.7	24.68	-4.6595	9.22418	0.0721504	40.77	0	-16.72	0.389787	0.492313	-0.520362	0.749069	0.4
85	Zhejiang Mintai Commercial Bank	2008	0	3.01	16.46	-17.82	10.1	9.26	-4.45809	9.65942	0.0514849	37.42	1	-17.82	0.417837	0.472248	-0.522955	0.798991	-0.26
85	Zhejiang Mintai Commercial Bank	2009	0	1.28	15.5	-27.68	8.9	28.42	-5.52756	10.1008	0.0638655	41.31	0	-27.68	0.455672	0.501352	-0.539962	0.843895	0.03
85	Zhejiang Mintai Commercial Bank	2010	0	2.18	17	-19.72	11.9	18.28	-7.72633	10.409	0.0668358	44.01	0	-19.72	0.474493	0.603191	-0.625186	0.758962	0.08
85	Zhejiang Mintai Commercial Bank	2011	0	4.07	20.83	-13.6	9	5.03	-7.67861	10.6394	0.0738589	43.01	0	-13.6	0.547721	0.729414	-0.733129	0.7471	-0.07
85	Zhejiang Mintai Commercial Bank	2012	0	3.54	20.21	-13.8	8	8.96	-7.82586	10.9509	0.0879069	43.7	0	-13.8	0.574035	0.733327	-0.746915	0.76854	-0.44
85	Zhejiang Mintai Commercial Bank	2013	0	4.19	20	-13.6	8.2	3.15	-4.95686	11.2027	0.0741871	49.45	0	-13.6	0.55944	0.670074	-0.753739	0.74222	-0.18
85	Zhejiang Mintai Commercial Bank	2014	0	3.75	20	-12.2	7.62	-3.9	-5.04061	11.3932	0.070377	52.61	0	-12.2	0.538087	0.666321	-0.796042	0.675952	-0.02
85	Zhejiang Mintai Commercial Bank	2015	0	3.07	18.5	-13.3	8	1.6	-5.24696	11.5618	0.0669274	55.2	0	-13.3	0.531953	0.659395	-0.837737	0.634988	-0.18
85	Zhejiang Mintai Commercial Bank	2016	0	2.55	17.08	-11.3	7.55	6.43	-4.44928	11.7426	0.0689869	56.97	0	-11.3	0.496181	0.608328	-0.856368	0.579402	0.0500001
85	Zhejiang Mintai Commercial Bank	2017	0	3.26	17	-8.1	7.76	17.32	-4.16929	11.8086	0.0686668	61.34	0	-8.1	0.503682	0.652019	-0.905995	0.555943	-0.0500001
85	Zhejiang Mintai Commercial Bank	2018	0	3.22	15.88	-8.1	7.1	13.49	-4.62341	11.8442	0.0755636	60.58	0	-8.1	0.578561	0.750087	-0.904499	0.639648	-0.84
86	Wuxi Rural Commercial Bank Co.,Ltd	2010	0	2.18	17	-19.72	12.7	16.38	-5.72626	10.7293	0.0560094		0	-19.72	0.615072	0.562375	-0.66784	0.920986
86	Wuxi Rural Commercial Bank Co.,Ltd	2011	0	4.07	20.83	-13.6	11	9.89	-5.90724	11.0011	0.0729444	29.84	0	-13.6	0.553511	0.531965	-0.70677	0.783156	0.38
86	Wuxi Rural Commercial Bank Co.,Ltd	2012	0	3.54	20.21	-13.8	10.1	4.52	-5.92723	11.1978	0.0696681	27.31	0	-13.8	0.525056	0.48251	-0.692314	0.758407	0.02
86	Wuxi Rural Commercial Bank Co.,Ltd	2013	0	4.19	20	-13.6	9.6	3.54	-4.55962	11.3358	0.0689637	34.45	0	-13.6	0.523115	0.558103	-0.652078	0.802228	-0.14
86	Wuxi Rural Commercial Bank Co.,Ltd	2014	0	3.75	20	-12.2	8.7	2	-4.48017	11.5566	0.062576	36.65	0	-12.2	0.482367	0.56937	-0.642921	0.750274	-0.13
86	Wuxi Rural Commercial Bank Co.,Ltd	2015	0	3.07	18.5	-13.3	8.5	5.81	-4.36515	11.657	0.0633635	38.92	0	-13.3	0.480605	0.584622	-0.636436	0.755151	-0.02
86	Wuxi Rural Commercial Bank Co.,Ltd	2016	0	2.55	17.08	-11.3	7.8	21.69	-4.59131	11.7331	0.0711909	35.48	0	-11.3	0.483478	0.683739	-0.63122	0.765942	-0.22
86	Wuxi Rural Commercial Bank Co.,Ltd	2017	0	3.26	17	-8.1	7.15	3.85	-7.30519	11.8286	0.0682002	31.06	0	-8.1	0.48185	0.677608	-0.618511	0.779049	0.01
86	Wuxi Rural Commercial Bank Co.,Ltd	2018	0	3.22	15.88	-8.1	6.7	16.23	-7.32638	11.9473	0.0707859	30.02	0	-8.1	0.487987	0.671779	-0.650581	0.750078	0.14
87	Guangdong Huaxing Bank Co Ltd	2011	0	4.07	20.83	-13.6	10	7.95		9.71715	0.308125	57.18	0	-13.6	0.221782	0.515207	-0.510265	0.434642
87	Guangdong Huaxing Bank Co Ltd	2012	0	3.54	20.21	-13.8	8.2	1.42	-6.11679	10.3638	0.161125	71.05	0	-13.8	0.26003	0.401157	-0.657493	0.395487	0
87	Guangdong Huaxing Bank Co Ltd	2013	0	4.19	20	-13.6	8.5	10.41	-5.32718	10.8568	0.0926171	70.53	0	-13.6	0.270363	0.506278	-0.658611	0.410505	-1.75
87	Guangdong Huaxing Bank Co Ltd	2014	0	3.75	20	-12.2	7.76	0.71	-4.82281	11.1308	0.0774565	67.4	0	-12.2	0.348507	0.71151	-0.607109	0.574044	0.47
87	Guangdong Huaxing Bank Co Ltd	2015	0	3.07	18.5	-13.3	8	11.37	-4.40437	11.5715	0.0553718	60.69	0	-13.3	0.287965	0.620004	-0.454493	0.633596	0
87	Guangdong Huaxing Bank Co Ltd	2016	0	2.55	17.08	-11.3	7.5	15.18	-4.09185	11.7189	0.0502997	49.95	0	-11.3	0.34661	0.552028	-0.516508	0.671065	-0.19
87	Guangdong Huaxing Bank Co Ltd	2017	0	3.26	17	-8.1	7.54	4.39	-3.99497	11.9342	0.0781036	37.68	0	-8.1	0.376046	0.675935	-0.559732	0.671831	0.24
87	Guangdong Huaxing Bank Co Ltd	2018	0	3.22	15.88	-8.1	6.8	13.13	-4.49471	12.1898	0.0701407	38.57	0	-8.1	0.450462	0.669164	-0.678948	0.663471	0.14
88	Zhejiang Tailong Commercial Bank Co Ltd	2006	0	2.24	8.04	-16.94	13.6	13.52	-3.44767	9.02136	0.0578763	37.06	0	-16.94	0.652368	0.703866	-0.704402	0.92613
88	Zhejiang Tailong Commercial Bank Co Ltd	2007	0	2.94	11.63	-16.72	14.7	24.68	-3.74146	9.38406	0.0496167	32.85	0	-16.72	0.628728	0.659474	-0.687724	0.914215	0.24
88	Zhejiang Tailong Commercial Bank Co Ltd	2008	0	3.01	16.46	-17.82	10.1	9.26	-3.82328	9.80342	0.0466743	42.25	1	-17.82	0.56338	0.543138	-0.652507	0.863409	-0.19
88	Zhejiang Tailong Commercial Bank Co Ltd	2009	0	1.28	15.5	-27.68	8.9	28.42	-4.93173	10.1754	0.0620478	46.81	0	-27.68	0.587014	0.567113	-0.677027	0.867047	0.09
88	Zhejiang Tailong Commercial Bank Co Ltd	2010	0	2.18	17	-19.72	11.9	18.28	-3.36863	10.5112	0.0648531	39.42	0	-19.72	0.580462	0.661405	-0.662336	0.876385	0.26
88	Zhejiang Tailong Commercial Bank Co Ltd	2011	0	4.07	20.83	-13.6	9	5.03	-3.49123	10.7754	0.0666626	44.33	0	-13.6	0.587595	0.714046	-0.726463	0.808844	-0.07
88	Zhejiang Tailong Commercial Bank Co Ltd	2012	0	3.54	20.21	-13.8	8	8.96	-3.02846	10.9806	0.0649372	52.23	0	-13.8	0.597631	0.760169	-0.78295	0.763307	-0.29
88	Zhejiang Tailong Commercial Bank Co Ltd	2013	0	4.19	20	-13.6	8.2	3.15	-3.37471	11.2604	0.0583091	60.81	0	-13.6	0.519399	0.659795	-0.664813	0.78127	-0.15
88	Zhejiang Tailong Commercial Bank Co Ltd	2014	0	3.75	20	-12.2	7.62	-3.9	-4.19269	11.372	0.0670161	56.49	0	-12.2	0.573547	0.721451	-0.76153	0.753152	0.02
88	Zhejiang Tailong Commercial Bank Co Ltd	2015	0	3.07	18.5	-13.3	8	1.6	-3.92395	11.5965	0.0647293	54.79	0	-13.3	0.568531	0.700696	-0.781309	0.727664	-0.3
88	Zhejiang Tailong Commercial Bank Co Ltd	2016	0	2.55	17.08	-11.3	7.55	6.43	-4.43683	11.7024	0.0726739	46.09	0	-11.3	0.626322	0.75113	-0.94499	0.662782	-0.0699999
88	Zhejiang Tailong Commercial Bank Co Ltd	2017	0	3.26	17	-8.1	7.76	17.32	-4.56566	11.8724	0.92512	44.88	0	-8.1	0.617571	0.728437	-0.898013	0.687708	0.02
88	Zhejiang Tailong Commercial Bank Co Ltd	2018	0	3.22	15.88	-8.1	7.1	13.49	-6.0406	12.0351	0.921043	48.29	0	-8.1	0.648487	0.75559	-0.97788	0.663155	0.12
89	Bank of Inner Mongolia Co,, Ltd	2008	0	3.01	16.46	-17.82	17.8	12.43	-3.11285	9.66747	0.0493818	48.27	1	-17.82	0.527214	0.566947	-0.562878	0.936639
89	Bank of Inner Mongolia Co,, Ltd	2009	0	1.28	15.5	-27.68	16.9	16.95	-3.65583	9.93508	0.120658	42	0	-27.68	0.52922	0.733024	-0.620754	0.852543	0.96
89	Bank of Inner Mongolia Co,, Ltd	2010	0	2.18	17	-19.72	15	12.61	-3.50923	10.3408	0.091887	39.98	0	-19.72	0.43098	0.628406	-0.489546	0.880367	1.12
89	Bank of Inner Mongolia Co,, Ltd	2011	0	4.07	20.83	-13.6	14.3	11.99	-4.49986	10.7566	0.148148	40.4	0	-13.6	0.343331	0.710457	-0.465205	0.738022	-0.03
89	Bank of Inner Mongolia Co,, Ltd	2012	0	3.54	20.21	-13.8	11.5	9.45	-6.32709	11.0199	0.123825	39.41	0	-13.8	0.340432	0.637237	-0.423338	0.804161	-0.67
89	Bank of Inner Mongolia Co,, Ltd	2013	0	4.19	20	-13.6	9	5.65	-4.89784	11.0869	0.12154	49.89	0	-13.6	0.437356	0.69892	-0.574152	0.761743	0.03
89	Bank of Inner Mongolia Co,, Ltd	2014	0	3.75	20	-12.2	7.8	-0.78	-4.09712	11.3333	0.100735	55.81	0	-12.2	0.449901	0.710171	-0.631631	0.712284	-0.15
89	Bank of Inner Mongolia Co,, Ltd	2015	0	3.07	18.5	-13.3	7.7	2.77	-3.27374	11.5785	0.0845742	61.69	0	-13.3	0.417582	0.757525	-0.654584	0.637935	-0.65
89	Bank of Inner Mongolia Co,, Ltd	2016	0	2.55	17.08	-11.3	7.2	2.61	-3.4079	11.6839	0.0795983	58.72	0	-11.3	0.41958	0.726584	-0.631773	0.66413	-0.05
89	Bank of Inner Mongolia Co,, Ltd	2017	0	3.26	17	-8.1	4	4.87	-5.80927	11.7752	0.0827546	55.79	0	-8.1	0.447843	0.716693	-0.732933	0.611028	-0.01
89	Bank of Inner Mongolia Co,, Ltd	2018	0	3.22	15.88	-8.1	5.3	25.97	-6.85101	11.8459	0.0798595	54.65	0	-8.1	0.468871	0.753798	-0.748485	0.626426	-0.0900002
90	Bank of Liaoyang Co Ltd	2008	0	3.01	16.46	-17.82	13.4	6.57	-2.9543	9.84514	0.0599581	41.34	1	-17.82	0.612244	0.649725	-0.665639	0.919784
90	Bank of Liaoyang Co Ltd	2009	0	1.28	15.5	-27.68	13.1	8.31	-3.44244	10.137	0.085925	31.83	0	-27.68	0.627433	0.582072	-0.694638	0.903252	2.34
90	Bank of Liaoyang Co Ltd	2010	0	2.18	17	-19.72	14.2	11.13	-3.29009	10.3965	0.0804176	38.21	0	-19.72	0.590448	0.633897	-0.651927	0.905696	0.99
90	Bank of Liaoyang Co Ltd	2011	0	4.07	20.83	-13.6	12.2	5.57	-4.7908	10.7118	0.0822077	34.42	0	-13.6	0.506554	0.681306	-0.570359	0.888132	0.2
90	Bank of Liaoyang Co Ltd	2012	0	3.54	20.21	-13.8	9.5	3.84	-5.68913	11.0104	0.075545	38.8	0	-13.8	0.473803	0.654017	-0.530004	0.893962	0.02
90	Bank of Liaoyang Co Ltd	2013	0	4.19	20	-13.6	8.7	4.26	-5.48549	11.2176	0.0798654	40.45	0	-13.6	0.440624	0.710155	-0.511919	0.860731	-0.2
90	Bank of Liaoyang Co Ltd	2014	0	3.75	20	-12.2	5.8	3.84	-5.16123	11.3094	0.0798313	35.45	0	-12.2	0.467771	0.736894	-0.5694	0.821516	-0.52
90	Bank of Liaoyang Co Ltd	2015	0	3.07	18.5	-13.3	3	7.42	-4.61194	11.4059	0.077519	43.23	0	-13.3	0.469396	0.750694	-0.600336	0.78189	-0.46
90	Bank of Liaoyang Co Ltd	2016	0	2.55	17.08	-11.3	-2.5	7.11	-4.58938	11.6502	0.0678247	34.43	0	-11.3	0.383271	0.662997	-0.540968	0.708491	-0.0500001
90	Bank of Liaoyang Co Ltd	2017	0	3.26	17	-8.1	4.2	9.9	-6.25105	11.781	0.0671887	27.24	0	-8.1	0.372572	0.672353	-0.498772	0.746978	-0.0999999
90	Bank of Liaoyang Co Ltd	2018	0	3.22	15.88	-8.1	5.7	13.94	-6.72312	11.8199	0.0676454	19.97	0	-8.1	0.450535	0.764629	-0.582423	0.773553	0.05
91	Xiamen Rural Commercial Bank Co Ltd	2008	0	3.01	16.46	-17.82	13	0.49		9.31536	0.0728752	33.73	1	-17.82	0.630627	0.656598	-0.699189	0.901941
91	Xiamen Rural Commercial Bank Co Ltd	2009	0	1.28	15.5	-27.68	12.3	19.3	-4.23588	9.5194	0.0712545	32.9	0	-27.68	0.594888	0.630256	-0.673779	0.882913	3.37
91	Xiamen Rural Commercial Bank Co Ltd	2010	0	2.18	17	-19.72	13.9	13.25	-4.14655	9.71395	0.0723957	34.68	0	-19.72	0.596694	0.742524	-0.653909	0.912503	1.9
91	Xiamen Rural Commercial Bank Co Ltd	2011	0	4.07	20.83	-13.6	12.3	22.63	-4.02606	9.98808	0.0639418	32.56	0	-13.6	0.539514	0.734546	-0.586475	0.919928	2.23
91	Xiamen Rural Commercial Bank Co Ltd	2012	0	3.54	20.21	-13.8	11.4	12.26	-4.30335	10.0971	0.0911715	32.69	0	-13.8	0.565914	0.811164	-0.656382	0.86217	-2.57
91	Xiamen Rural Commercial Bank Co Ltd	2013	0	4.19	20	-13.6	11	3.01	-3.54633	10.556	0.0695673	40.82	0	-13.6	0.402571	0.609007	-0.559545	0.719461	2.33
91	Xiamen Rural Commercial Bank Co Ltd	2014	0	3.75	20	-12.2	9.9	2.61	-4.32465	11.0312	0.0707263	38.97	0	-12.2	0.313622	0.692091	-0.521431	0.601465	0.39
91	Xiamen Rural Commercial Bank Co Ltd	2015	0	3.07	18.5	-13.3	9	-3.14	-4.74858	11.4309	0.0690166	36.38	0	-13.3	0.292176	0.64909	-0.52906	0.552254	0.02
91	Xiamen Rural Commercial Bank Co Ltd	2016	0	2.55	17.08	-11.3	8.4	7.12	-4.50081	11.6364	0.069992	33.72	0	-11.3	0.312234	0.615071	-0.563342	0.554253	0.02
91	Xiamen Rural Commercial Bank Co Ltd	2017	0	3.26	17	-8.1	8.1	1.19	-4.56417	11.7558	0.066951	34.14	0	-8.1	0.325222	0.678004	-0.547191	0.594349	0.03
91	Xiamen Rural Commercial Bank Co Ltd	2018	0	3.22	15.88	-8.1	8.3	14.31	-5.0652	11.7848	0.0731341	29.06	0	-8.1	0.383999	0.695725	-0.585075	0.656325	0.18
92	Bank of Cangzhou Co Ltd	2005	0	1.75	7.5	-17.57	13.4	19.58		8.51034	0.0320468	47.27	0	-17.57	0.574279		-0.678392	0.84653
92	Bank of Cangzhou Co Ltd	2006	0	2.24	8.04	-16.94	13.2	14.12	-3.15971	8.66217	0.0456883	36.76	0	-16.94	0.571816		-0.649081	0.880963
92	Bank of Cangzhou Co Ltd	2007	0	2.94	11.63	-16.72	12.8	23.5	-3.27394	8.93583	0.0408741	33.82	0	-16.72	0.566907	0.175871	-0.615254	0.921419	3.04
92	Bank of Cangzhou Co Ltd	2008	0	3.01	16.46	-17.82	10.1	9.5	-4.07245	9.41269	0.0634303	35.09	1	-17.82	0.474754	0.146123	-0.544354	0.872142	0.44
92	Bank of Cangzhou Co Ltd	2009	0	1.28	15.5	-27.68	10	17.03	-5.64632	9.75485	0.0725827	39.85	0	-27.68	0.539524	0.10815	-0.595985	0.905265	0.95
92	Bank of Cangzhou Co Ltd	2010	0	2.18	17	-19.72	12.2	7.23	-4.48499	10.055	0.0685617	39.54	0	-19.72	0.494319	0.895913	-0.555203	0.890339	0.4
92	Bank of Cangzhou Co Ltd	2011	0	4.07	20.83	-13.6	11.3	9.43	-4.37121	10.2376	0.0784988	37.48	0	-13.6	0.507064	0.885042	-0.575774	0.880666	0.15
92	Bank of Cangzhou Co Ltd	2012	0	3.54	20.21	-13.8	9.6	9.96	-4.33181	10.4549	0.0686539	41.11	0	-13.8	0.527363	0.812782	-0.603996	0.873124	0.1
92	Bank of Cangzhou Co Ltd	2013	0	4.19	20	-13.6	8.2	12.02	-3.66614	10.758	0.0542359	46.46	0	-13.6	0.488839	0.572654	-0.571064	0.856013	-0.01
92	Bank of Cangzhou Co Ltd	2014	0	3.75	20	-12.2	6.5	7.5	-4.64714	10.9706	0.0701761	47.39	0	-12.2	0.491697	0.606389	-0.589223	0.834483	-0.08
92	Bank of Cangzhou Co Ltd	2015	0	3.07	18.5	-13.3	6.8	10.87	-4.46455	11.3332	0.0571409	50.29	0	-13.3	0.432244	0.581623	-0.533047	0.810893	-0.87
92	Bank of Cangzhou Co Ltd	2016	0	2.55	17.08	-11.3	6.8	13.74	-4.64163	11.6255	0.0787298	42.73	0	-11.3	0.427276	0.621852	-0.527188	0.810482	-0.36
92	Bank of Cangzhou Co Ltd	2017	0	3.26	17	-8.1	6.6	11.91	-5.21946	11.7286	0.0767697	38.12	0	-8.1	0.5006	0.62808	-0.592489	0.84491	0.03
92	Bank of Cangzhou Co Ltd	2018	0	3.22	15.88	-8.1	6.6	7.5	-5.58314	11.9034	0.0723325	39.91	0	-8.1	0.509118	0.608929	-0.592633	0.859077	-0.62
93	Bank of Liuzhou Co Ltd	2005	0	1.75	7.5	-17.57	13.2	-3.27	-2.3082	8.59136	0.0449883	55.43	0	-17.57	0.613473	0.57877	-0.680281	0.901793
93	Bank of Liuzhou Co Ltd	2006	0	2.24	8.04	-16.94	13.5	8.13	-2.95379	8.79108	0.0614281	47.72	0	-16.94	0.622303	0.575775	-0.702966	0.885254	4.41
93	Bank of Liuzhou Co Ltd	2007	0	2.94	11.63	-16.72	15.1	20.92	-3.05064	9.07536	0.0515365	40.06	0	-16.72	0.597129	0.567283	-0.659352	0.90563	1.01
93	Bank of Liuzhou Co Ltd	2008	0	3.01	16.46	-17.82	12.8	10.42	-2.60783	9.22236	0.0541835	48.61	1	-17.82	0.598234	0.643173	-0.643977	0.928968	0.29
93	Bank of Liuzhou Co Ltd	2009	0	1.28	15.5	-27.68	13.9	18.94	-4.07659	9.81739	0.0602357	40.97	0	-27.68	0.448608	0.475756	-0.523179	0.857466	0.5
93	Bank of Liuzhou Co Ltd	2010	0	2.18	17	-19.72	14.2	7.95	-4.20318	10.0852	0.0647965	40.2	0	-19.72	0.450049	0.515313	-0.497285	0.905012	0.32
93	Bank of Liuzhou Co Ltd	2011	0	4.07	20.83	-13.6	12.3	5.08	-5.44571	10.8538	0.0662993	41.66	0	-13.6	0.258982	0.537938	-0.440404	0.588056	0.2
93	Bank of Liuzhou Co Ltd	2012	0	3.54	20.21	-13.8	11.3	10.01	-6.54607	11.0424	0.0683222	41.12	0	-13.8	0.269715	0.552169	-0.39428	0.684069	0.16
93	Bank of Liuzhou Co Ltd	2013	0	4.19	20	-13.6	10.2	7.91	-6.36768	11.1571	0.0683878	44.95	0	-13.6	0.313152	0.592163	-0.434556	0.720625	0.0100001
93	Bank of Liuzhou Co Ltd	2014	0	3.75	20	-12.2	8.5	5.29	-5.39919	11.3631	0.0901274	45.25	0	-12.2	0.318444	0.644261	-0.485542	0.655853	-0.21
93	Bank of Liuzhou Co Ltd	2015	0	3.07	18.5	-13.3	8.1	3.26	-4.21882	11.4068	0.0931615	45.36	0	-13.3	0.365863	0.708838	-0.491901	0.743774	-0.85
93	Bank of Liuzhou Co Ltd	2016	0	2.55	17.08	-11.3	7.3	9.92	-3.89181	11.6176	0.078063	43.22	0	-11.3	0.335846	0.618867	-0.521722	0.643727	-0.82
93	Bank of Liuzhou Co Ltd	2017	0	3.26	17	-8.1	7.1	11.52	-3.35014	11.722	0.0869864	38.59	0	-8.1	0.368342	0.754908	-0.528142	0.69743	-0.18
93	Bank of Liuzhou Co Ltd	2018	0	3.22	15.88	-8.1	6.8	5.98	-3.72095	11.8253	0.111081	37.93	0	-8.1	0.442907	0.768089	-0.738258	0.599936	-0.13
94	Bank of Ganzhou Co Ltd	2006	0	2.24	8.04	-16.94	12.3	19.08	-2.84148	8.55677	0.0637081	57.4	0	-16.94	0.653892		-0.708916	0.922383
94	Bank of Ganzhou Co Ltd	2007	0	2.94	11.63	-16.72	13.2	25.63	-2.87114	8.86665	0.0714773	41.08	0	-16.72	0.634346	0.206332	-0.694443	0.913459	0.11
94	Bank of Ganzhou Co Ltd	2008	0	3.01	16.46	-17.82	13.2	1.19	-3.25477	9.21708	0.0720143	34.9	1	-17.82	0.565677	0.144622	-0.647879	0.873121	0.06
94	Bank of Ganzhou Co Ltd	2009	0	1.28	15.5	-27.68	13.1	24.48	-4.58278	9.6642	0.0762794	33.15	0	-27.68	0.54172	0.122805	-0.596731	0.907813	0.11
94	Bank of Ganzhou Co Ltd	2010	0	2.18	17	-19.72	14	17.56	-5.11836	10.4019	0.0787948	28.36	0	-19.72	0.324147	0.720351	-0.395876	0.81881	0.03
94	Bank of Ganzhou Co Ltd	2011	0	4.07	20.83	-13.6	12.5	29.17	-5.1939	10.7824	0.0646727	27.41	0	-13.6	0.268485	0.587154	-0.338311	0.793603	-0.01
94	Bank of Ganzhou Co Ltd	2012	0	3.54	20.21	-13.8	11	14.63	-5.99714	11.0706	0.0592719	26.83	0	-13.8	0.244711	0.52934	-0.316347	0.773553	-0.52
94	Bank of Ganzhou Co Ltd	2013	0	4.19	20	-13.6	10.1	11.96	-4.97938	11.121	0.0674755	35.57	0	-13.6	0.276499	0.631693	-0.345515	0.800252	-0.57
94	Bank of Ganzhou Co Ltd	2014	0	3.75	20	-12.2	9.7	1.35	-5.33542	11.2026	0.0731726	39.69	0	-12.2	0.356995	0.677653	-0.466772	0.764817	-0.24
94	Bank of Ganzhou Co Ltd	2015	0	3.07	18.5	-13.3	9.1	2.74	-4.05859	11.4066	0.0671775	44.16	0	-13.3	0.356911	0.603489	-0.520428	0.685803	-0.38
94	Bank of Ganzhou Co Ltd	2016	0	2.55	17.08	-11.3	9	4.39	-3.7149	11.5789	0.0599339	42.22	0	-11.3	0.382191	0.590541	-0.532502	0.717727	0.03
94	Bank of Ganzhou Co Ltd	2017	0	3.26	17	-8.1	8.8	8.8	-4.35353	11.7101	0.0664379	41.06	0	-8.1	0.434641	0.638139	-0.632911	0.686732	-0.13
94	Bank of Ganzhou Co Ltd	2018	0	3.22	15.88	-8.1	8.7	12.76	-5.67927	11.8239	0.0682368	33.01	0	-8.1	0.483705	0.680704	-0.655997	0.737359	0.03
95	Bank of Rizhao	2005	0	1.75	7.5	-17.57	15.2	21.67	-3.36187	9.1192	0.0487385	32.19	0	-17.57	0.700884	0.669735	-0.89715	0.781234
95	Bank of Rizhao	2006	0	2.24	8.04	-16.94	14.7	4.59	-3.59348	9.51651	0.0642262	32.8	0	-16.94	0.671149	0.616275	-1.00517	0.667697	0.35
95	Bank of Rizhao	2007	0	2.94	11.63	-16.72	14.2	16.64	-3.98863	9.78975	0.0587055	31.59	0	-16.72	0.598668	0.491615	-0.915326	0.654049	0.12
95	Bank of Rizhao	2008	0	3.01	16.46	-17.82	12	1.85	-3.55013	9.81644	0.0826704	26.27	1	-17.82	0.560259	0.577021	-0.780206	0.718091	-0.28
95	Bank of Rizhao	2009	0	1.28	15.5	-27.68	12.2	18.91	-3.67427	10.1407	0.0725771	27.76	0	-27.68	0.580731	0.596174	-0.702456	0.826715	0.09
95	Bank of Rizhao	2010	0	2.18	17	-19.72	12.3	12.36	-3.57445	10.5404	0.0605733	24.25	0	-19.72	0.479381	0.615323	-0.604654	0.792818	0.16
95	Bank of Rizhao	2011	0	4.07	20.83	-13.6	10.9	12.86	-3.89896	10.5838	0.0755701	21.16	0	-13.6	0.566059	0.755573	-0.69351	0.816224	0.04
95	Bank of Rizhao	2012	0	3.54	20.21	-13.8	9.8	6	-3.74877	10.8371	0.0746211	20.28	0	-13.8	0.551488	0.746405	-0.688971	0.800451	-0.34
95	Bank of Rizhao	2013	0	4.19	20	-13.6	9.6	5.28	-4.28072	11.0736	0.0911468	31.24	0	-13.6	0.488901	0.810971	-0.622424	0.785478	0.02
95	Bank of Rizhao	2014	0	3.75	20	-12.2	8.7	4.84	-3.99147	11.1992	0.0951973	29.57	0	-12.2	0.506519	0.866176	-0.651746	0.777172	-0.84
95	Bank of Rizhao	2015	0	3.07	18.5	-13.3	8	5.19	-3.31928	11.4294	0.0823468	34.7	0	-13.3	0.487353	0.80884	-0.669822	0.727587	-0.67
95	Bank of Rizhao	2016	0	2.55	17.08	-11.3	7.6	8.28	-3.08038	11.571	0.0756341	33.53	0	-11.3	0.495624	0.807316	-0.685841	0.722651	0.34
95	Bank of Rizhao	2017	0	3.26	17	-8.1	7.36	7.42	-4.25554	11.7332	0.0931533	36.16	0	-8.1	0.462114	0.762992	-0.643803	0.717788	-1.01
95	Bank of Rizhao	2018	0	3.22	15.88	-8.1	6.4	20.04	-5.1849	11.9082	0.0841269	29.91	0	-8.1	0.475561	0.766966	-0.690289	0.68893	1.06
96	Bank of Shaoxing Co Ltd	2003	0		6.33	-19.6	14.7	15.18		9.35171	0.031999	39.33	0	-19.6	0.67844		-0.860383	0.788532
96	Bank of Shaoxing Co Ltd	2004	0	2.27	7.38	-14.6	14.5	13.65		9.43148	0.0534208	37.6	0	-14.6	0.666319		-0.750691	0.887607
96	Bank of Shaoxing Co Ltd	2005	0	1.75	7.5	-17.57	12.8	42.62		9.64988	0.0451217	33.14	0	-17.57	0.649045		-0.715836	0.906694
96	Bank of Shaoxing Co Ltd	2006	0	2.24	8.04	-16.94	13.6	13.52		9.88514	0.0380656	32.2	0	-16.94	0.63742		-0.711601	0.895755
96	Bank of Shaoxing Co Ltd	2007	0	2.94	11.63	-16.72	14.7	24.68	-3.63829	10.0433	0.0677227	25.88	0	-16.72	0.690354	0.581075	-0.789334	0.874603
96	Bank of Shaoxing Co Ltd	2008	0	3.01	16.46	-17.82	10.1	9.26	-3.5815	10.2881	0.0677733	24.1	1	-17.82	0.613508	0.608905	-0.765132	0.801833	-1.71
96	Bank of Shaoxing Co Ltd	2009	0	1.28	15.5	-27.68	8.9	28.42	-3.76269	10.4163	0.062672	29.43	0	-27.68	0.588505	0.55819	-0.691034	0.851629	0.26
96	Bank of Shaoxing Co Ltd	2010	0	2.18	17	-19.72	11.9	18.28	-3.77657	10.5227	0.065094	27.84	0	-19.72	0.63244	0.561242	-0.75344	0.839402	0.44
96	Bank of Shaoxing Co Ltd	2011	0	4.07	20.83	-13.6	9	5.03	-3.6979	10.5726	0.0743252	31.87	0	-13.6	0.641972	0.633075	-0.77017	0.833545	1.59
96	Bank of Shaoxing Co Ltd	2012	0	3.54	20.21	-13.8	8	8.96	-4.22518	10.7224	0.0704079	33.62	0	-13.8	0.591333	0.621993	-0.761173	0.776872	-0.53
96	Bank of Shaoxing Co Ltd	2013	0	4.19	20	-13.6	8.2	3.15	-3.74912	10.842	0.0793971	50.74	0	-13.6	0.571326	0.638101	-0.743489	0.76844	-0.0600001
96	Bank of Shaoxing Co Ltd	2014	0	3.75	20	-12.2	7.62	-3.9	-3.98647	10.929	0.0775	50.56	0	-12.2	0.581824	0.713873	-0.806616	0.721315	-0.34
96	Bank of Shaoxing Co Ltd	2015	0	3.07	18.5	-13.3	8	1.6	-4.56325	11.3684	0.0531841	45.68	0	-13.3	0.417269	0.604457	-0.758807	0.549901	-0.12
96	Bank of Shaoxing Co Ltd	2016	0	2.55	17.08	-11.3	7.55	6.43	-5.01241	11.5542	0.057093	43.08	0	-11.3	0.41478	0.603649	-0.766545	0.541103	-0.0500001
96	Bank of Shaoxing Co Ltd	2017	0	3.26	17	-8.1	7.76	17.32	-5.42789	11.5565	0.0603357	41.62	0	-8.1	0.453715	0.679138	-0.731418	0.620322	-0.05
96	Bank of Shaoxing Co Ltd	2018	0	3.22	15.88	-8.1	7.1	13.49	-6.49734	11.5933	0.0624721	42.65	0	-8.1	0.528018	0.704966	-0.82659	0.63879	-0.42
97	Jiangsu Jiangyin Rural Commercial Bank	2008	0	3.01	16.46	-17.82	12.7	-0.84	-5.18264	10.3753	0.0676702	17.72	1	-17.82	0.618609	0.527234	-0.70033	0.88331
97	Jiangsu Jiangyin Rural Commercial Bank	2009	0	1.28	15.5	-27.68	12.4	26.38	-5.0354	10.6352	0.0653687	24.59	0	-27.68	0.609924	0.567986	-0.70745	0.862145	0.97
97	Jiangsu Jiangyin Rural Commercial Bank	2010	0	2.18	17	-19.72	12.7	16.38	-5.12137	10.8747	0.0673285	24.87	0	-19.72	0.578168	0.55381	-0.686068	0.842727	0.81
97	Jiangsu Jiangyin Rural Commercial Bank	2011	0	4.07	20.83	-13.6	11	9.89	-5.13157	10.9384	0.0784404	22.46	0	-13.6	0.634916	0.626994	-0.750159	0.846376	0.01
97	Jiangsu Jiangyin Rural Commercial Bank	2012	0	3.54	20.21	-13.8	10.1	4.52	-4.76732	11.2038	0.0689177	24.96	0	-13.8	0.537142	0.516228	-0.740197	0.725674	-0.75
97	Jiangsu Jiangyin Rural Commercial Bank	2013	0	4.19	20	-13.6	9.6	3.54	-4.5561	11.2391	0.0750912	35.9	0	-13.6	0.581623	0.624491	-0.758229	0.767081	0.04
97	Jiangsu Jiangyin Rural Commercial Bank	2014	0	3.75	20	-12.2	8.7	2	-4.14948	11.3336	0.0783318	41.37	0	-12.2	0.578944	0.606653	-0.767109	0.754709	-0.72
97	Jiangsu Jiangyin Rural Commercial Bank	2015	0	3.07	18.5	-13.3	8.5	5.81	-4.26629	11.4129	0.0830493	36.95	0	-13.3	0.551033	0.642485	-0.736943	0.747728	-0.26
97	Jiangsu Jiangyin Rural Commercial Bank	2016	0	2.55	17.08	-11.3	7.8	21.69	-4.67131	11.553	0.0865919	38.52	0	-11.3	0.504647	0.658822	-0.713269	0.707513	-0.24
97	Jiangsu Jiangyin Rural Commercial Bank	2017	0	3.26	17	-8.1	7.15	3.85	-4.84562	11.6028	0.0854996	39.45	0	-8.1	0.510531	0.649006	-0.70426	0.724917	0.02
97	Jiangsu Jiangyin Rural Commercial Bank	2018	0	3.22	15.88	-8.1	6.7	16.23	-5.77619	11.6514	0.0926305	33.12	0	-8.1	0.548407	0.654322	-0.743129	0.73797	0.24
98	Qishang Bank.	2003	0		6.33	-19.6	13.4	5.8		9.44571	0.0444139	48.2	0	-19.6	0.575405		-0.773702	0.743703
98	Qishang Bank.	2004	0	2.27	7.38	-14.6	15.4	16.13		9.55567	0.0439732	38.53	0	-14.6	0.634883		-0.815255	0.778753
98	Qishang Bank.	2005	0	1.75	7.5	-17.57	15.2	21.67	-4.85959	9.65307	0.0589293	28.5	0	-17.57	0.609705		-0.681974	0.89403
98	Qishang Bank.	2006	0	2.24	8.04	-16.94	14.7	4.59	-3.79509	9.83797	0.0640252	27.55	0	-16.94	0.684369	0.705649	-0.799254	0.85626
98	Qishang Bank.	2007	0	2.94	11.63	-16.72	14.2	16.64	-3.50286	9.95635	0.0634272	33.92	0	-16.72	0.679317	0.693933	-0.789704	0.860217	1.2
98	Qishang Bank.	2008	0	3.01	16.46	-17.82	12	1.85	-4.01037	10.1212	0.0675188	35.47	1	-17.82	0.627557	0.629821	-0.714436	0.878395	1.48
98	Qishang Bank.	2009	0	1.28	15.5	-27.68	12.2	18.91	-4.6694	10.312	0.0717611	34.7	0	-27.68	0.64359	0.642507	-0.731959	0.879272	0.62
98	Qishang Bank.	2010	0	2.18	17	-19.72	12.3	12.36	-4.71582	10.5083	0.0683915	31.15	0	-19.72	0.635535	0.647622	-0.733079	0.866939	0.86
98	Qishang Bank.	2011	0	4.07	20.83	-13.6	10.9	12.86	-3.89569	10.6413	0.0749379	27.76	0	-13.6	0.618957	0.687114	-0.725657	0.85296	-0.46
98	Qishang Bank.	2012	0	3.54	20.21	-13.8	9.8	6	-4.35322	10.7872	0.0793592	29.86	0	-13.8	0.598206	0.672794	-0.708953	0.843788	0.26
98	Qishang Bank.	2013	0	4.19	20	-13.6	9.6	5.28	-3.85695	11.0197	0.0726774	44.55	0	-13.6	0.546183	0.737217	-0.645039	0.846743	-0.52
98	Qishang Bank.	2014	0	3.75	20	-12.2	8.7	4.84	-3.7509	11.1667	0.0893792	44.07	0	-12.2	0.539833	0.789126	-0.647934	0.833161	0.0400001
98	Qishang Bank.	2015	0	3.07	18.5	-13.3	8	5.19	-3.88465	11.3293	0.0850839	49.94	0	-13.3	0.530713	0.830333	-0.656145	0.808835	-0.23
98	Qishang Bank.	2016	0	2.55	17.08	-11.3	7.6	8.28	-3.89573	11.5528	0.111668	49.84	0	-11.3	0.500943	0.791426	-0.680399	0.736249	0.25
98	Qishang Bank.	2017	0	3.26	17	-8.1	7.36	7.42	-4.31033	11.5818	0.11008	44.03	0	-8.1	0.532419	0.87972	-0.714759	0.744894	-0.53
98	Qishang Bank.	2018	0	3.22	15.88	-8.1	6.4	20.04	-6.3474	11.6213	0.111763	46.78	0	-8.1	0.566453	0.893292	-0.716416	0.790676	0.0600002
99	Bank of Weifang Co Ltd	2006	0	2.24	8.04	-16.94	14.7	4.59		9.81446	0.0406297	39.27	0	-16.94	0.586942		-0.866986	0.676991
99	Bank of Weifang Co Ltd	2007	0	2.94	11.63	-16.72	14.2	16.64	-3.42679	9.97869	0.0513949	35.24	0	-16.72	0.592613	0.573508	-0.768444	0.771186
99	Bank of Weifang Co Ltd	2008	0	3.01	16.46	-17.82	12	1.85	-3.63425	10.1989	0.0609475	40.27	1	-17.82	0.568579	0.540859	-0.664608	0.855512	1.11
99	Bank of Weifang Co Ltd	2009	0	1.28	15.5	-27.68	12.2	18.91	-3.19098	10.3561	0.0626663	41.52	0	-27.68	0.606375	0.591561	-0.666093	0.910345	0.09
99	Bank of Weifang Co Ltd	2010	0	2.18	17	-19.72	12.3	12.36	-3.24707	10.6047	0.0619632	49.27	0	-19.72	0.581881	0.662843	-0.67271	0.86498	-0.14
99	Bank of Weifang Co Ltd	2011	0	4.07	20.83	-13.6	10.9	12.86	-4.23463	10.7407	0.0795706	34.61	0	-13.6	0.587275	0.688999	-0.710427	0.82665	-0.05
99	Bank of Weifang Co Ltd	2012	0	3.54	20.21	-13.8	9.8	6	-5.37262	10.8785	0.0819294	34.97	0	-13.8	0.595923	0.706244	-0.69126	0.862082	-0.41
99	Bank of Weifang Co Ltd	2013	0	4.19	20	-13.6	9.6	5.28	-4.36755	11.0723	0.0882395	42.03	0	-13.6	0.544102	0.772128	-0.6317	0.861329	0.33
99	Bank of Weifang Co Ltd	2014	0	3.75	20	-12.2	8.7	4.84	-3.89689	11.3185	0.077059	41.66	0	-12.2	0.497636	0.662204	-0.72972	0.681956	-0.86
99	Bank of Weifang Co Ltd	2015	0	3.07	18.5	-13.3	8	5.19	-4.47018	11.4272	0.0773734	39.46	0	-13.3	0.460391	0.774053	-0.707835	0.650421	-0.0699999
99	Bank of Weifang Co Ltd	2016	0	2.55	17.08	-11.3	7.6	8.28	-4.79591	11.5486	0.074122	37	0	-11.3	0.431513	0.783198	-0.637701	0.67667	0.62
99	Bank of Weifang Co Ltd	2017	0	3.26	17	-8.1	7.36	7.42	-4.79206	11.657	0.0719203	36.78	0	-8.1	0.428748	0.793676	-0.622223	0.689057	-0.33
99	Bank of Weifang Co Ltd	2018	0	3.22	15.88	-8.1	6.4	20.04	-5.54634	11.7599	0.0719314	36.38	0	-8.1	0.440771	0.747974	-0.647213	0.681028	-0.37
100	Dalian Rural Commercial Bank	2011	0	4.07	20.83	-13.6	12.2	5.57	-5.41592	10.8937	0.0875888	53.31	0	-13.6	0.620516	0.109354	-0.7148	0.868097
100	Dalian Rural Commercial Bank	2012	0	3.54	20.21	-13.8	9.5	3.84	-5.54208	10.9981	0.100099	51.53	0	-13.8	0.651029	0.105377	-0.751145	0.866714	-0.94
100	Dalian Rural Commercial Bank	2013	0	4.19	20	-13.6	8.7	4.26	-5.65704	11.1639	0.09301	51.75	0	-13.6	0.632639	0.863309	-0.725359	0.872173	0.6
100	Dalian Rural Commercial Bank	2014	0	3.75	20	-12.2	5.8	3.84	-5.65472	11.3054	0.0904943	49.51	0	-12.2	0.590317	0.824487	-0.716727	0.823628	0.72
100	Dalian Rural Commercial Bank	2015	0	3.07	18.5	-13.3	3	7.42	-3.5452	11.5224	0.0744083	54.88	0	-13.3	0.493281	0.781846	-0.719081	0.685989	-0.69
100	Dalian Rural Commercial Bank	2016	0	2.55	17.08	-11.3	-2.5	7.11	-3.4768	11.5426	0.0759033	62.92	0	-11.3	0.514688	0.830936	-0.734755	0.700489	0.02
100	Dalian Rural Commercial Bank	2017	0	3.26	17	-8.1	4.2	9.9	-4.58311	11.5827	0.0742265	56.61	0	-8.1	0.487988	0.803776	-0.698016	0.699107	-2.04
100	Dalian Rural Commercial Bank	2018	0	3.22	15.88	-8.1	5.7	13.94	-4.62119	11.5506	0.0783011	56.49	0	-8.1	0.535292	0.693754	-0.713648	0.750078	-3.78
101	Zhejiang Shaoxing Ruifeng Rural Commercial Bank Co., Ltd	2011	0	4.07	20.83	-13.6	9	5.03	-5.16998	10.5262	0.0496629	22.05	0	-13.6	0.412486	0.457196	-0.569273	0.724584
101	Zhejiang Shaoxing Ruifeng Rural Commercial Bank Co., Ltd	2012	0	3.54	20.21	-13.8	8	8.96	-5.27251	10.7462	0.0538763	21.68	0	-13.8	0.390781	0.672517	-0.598589	0.652836	-0.06
101	Zhejiang Shaoxing Ruifeng Rural Commercial Bank Co., Ltd	2013	0	4.19	20	-13.6	8.2	3.15	-5.2208	11.0262	0.0971973	32.92	0	-13.6	0.591919	0.739196	-0.717987	0.824414	-0.22
101	Zhejiang Shaoxing Ruifeng Rural Commercial Bank Co., Ltd	2014	0	3.75	20	-12.2	7.62	-3.9	-4.72047	11.2033	0.0924914	32.09	0	-12.2	0.52902	0.616762	-0.737512	0.717304	-0.65
101	Zhejiang Shaoxing Ruifeng Rural Commercial Bank Co., Ltd	2015	0	3.07	18.5	-13.3	8	1.6	-3.69232	11.3655	0.0823238	35.77	0	-13.3	0.455876	0.698968	-0.668234	0.68221	-0.21
101	Zhejiang Shaoxing Ruifeng Rural Commercial Bank Co., Ltd	2016	0	2.55	17.08	-11.3	7.55	6.43	-3.82751	11.5357	0.0742836	34.66	0	-11.3	0.397914	0.720877	-0.606271	0.65633	-0.0899999
101	Zhejiang Shaoxing Ruifeng Rural Commercial Bank Co., Ltd	2017	0	3.26	17	-8.1	7.76	17.32	-5.667	11.5798	0.0799921	36.95	0	-8.1				0.717787	0.25
101	Zhejiang Shaoxing Ruifeng Rural Commercial Bank Co., Ltd	2018	0	3.22	15.88	-8.1	7.1	13.49	-5.33551	11.5615	0.0915365	31.26	0	-8.1				0.733487	0.0999999
102	Bank of Anshan Co Ltd	2006	0	2.24	8.04	-16.94	13.8	8.75	-3.15091	9.54163	0.0659266	42.82	0	-16.94	0.606494		-0.704792	0.860529
102	Bank of Anshan Co Ltd	2007	0	2.94	11.63	-16.72	15	16.33	-3.21766	9.74956	0.0625722	33.82	0	-16.72	0.594963		-0.65433	0.909271	1.52
102	Bank of Anshan Co Ltd	2008	0	3.01	16.46	-17.82	13.4	6.57	-3.62052	10.0526	0.0925352	25.66	1	-17.82	0.518385		-0.592259	0.875267	1.49
102	Bank of Anshan Co Ltd	2009	0	1.28	15.5	-27.68	13.1	8.31	-3.47867	10.4651	0.0879061	27.96	0	-27.68	0.569787	0.636737	-0.636012	0.895874	-0.36
102	Bank of Anshan Co Ltd	2010	0	2.18	17	-19.72	14.2	11.13	-3.77194	10.6231	0.0979496	27.97	0	-19.72	0.59274	0.652384	-0.670049	0.884623	0.4
102	Bank of Anshan Co Ltd	2011	0	4.07	20.83	-13.6	12.2	5.57	-4.027	10.7983	0.0909505	28.48	0	-13.6	0.578889	0.715239	-0.671914	0.861552	0.48
102	Bank of Anshan Co Ltd	2012	0	3.54	20.21	-13.8	9.5	3.84	-4.89658	10.9571	0.0846209	35.4	0	-13.8	0.549984	0.737828	-0.62229	0.883807	0.75
102	Bank of Anshan Co Ltd	2013	0	4.19	20	-13.6	8.7	4.26	-4.75552	11.1323	0.081658	38.58	0	-13.6	0.563603	0.876104	-0.642832	0.87675	-0.54
102	Bank of Anshan Co Ltd	2014	0	3.75	20	-12.2	5.8	3.84	-5.86267	11.2974	0.084995	35	0	-12.2	0.538169	0.88153	-0.636793	0.845123	-0.22
102	Bank of Anshan Co Ltd	2015	0	3.07	18.5	-13.3	3	7.42	-4.39137	11.4419	0.0788981	40.13	0	-13.3	0.5123	0.819865	-0.595866	0.859757	-0.01
102	Bank of Anshan Co Ltd	2016	0	2.55	17.08	-11.3	-2.5	7.11	-3.65465	11.5279	0.0741422	55.24	0	-11.3	0.473627	0.760182	-0.584074	0.810902	-0.13
102	Bank of Anshan Co Ltd	2017	0	3.26	17	-8.1	4.2	9.9	-3.96342	11.5405	0.077795	51.1	0	-8.1	0.519404	0.769523	-0.630685	0.823554	0.0500001
102	Bank of Anshan Co Ltd	2018	0	3.22	15.88	-8.1	5.7	13.94	-3.33597	11.5569	0.0773707	32.84	0	-8.1	0.651479	0.819374	-0.772516	0.843321	-11.47
103	Bank of Chengde	2006	0	2.24	8.04	-16.94	13.2	14.12	-2.3442	8.07034	0.0499031	38.43	0	-16.94	0.546714		-0.590091	0.92649
103	Bank of Chengde	2007	0	2.94	11.63	-16.72	12.8	23.5	-2.43002	8.70165	0.0372372	23.87	0	-16.72	0.444585	0.433525	-0.470468	0.944984	-1.05
103	Bank of Chengde	2008	0	3.01	16.46	-17.82	10.1	9.5	-2.98375	9.02073	0.0796898	16.99	1	-17.82	0.501538	0.493563	-0.563459	0.890105	-0.74
103	Bank of Chengde	2009	0	1.28	15.5	-27.68	10	17.03	-3.59551	9.39848	0.068541	17.84	0	-27.68	0.458159	0.453365	-0.526972	0.869417	1.08
103	Bank of Chengde	2010	0	2.18	17	-19.72	12.2	7.23	-3.7641	9.71669	0.0654736	20.19	0	-19.72	0.419623	0.473968	-0.47597	0.881615	0.5
103	Bank of Chengde	2011	0	4.07	20.83	-13.6	11.3	9.43	-6.05655	9.96238	0.0675091	22.36	0	-13.6	0.426021	0.455524	-0.506783	0.840639	0.24
103	Bank of Chengde	2012	0	3.54	20.21	-13.8	9.6	9.96	-6.08157	10.1314	0.0773237	24.51	0	-13.8	0.483168	0.551868	-0.555674	0.869517	0.18
103	Bank of Chengde	2013	0	4.19	20	-13.6	8.2	12.02	-4.05624	10.4106	0.0718661	42.06	0	-13.6	0.47236	0.583662	-0.518022	0.911852	0.23
103	Bank of Chengde	2014	0	3.75	20	-12.2	6.5	7.5	-4.0496	10.6905	0.0718158	38.03	0	-12.2	0.494457	0.646593	-0.542497	0.911446	-0.17
103	Bank of Chengde	2015	0	3.07	18.5	-13.3	6.8	10.87	-4.05511	11.0737	0.0596794	41.93	0	-13.3	0.433096	0.570323	-0.534327	0.810546	-0.47
103	Bank of Chengde	2016	0	2.55	17.08	-11.3	6.8	13.74	-3.31022	11.4398	0.0488635	36.32	0	-11.3	0.374812	0.509071	-0.507219	0.738954	-0.58
103	Bank of Chengde	2017	0	3.26	17	-8.1	6.6	11.91	-3.65974	11.6269	0.05366	33.54	0	-8.1	0.374816	0.526107	-0.497329	0.753659	-0.04
103	Bank of Chengde	2018	0	3.22	15.88	-8.1	6.6	7.5	-4.20001	11.7446	0.0541578	29.11	0	-8.1	0.402466	0.491545	-0.557694	0.721661	-0.34
104	Bank of Quanzhou Co., Ltd	2008	0	3.01	16.46	-17.82	13	0.49		9.26835	0.0911867	28.18	1	-17.82	0.546701		-0.609767	0.896574
104	Bank of Quanzhou Co., Ltd	2009	0	1.28	15.5	-27.68	12.3	19.3	-4.19401	9.35385	0.0933984	34.35	0	-27.68	0.607265	0.77292	-0.688649	0.881822	1.47
104	Bank of Quanzhou Co., Ltd	2010	0	2.18	17	-19.72	13.9	13.25	-4.54186	9.65805	0.130312	35.89	0	-19.72	0.546335	0.71901	-0.652803	0.836906	1.14
104	Bank of Quanzhou Co., Ltd	2011	0	4.07	20.83	-13.6	12.3	22.63	-4.47493	9.88229	0.113085	36.28	0	-13.6	0.517	0.693496	-0.629422	0.821388	0.09
104	Bank of Quanzhou Co., Ltd	2012	0	3.54	20.21	-13.8	11.4	12.26	-5.58883	10.3608	0.0765939	35.64	0	-13.8	0.383294	0.663406	-0.585264	0.654908	-0.08
104	Bank of Quanzhou Co., Ltd	2013	0	4.19	20	-13.6	11	3.01	-3.82962	10.6768	0.0784965	48	0	-13.6	0.335263	0.654016	-0.516038	0.649687	-0.1
104	Bank of Quanzhou Co., Ltd	2014	0	3.75	20	-12.2	9.9	2.61	-3.64571	11.015	0.0804774	49.31	0	-12.2	0.317559	0.757884	-0.557083	0.570038	-0.18
104	Bank of Quanzhou Co., Ltd	2015	0	3.07	18.5	-13.3	9	-3.14	-4.10816	11.2091	0.0675488	47.86	0	-13.3	0.335569	0.67144	-0.553651	0.606103	-0.45
104	Bank of Quanzhou Co., Ltd	2016	0	2.55	17.08	-11.3	8.4	7.12	-4.35529	11.4137	0.0576218	42.32	0	-11.3	0.346867	0.622723	-0.615154	0.56387	-0.19
104	Bank of Quanzhou Co., Ltd	2017	0	3.26	17	-8.1	8.1	1.19	-5.51928	11.5266	0.0547035	46.63	0	-8.1	0.375467	0.613122	-0.650693	0.577027	0.02
104	Bank of Quanzhou Co., Ltd	2018	0	3.22	15.88	-8.1	8.3	14.31	-6.46615	11.5306	0.0688589	39.9	0	-8.1	0.442267	0.738455	-0.706148	0.626309	-0.0899999
105	Jiangsu Zhangjiagang Rural Commercial Bank Co. Ltd	2007	0	2.94	11.63	-16.72	14.9	13.6	-4.9396	10.1082	0.100097	23.73	0	-16.72	0.462941	0.777151	-0.629369	0.735563
105	Jiangsu Zhangjiagang Rural Commercial Bank Co. Ltd	2008	0	3.01	16.46	-17.82	12.7	-0.84	-5.05647	10.197	0.107055	25.45	1	-17.82	0.496846	0.676483	-0.646007	0.769103	-0.46
105	Jiangsu Zhangjiagang Rural Commercial Bank Co. Ltd	2009	0	1.28	15.5	-27.68	12.4	26.38	-4.97116	10.3896	0.0999124	30.07	0	-27.68	0.5537	0.67659	-0.67934	0.815056	0.64
105	Jiangsu Zhangjiagang Rural Commercial Bank Co. Ltd	2010	0	2.18	17	-19.72	12.7	16.38	-4.5057	10.8722	0.0712883	26.9	0	-19.72	0.430261	0.494918	-0.513495	0.837908	0.3
105	Jiangsu Zhangjiagang Rural Commercial Bank Co. Ltd	2011	0	4.07	20.83	-13.6	11	9.89	-4.77235	11.1598	0.0643657	27.5	0	-13.6	0.390086	0.453333	-0.630192	0.618995	-0.04
105	Jiangsu Zhangjiagang Rural Commercial Bank Co. Ltd	2012	0	3.54	20.21	-13.8	10.1	4.52	-5.09893	11.1778	0.0709152	27.27	0	-13.8	0.439431	0.493998	-0.710551	0.618438	-0.31
105	Jiangsu Zhangjiagang Rural Commercial Bank Co. Ltd	2013	0	4.19	20	-13.6	9.6	3.54	-5.86602	11.1914	0.0779219	32.73	0	-13.6	0.483496	0.639423	-0.683207	0.707686	-0.08
105	Jiangsu Zhangjiagang Rural Commercial Bank Co. Ltd	2014	0	3.75	20	-12.2	8.7	2	-4.13266	11.184	0.0896589	37.1	0	-12.2	0.51523	0.664536	-0.695445	0.740864	-0.43
105	Jiangsu Zhangjiagang Rural Commercial Bank Co. Ltd	2015	0	3.07	18.5	-13.3	8.5	5.81	-3.99077	11.3188	0.0867403	41.06	0	-13.3	0.483876	0.614034	-0.706711	0.684687	-0.45
105	Jiangsu Zhangjiagang Rural Commercial Bank Co. Ltd	2016	0	2.55	17.08	-11.3	7.8	21.69	-4.99782	11.4095	0.082601	40.84	0	-11.3	0.491523	0.647084	-0.679236	0.72364	0
105	Jiangsu Zhangjiagang Rural Commercial Bank Co. Ltd	2017	0	3.26	17	-8.1	7.15	3.85	-5.58788	11.5442	0.0813092	37.03	0	-8.1	0.475585	0.657783	-0.695556	0.683748	0.18
105	Jiangsu Zhangjiagang Rural Commercial Bank Co. Ltd	2018	0	3.22	15.88	-8.1	6.7	16.23	-6.48015	11.6391	0.0882413	36.06	0	-8.1	0.530293	0.708719	-0.756688	0.700808	0.31
106	Hefei Science & Technology Rural Commercial Bank	2008	0	3.01	16.46	-17.82	12.7	12.11	-4.12435	9.47556	0.0574863	37.9	1	-17.82	0.58267		-0.713275	0.816893
106	Hefei Science & Technology Rural Commercial Bank	2009	0	1.28	15.5	-27.68	12.9	15.21	-4.15127	9.8877	0.04401	36.75	0	-27.68	0.484579	0.382584	-0.574235	0.84387	1.24
106	Hefei Science & Technology Rural Commercial Bank	2010	0	2.18	17	-19.72	14.6	20.53	-4.08319	10.0304	0.0478373	39.53	0	-19.72	0.551794	0.485363	-0.684365	0.806286	0.99
106	Hefei Science & Technology Rural Commercial Bank	2011	0	4.07	20.83	-13.6	13.5	12.11	-4.1936	10.2016	0.0571788	34.34	0	-13.6	0.557312	0.494568	-0.729958	0.763485	0.3
106	Hefei Science & Technology Rural Commercial Bank	2012	0	3.54	20.21	-13.8	12.1	2.83	-6.65516	10.3795	0.116747	32.6	0	-13.8	0.559742	0.528388	-0.741414	0.754966	-0.2
106	Hefei Science & Technology Rural Commercial Bank	2013	0	4.19	20	-13.6	10.4	6.25	-5.35699	10.6049	0.0977494	38.12	0	-13.6	0.554562	0.584077	-0.741961	0.747428	-0.73
106	Hefei Science & Technology Rural Commercial Bank	2014	0	3.75	20	-12.2	9.2	5.05	-5.11794	10.9403	0.0765751	34	0	-12.2	0.446503	0.559077	-0.702329	0.635747	-0.14
106	Hefei Science & Technology Rural Commercial Bank	2015	0	3.07	18.5	-13.3	8.7	1	-5.08461	11.0721	0.0741892	32.88	0	-13.3	0.464876	0.642548	-0.689353	0.674366	-0.28
106	Hefei Science & Technology Rural Commercial Bank	2016	0	2.55	17.08	-11.3	8.69	11.25	-4.67501	11.3898	0.0600776	30.42	0	-11.3	0.377501	0.620613	-0.591695	0.637999	0
106	Hefei Science & Technology Rural Commercial Bank	2017	0	3.26	17	-8.1	8.46	8.87	-4.68219	11.4281	0.0640412	32.27	0	-8.1	0.406371		-0.669203	0.607246	0.0700001
106	Hefei Science & Technology Rural Commercial Bank	2018	0	3.22	15.88	-8.1	8	13.04	-6.11956	11.4726	0.0688508	34.9	0	-8.1	0.418863		-0.678388	0.617438	-0.0300001
107	Laishang Bank Co Ltd	2004	0	2.27	7.38	-14.6	15.4	16.13	-3.08457	8.6401	0.0619981	74.27	0	-14.6	0.69439	0.564904	-1.02214	0.679351
107	Laishang Bank Co Ltd	2005	0	1.75	7.5	-17.57	15.2	21.67	-3.0435	8.76872	0.0624794	62.08	0	-17.57	0.757936	0.618648	-0.86996	0.871231	0.38
107	Laishang Bank Co Ltd	2006	0	2.24	8.04	-16.94	14.7	4.59	-2.93852	9.29477	0.0558993	34.79	0	-16.94	0.751587	0.6156	-1.09814	0.684418	0.97
107	Laishang Bank Co Ltd	2007	0	2.94	11.63	-16.72	14.2	16.64	-3.49666	9.47035	0.0606436	27.24	0	-16.72	0.623431	0.536887	-0.91652	0.680215	0.08
107	Laishang Bank Co Ltd	2008	0	3.01	16.46	-17.82	12	1.85	-4.27388	9.58685	0.0620384	39.14	1	-17.82	0.537294	0.54187	-0.623071	0.862332	-0.35
107	Laishang Bank Co Ltd	2009	0	1.28	15.5	-27.68	12.2	18.91	-4.22749	9.96746	0.0764727	40.61	0	-27.68	0.475086	0.535576	-0.594726	0.798832	-0.16
107	Laishang Bank Co Ltd	2010	0	2.18	17	-19.72	12.3	12.36	-3.8205	10.1272	0.0786607	30.97	0	-19.72	0.493866	0.571767	-0.634028	0.778934	0.28
107	Laishang Bank Co Ltd	2011	0	4.07	20.83	-13.6	10.9	12.86	-4.24217	10.4578	0.129739	30.83	0	-13.6	0.445947	0.527989	-0.698074	0.638825	0.15
107	Laishang Bank Co Ltd	2012	0	3.54	20.21	-13.8	9.8	6	-4.732	10.663	0.115228	30.17	0	-13.8	0.480802	0.606321	-0.694226	0.692573	0.08
107	Laishang Bank Co Ltd	2013	0	4.19	20	-13.6	9.6	5.28	-3.5788	10.8451	0.10665	40	0	-13.6	0.490555	0.696985	-0.719076	0.682201	-0.78
107	Laishang Bank Co Ltd	2014	0	3.75	20	-12.2	8.7	4.84	-3.38453	10.9197	0.0982611	39.26	0	-12.2	0.508385	0.912399	-0.698918	0.727389	-0.18
107	Laishang Bank Co Ltd	2015	0	3.07	18.5	-13.3	8	5.19	-3.26265	11.0697	0.0811231	50.44	0	-13.3	0.50211	0.908813	-0.761505	0.659366	-1.31
107	Laishang Bank Co Ltd	2016	0	2.55	17.08	-11.3	7.6	8.28	-3.70699	11.331	0.0660415	50.5	0	-11.3	0.503188	0.80265	-0.748899	0.671903	0
107	Laishang Bank Co Ltd	2017	0	3.26	17	-8.1	7.36	7.42	-5.39631	11.5428	0.0845853	41.24	0	-8.1	0.454919	0.753988	-0.701082	0.648881	-1.39
107	Laishang Bank Co Ltd	2018	0	3.22	15.88	-8.1	6.4	20.04	-5.59926	11.7062	0.0745428	33.42	0	-8.1	0.519143	0.790008	-0.818357	0.634372	1.27
108	Kunshan Rural Commercial Bank	2006	0	2.24	8.04	-16.94	14.9	7.3	-3.51885	9.52266	0.0514419	43.73	0	-16.94	0.633467	0.595409	-0.845739	0.74901
108	Kunshan Rural Commercial Bank	2007	0	2.94	11.63	-16.72	14.9	13.6	-3.73218	9.72224	0.0507117	28.63	0	-16.72	0.626869	0.577021	-0.813993	0.770116	1.13
108	Kunshan Rural Commercial Bank	2008	0	3.01	16.46	-17.82	12.7	-0.84	-3.92978	9.87817	0.0531026	25.87	1	-17.82	0.666359	0.527856	-0.726198	0.9176	-2.11
108	Kunshan Rural Commercial Bank	2009	0	1.28	15.5	-27.68	12.4	26.38	-5.86015	10.0265	0.0600021	27.65	0	-27.68	0.722147	0.563409	-0.65395	1.10428	1.52
108	Kunshan Rural Commercial Bank	2010	0	2.18	17	-19.72	12.7	16.38	-4.38365	10.2425	0.0608397	29.81	0	-19.72	0.674795	0.632353	-0.615929	1.09557	0.42
108	Kunshan Rural Commercial Bank	2011	0	4.07	20.83	-13.6	11	9.89	-4.41548	10.4271	0.0636263	25.79	0	-13.6	0.653695	0.654	-0.554542	1.1788	0.45
108	Kunshan Rural Commercial Bank	2012	0	3.54	20.21	-13.8	10.1	4.52	-4.82314	10.5752	0.0826321	24.69	0	-13.8	0.641844		-0.557068	1.15218	-1.44
108	Kunshan Rural Commercial Bank	2013	0	4.19	20	-13.6	9.6	3.54	-3.74549	10.725	0.0776523	35.16	0	-13.6	0.567065	0.633734	-0.665781	0.851729	1.67
108	Kunshan Rural Commercial Bank	2014	0	3.75	20	-12.2	8.7	2	-3.63191	10.914	0.0721019	35.41	0	-12.2	0.540735	0.565864	-0.673132	0.803312	-0.18
108	Kunshan Rural Commercial Bank	2015	0	3.07	18.5	-13.3	8.5	5.81	-4.62979	11.0594	0.0686653	38.89	0	-13.3	0.506709	0.624038	-0.653916	0.774884	-0.8
108	Kunshan Rural Commercial Bank	2016	0	2.55	17.08	-11.3	7.8	21.69	-5.03179	11.3163	0.0576492	39.15	0	-11.3	0.43238	0.617407	-0.618123	0.699504	0.58
108	Kunshan Rural Commercial Bank	2017	0	3.26	17	-8.1	7.15	3.85	-5.99583	11.4278	0.0713805	41.66	0	-8.1	0.424748	0.609751	-0.615232	0.690386	0.04
108	Kunshan Rural Commercial Bank	2018	0	3.22	15.88	-8.1	6.7	16.23	-5.07897	11.5296	0.078911	35.38	0	-8.1	0.465107	0.693684	-0.665586	0.698792	0.29
109	Jiangsu Wujiang Rural Commercial Bank	2006	0	2.24	8.04	-16.94	14.9	7.3		9.91487	0.0511172	39.13	0	-16.94	0.527169		-0.569242	0.926089
109	Jiangsu Wujiang Rural Commercial Bank	2007	0	2.94	11.63	-16.72	14.9	13.6	-3.5814	9.96265	0.063156	41.46	0	-16.72	0.622398		-0.683269	0.910913	-0.12
109	Jiangsu Wujiang Rural Commercial Bank	2008	0	3.01	16.46	-17.82	12.7	-0.84	-3.85557	10.1623	0.0640026	37.75	1	-17.82	0.583559		-0.648617	0.899698	-0.72
109	Jiangsu Wujiang Rural Commercial Bank	2009	0	1.28	15.5	-27.68	12.4	26.38	-4.35775	10.3596	0.0626476	42.97	0	-27.68	0.63032		-0.694144	0.908054	0.83
109	Jiangsu Wujiang Rural Commercial Bank	2010	0	2.18	17	-19.72	12.7	16.38	-4.67701	10.5967	0.0909112	36	0	-19.72	0.568227		-0.647673	0.877336	0.85
109	Jiangsu Wujiang Rural Commercial Bank	2011	0	4.07	20.83	-13.6	11	9.89	-4.46342	10.8968	0.0803119	33.63	0	-13.6	0.482515	0.56776	-0.651104	0.741071	0.25
109	Jiangsu Wujiang Rural Commercial Bank	2012	0	3.54	20.21	-13.8	10.1	4.52	-5.593	10.9539	0.0843015	30.93	0	-13.8	0.527894	0.620632	-0.643511	0.820334	-0.92
109	Jiangsu Wujiang Rural Commercial Bank	2013	0	4.19	20	-13.6	9.6	3.54	-5.88542	11.0427	0.0883784	37.6	0	-13.6	0.541609	0.645138	-0.656604	0.824865	0.31
109	Jiangsu Wujiang Rural Commercial Bank	2014	0	3.75	20	-12.2	8.7	2	-4.36856	11.034	0.0985642	34.8	0	-12.2	0.614159	0.755994	-0.732785	0.838117	-0.34
109	Jiangsu Wujiang Rural Commercial Bank	2015	0	3.07	18.5	-13.3	8.5	5.81	-3.81342	11.1768	0.0932052	36.53	0	-13.3	0.573718	0.721672	-0.716818	0.800367	-0.17
109	Jiangsu Wujiang Rural Commercial Bank	2016	0	2.55	17.08	-11.3	7.8	21.69	-4.27136	11.3065	0.0968525	36.78	0	-11.3	0.558653	0.727237	-0.695015	0.8038	0.08
109	Jiangsu Wujiang Rural Commercial Bank	2017	0	3.26	17	-8.1	7.15	3.85	-5.83631	11.4645	0.0889338	33.46	0	-8.1	0.515216	0.689517	-0.686841	0.750124	0.14
109	Jiangsu Wujiang Rural Commercial Bank	2018	0	3.22	15.88	-8.1	6.7	16.23	-5.68954	11.6681	0.081531	35.09	0	-8.1	0.50856	0.693225	-0.71773	0.708568	0.33
110	Panzhihua City Commercial Bank Co Ltd	2004	0	2.27	7.38	-14.6	12.7	9.96		8.19707	0.0394487	48.05	0	-14.6	0.775483		-0.824272	0.940809
110	Panzhihua City Commercial Bank Co Ltd	2005	0	1.75	7.5	-17.57	12.6	24.89	-3.60787	8.59008	0.0291071	47.05	0	-17.57	0.722063		-0.798343	0.904453	0.61
110	Panzhihua City Commercial Bank Co Ltd	2006	0	2.24	8.04	-16.94	13.3	25.75	-3.70661	9.0838	0.0240393	40.71	0	-16.94	0.664723	0.450636	-0.921578	0.721289	0.46
110	Panzhihua City Commercial Bank Co Ltd	2007	0	2.94	11.63	-16.72	14.5	29.69	-3.09431	9.27384	0.0411719	28.04	0	-16.72	0.722278	0.615204	-0.81043	0.891228	0.33
110	Panzhihua City Commercial Bank Co Ltd	2008	0	3.01	16.46	-17.82	11	11.41	-2.98421	9.50196	0.0485912	21.67	1	-17.82	0.595205	0.618692	-0.669715	0.888742	0.01
110	Panzhihua City Commercial Bank Co Ltd	2009	0	1.28	15.5	-27.68	14.5	11.97	-3.73145	9.7269	0.049999	28.27	0	-27.68	0.5743	0.466212	-0.644956	0.890448	0.02
110	Panzhihua City Commercial Bank Co Ltd	2010	0	2.18	17	-19.72	15.1	16.05	-3.84177	10.3501	0.0365944	23.82	0	-19.72	0.38786	0.343116	-0.4504	0.861147	0.05
110	Panzhihua City Commercial Bank Co Ltd	2011	0	4.07	20.83	-13.6	15	15.31	-5.94009	10.7019	0.054637	19.72	0	-13.6	0.328089	0.409742	-0.464892	0.705731	0.03
110	Panzhihua City Commercial Bank Co Ltd	2012	0	3.54	20.21	-13.8	12.6	7.92	-5.50649	11.0216	0.0492246	18.58	0	-13.8	0.28936	0.431988	-0.485922	0.595485	0.02
110	Panzhihua City Commercial Bank Co Ltd	2013	0	4.19	20	-13.6	10	2.56	-4.68288	10.9846	0.0600896	27.76	0	-13.6	0.336249	0.512502	-0.516916	0.650491	0.01
110	Panzhihua City Commercial Bank Co Ltd	2014	0	3.75	20	-12.2	8.5	0.12	-4.75401	11.0358	0.0740504	34.8	0	-12.2	0.398617	0.617114	-0.633467	0.629262	-0.9
110	Panzhihua City Commercial Bank Co Ltd	2015	0	3.07	18.5	-13.3	7.9	-1.14	-4.42494	11.0479	0.0824762	41.23	0	-13.3	0.446396	0.685315	-0.747134	0.597478	-0.51
110	Panzhihua City Commercial Bank Co Ltd	2016	0	2.55	17.08	-11.3	7.8	8.24	-3.89389	11.2713	0.066903	44.95	0	-11.3	0.403392	0.668647	-0.680973	0.592375	0.04
110	Panzhihua City Commercial Bank Co Ltd	2017	0	3.26	17	-8.1	8.1	8.06		11.3201	0.0639637	51.24	0	-8.1				0.57259
110	Panzhihua City Commercial Bank Co Ltd	2018	0	3.22	15.88	-8.1	8	13.64		11.2941	0.0686831	67.27	0	-8.1
111	Shanxi Yaodu Rural Commercial Bank Co Ltd	2010	0	2.18	17	-19.72	13.9	30.8		10.6589	0.0372263	44.11	0	-19.72	0.371397		-0.735831	0.504731
111	Shanxi Yaodu Rural Commercial Bank Co Ltd	2011	0	4.07	20.83	-13.6	13	-3.19	-4.75953	10.5399	0.0546035	37.04	0	-13.6	0.428035	0.353237	-0.688248	0.62192
111	Shanxi Yaodu Rural Commercial Bank Co Ltd	2012	0	3.54	20.21	-13.8	10.1	14.22	-4.69149	10.6381	0.0549359	33.6	0	-13.8	0.466958	0.457111	-0.727041	0.642273	0.5
111	Shanxi Yaodu Rural Commercial Bank Co Ltd	2013	0	4.19	20	-13.6	8.9	14.09	-4.62269	10.8898	0.0744611	38.44	0	-13.6	0.406304	0.572324	-0.703408	0.577622	-0.01
111	Shanxi Yaodu Rural Commercial Bank Co Ltd	2014	0	3.75	20	-12.2	4.9	5.96	-5.7924	11.0478	0.0701555	39.6	0	-12.2	0.386743	0.561009	-0.702497	0.550526	-0.02
111	Shanxi Yaodu Rural Commercial Bank Co Ltd	2015	0	3.07	18.5	-13.3	3.1	6.28	-4.18592	11.0701	0.0600636	35.1	0	-13.3	0.416477	0.55612	-0.74124	0.561865	0.26
111	Shanxi Yaodu Rural Commercial Bank Co Ltd	2016	0	2.55	17.08	-11.3	4.5	0.97	-4.48094	11.2647	0.0746954	41.32	0	-11.3	0.355102	0.619161	-0.756488	0.469408	-0.16
111	Shanxi Yaodu Rural Commercial Bank Co Ltd	2017	0	3.26	17	-8.1	7.1	13.97	-4.82007	11.4311	0.0722613		0	-8.1	0.366794		-0.708568	0.517656	0.25
111	Shanxi Yaodu Rural Commercial Bank Co Ltd	2018	0	3.22	15.88	-8.1	6.7	21.84	-4.08431	11.3703	0.0768988		0	-8.1	0.438391		-0.725011	0.604668	-0.42
112	Foshan Rural Commercial Bank	2009	0	1.28	15.5	-27.68	9.7	11.13		10.1535	0.0505985	38.38	0	-27.68	0.644468	0.415372	-1.04731	0.615354
112	Foshan Rural Commercial Bank	2010	0	2.18	17	-19.72	12.4	10.13	-2.44774	10.3202	0.0439557	34.16	0	-19.72	0.658285	0.423117	-0.707343	0.930644	2.84
112	Foshan Rural Commercial Bank	2011	0	4.07	20.83	-13.6	10	7.95	-3.23963	10.4969	0.101829	27.91	0	-13.6	0.630354	0.431251	-0.718502	0.877317	2.44
112	Foshan Rural Commercial Bank	2012	0	3.54	20.21	-13.8	8.2	1.42	-3.07703	10.6469	0.108474	30.55	0	-13.8	0.606274	0.576318	-0.742908	0.816082	0.0700001
112	Foshan Rural Commercial Bank	2013	0	4.19	20	-13.6	8.5	10.41	-3.85035	10.9372	0.0877229	36.65	0	-13.6	0.508376	0.636272	-0.66671	0.762515
112	Foshan Rural Commercial Bank	2014	0	3.75	20	-12.2	7.76	0.71	-3.81606	11.0072	0.0833841	35.25	0	-12.2	0.528006	0.686505	-0.701918	0.752234
112	Foshan Rural Commercial Bank	2015	0	3.07	18.5	-13.3	8	11.37	-4.09255	11.0786	0.0805535	38.16	0	-13.3	0.537681	0.65908	-0.696365	0.772125
112	Foshan Rural Commercial Bank	2016	0	2.55	17.08	-11.3	7.5	15.18	-4.0701	11.2347	0.0708355	36.8	0	-11.3	0.504718	0.668808	-0.689311	0.732206
112	Foshan Rural Commercial Bank	2017	0	3.26	17	-8.1	7.54	4.39	-5.62966	11.3583	0.0675173	34.43	0	-8.1	0.483558	0.630036	-0.688935	0.701891
112	Foshan Rural Commercial Bank	2018	0	3.22	15.88	-8.1	6.8	13.13	-6.11423	11.3967	0.0755251	33.81	0	-8.1	0.525756	0.587095	-0.716974	0.7333	0.44
113	Linshang Bank Co Ltd	2003	0		6.33	-19.6	13.4	5.8		9.03225	0.0356208		0	-19.6	0.706478		-0.856036	0.82529
113	Linshang Bank Co Ltd	2004	0	2.27	7.38	-14.6	15.4	16.13		9.18951	0.0499806	44.72	0	-14.6	0.649697		-0.795266	0.816956
113	Linshang Bank Co Ltd	2005	0	1.75	7.5	-17.57	15.2	21.67		9.38145	0.0519374	41.32	0	-17.57	0.675751		-0.837942	0.806442
113	Linshang Bank Co Ltd	2006	0	2.24	8.04	-16.94	14.7	4.59	-3.93215	9.50201	0.0753814	44.66	0	-16.94	0.690668	0.891787	-0.889471	0.776493	1.51
113	Linshang Bank Co Ltd	2007	0	2.94	11.63	-16.72	14.2	16.64	-3.9371	9.63528	0.0868846	55.67	0	-16.72	0.666257	0.781706	-0.841431	0.791814	0.92
113	Linshang Bank Co Ltd	2008	0	3.01	16.46	-17.82	12	1.85	-3.63656	9.74535	0.077934	54.46	1	-17.82	0.621979	0.745079	-0.719431	0.864542	-0.74
113	Linshang Bank Co Ltd	2009	0	1.28	15.5	-27.68	12.2	18.91	-3.31087	10.1483	0.0803216	49.92	0	-27.68	0.566925	0.6689	-0.647917	0.874997	1.97
113	Linshang Bank Co Ltd	2010	0	2.18	17	-19.72	12.3	12.36	-3.70772	10.3602	0.091391	44.93	0	-19.72	0.571731	0.679464	-0.659851	0.866454	1.33
113	Linshang Bank Co Ltd	2011	0	4.07	20.83	-13.6	10.9	12.86	-3.38905	10.5433	0.0816396	39.88	0	-13.6	0.601118	0.808926	-0.695226	0.864636	0.25
113	Linshang Bank Co Ltd	2012	0	3.54	20.21	-13.8	9.8	6	-5.75472	10.8062	0.0847055	40.9	0	-13.8	0.576172	0.80893	-0.72194	0.798088	-0.12
113	Linshang Bank Co Ltd	2013	0	4.19	20	-13.6	9.6	5.28	-5.71012	10.9543	0.0822774	42.15	0	-13.6	0.559389	0.858777	-0.66195	0.845061	-0.99
113	Linshang Bank Co Ltd	2014	0	3.75	20	-12.2	8.7	4.84	-5.55242	11.0608	0.0836188	38.84	0	-12.2	0.621132	0.981825	-0.741448	0.837727	-0.12
113	Linshang Bank Co Ltd	2015	0	3.07	18.5	-13.3	8	5.19	-4.2386	11.1365	0.0839991	41.79	0	-13.3	0.611559	0.970823	-0.747038	0.818645	-0.36
113	Linshang Bank Co Ltd	2016	0	2.55	17.08	-11.3	7.6	8.28	-4.16611	11.2119	0.0838892	44.45	0	-11.3	0.615852	0.859522	-0.754012	0.816767	0.2
113	Linshang Bank Co Ltd	2017	0	3.26	17	-8.1	7.36	7.42	-5.15381	11.2579	0.0876152	41.73	0	-8.1	0.624923	0.80088	-0.752774	0.830161	-2.28
113	Linshang Bank Co Ltd	2018	0	3.22	15.88	-8.1	6.4	20.04	-4.40867	11.3135	0.101558	43.38	0	-8.1	0.640545	0.795237	-0.779154	0.822103	1.22
114	Yantai Bank Co Ltd	2003	0		6.33	-19.6	13.4	5.8		9.91142	0.0401008	45.85	0	-19.6	0.497807		-0.82452	0.603754
114	Yantai Bank Co Ltd	2004	0	2.27	7.38	-14.6	15.4	16.13	-4.57059	9.90977	0.0429293	45.52	0	-14.6	0.504256		-0.780831	0.645793
114	Yantai Bank Co Ltd	2005	0	1.75	7.5	-17.57	15.2	21.67	-4.9401	9.95303	0.0411831	37.84	0	-17.57	0.549218		-0.726754	0.755714	5
114	Yantai Bank Co Ltd	2006	0	2.24	8.04	-16.94	14.7	4.59	-5.26588	10.0095	0.0586765	38.11	0	-16.94	0.597782	0.58672	-0.830517	0.719771	-0.67
114	Yantai Bank Co Ltd	2007	0	2.94	11.63	-16.72	14.2	16.64	-4.23912	10.1707	0.0321059	41.93	0	-16.72	0.621844	0.49089	-0.853922	0.728221	2.69
114	Yantai Bank Co Ltd	2008	0	3.01	16.46	-17.82	12	1.85	-3.39379	10.2106	0.0430406	39.48	1	-17.82	0.583525		-0.736571	0.792219	1.26
114	Yantai Bank Co Ltd	2009	0	1.28	15.5	-27.68	12.2	18.91	-3.93877	10.1709	0.110797	47.28	0	-27.68	0.607297		-0.719325	0.84426	2.15
114	Yantai Bank Co Ltd	2010	0	2.18	17	-19.72	12.3	12.36	-3.65671	10.2792	0.104929	44.02	0	-19.72	0.636196		-0.724174	0.878512	0.29
114	Yantai Bank Co Ltd	2011	0	4.07	20.83	-13.6	10.9	12.86		10.4577	0.0904574	50.26	0	-13.6	0.595349		-0.700441	0.849964	-0.7
114	Yantai Bank Co Ltd	2012	0	3.54	20.21	-13.8	9.8	6		10.5344	0.0791186	46.65	0	-13.8	0.538731		-0.601226	0.896053	-0.34
114	Yantai Bank Co Ltd	2013	0	4.19	20	-13.6	9.6	5.28	-4.49488	10.643	0.0746198	52.85	0	-13.6	0.608197		-0.695607	0.874339	0.66
114	Yantai Bank Co Ltd	2014	0	3.75	20	-12.2	8.7	4.84	-4.56799	10.7747	0.0973998	48.62	0	-12.2	0.587348		-0.675125	0.869984	-0.68
114	Yantai Bank Co Ltd	2015	0	3.07	18.5	-13.3	8	5.19	-4.45413	10.885	0.0905495	52.97	0	-13.3	0.577125		-0.674932	0.855086	-0.16
114	Yantai Bank Co Ltd	2016	0	2.55	17.08	-11.3	7.6	8.28	-5.29414	11.1587	0.0724211	44.99	0	-11.3	0.451045	0.719976	-0.610657	0.738624	0.26
114	Yantai Bank Co Ltd	2017	0	3.26	17	-8.1	7.36	7.42	-4.70251	11.3763	0.0640337	43.38	0	-8.1	0.387469	0.710107	-0.592098	0.6544	0.36
114	Yantai Bank Co Ltd	2018	0	3.22	15.88	-8.1	6.4	20.04	-3.96584	11.3641	0.0687429	40.26	0	-8.1	0.441096	0.65789	-0.636441	0.693066	-1.49
115	Bank of Jiaxing Co Ltd	2006	0	2.24	8.04	-16.94	13.6	13.52	-3.11041	9.12021	0.0576981	38.24	0	-16.94	0.630048	0.708721	-0.683605	0.921655
115	Bank of Jiaxing Co Ltd	2007	0	2.94	11.63	-16.72	14.7	24.68	-3.39995	9.37331	0.0714382	34.32	0	-16.72	0.614436	0.683938	-0.678464	0.905629	0.56
115	Bank of Jiaxing Co Ltd	2008	0	3.01	16.46	-17.82	10.1	9.26	-3.34296	9.5543	0.0665255	31.92	1	-17.82	0.642004	0.695668	-0.716507	0.896019	-0.81
115	Bank of Jiaxing Co Ltd	2009	0	1.28	15.5	-27.68	8.9	28.42	-4.18506	9.78811	0.0598888	34.75	0	-27.68	0.633728	0.759919	-0.708334	0.894674	1.11
115	Bank of Jiaxing Co Ltd	2010	0	2.18	17	-19.72	11.9	18.28	-4.19656	10.0468	0.0561491	33.69	0	-19.72	0.60525	0.704159	-0.698492	0.86651	0.71
115	Bank of Jiaxing Co Ltd	2011	0	4.07	20.83	-13.6	9	5.03	-6.06577	10.2672	0.0798108	33.46	0	-13.6	0.596569	0.741247	-0.709129	0.84127	-0.23
115	Bank of Jiaxing Co Ltd	2012	0	3.54	20.21	-13.8	8	8.96	-5.93063	10.4108	0.0781339	34.01	0	-13.8	0.60762	0.706559	-0.722468	0.841033	-0.88
115	Bank of Jiaxing Co Ltd	2013	0	4.19	20	-13.6	8.2	3.15	-3.75984	10.5428	0.0745391	44.96	0	-13.6	0.608893	0.74131	-0.718275	0.847716	0.13
115	Bank of Jiaxing Co Ltd	2014	0	3.75	20	-12.2	7.62	-3.9	-3.17188	10.6148	0.0738914	44.17	0	-12.2	0.594292	0.741019	-0.759234	0.782753	-1.02
115	Bank of Jiaxing Co Ltd	2015	0	3.07	18.5	-13.3	8	1.6	-3.83903	10.8209	0.0657152	47.03	0	-13.3	0.519997	0.650317	-0.770023	0.675301	1.12
115	Bank of Jiaxing Co Ltd	2016	0	2.55	17.08	-11.3	7.55	6.43	-4.13377	11.0887	0.0544938	37.23	0	-11.3	0.448814	0.578575	-0.730927	0.614034	-0.0500001
115	Bank of Jiaxing Co Ltd	2017	0	3.26	17	-8.1	7.76	17.32	-3.7644	11.0648	0.0636669	32.68	0	-8.1	0.523993		-0.786816	0.665967	0.51
115	Bank of Jiaxing Co Ltd	2018	0	3.22	15.88	-8.1	7.1	13.49	-4.41554	11.117	0.0692979	34.82	0	-8.1	0.550051		-0.786928	0.698986	-0.04
116	Dongying Bank Co Limited	2004	0	2.27	7.38	-14.6	15.4	16.13	-3.98861	8.72957	0.055398	67.65	0	-14.6	0.539153		-0.643848	0.837391
116	Dongying Bank Co Limited	2005	0	1.75	7.5	-17.57	15.2	21.67	-3.66462	9.01348	0.0417395	40.65	0	-17.57	0.574653		-0.641571	0.895697	0.84
116	Dongying Bank Co Limited	2006	0	2.24	8.04	-16.94	14.7	4.59	-3.68405	9.21497	0.0485685	35.47	0	-16.94	0.599807		-0.648136	0.925434	0.38
116	Dongying Bank Co Limited	2007	0	2.94	11.63	-16.72	14.2	16.64		9.44061	0.0481557	29.41	0	-16.72	0.598156	0.554467	-0.735411	0.813362	0.38
116	Dongying Bank Co Limited	2008	0	3.01	16.46	-17.82	12	1.85	-4.52834	9.56568	0.0602341	39.65	1	-17.82	0.604023	0.568202	-0.727335	0.830461	0.15
116	Dongying Bank Co Limited	2009	0	1.28	15.5	-27.68	12.2	18.91	-4.6241	9.75528	0.0579488	39.41	0	-27.68	0.60283	0.580858	-0.701922	0.858828	0.2
116	Dongying Bank Co Limited	2010	0	2.18	17	-19.72	12.3	12.36	-4.53912	10.1585	0.0504909	29.16	0	-19.72	0.506371	0.532129	-0.713519	0.70968	0.18
116	Dongying Bank Co Limited	2011	0	4.07	20.83	-13.6	10.9	12.86	-4.4146	10.156	0.0875368	27.98	0	-13.6	0.599397	0.680975	-0.702709	0.85298	0.1
116	Dongying Bank Co Limited	2012	0	3.54	20.21	-13.8	9.8	6	-4.28584	10.3335	0.102992	26.73	0	-13.8	0.579451	0.735457	-0.668983	0.866167	0.05
116	Dongying Bank Co Limited	2013	0	4.19	20	-13.6	9.6	5.28	-4.06045	10.57	0.0894868	37.53	0	-13.6	0.525269	0.781698	-0.62751	0.837068	0.03
116	Dongying Bank Co Limited	2014	0	3.75	20	-12.2	8.7	4.84	-3.95101	10.7398	0.0899977	36.83	0	-12.2	0.528296	0.829246	-0.627312	0.842158	-0.39
116	Dongying Bank Co Limited	2015	0	3.07	18.5	-13.3	8	5.19	-4.67675	10.9325	0.0835889	37.73	0	-13.3	0.515516	0.816711	-0.640752	0.804549	-0.3
116	Dongying Bank Co Limited	2016	0	2.55	17.08	-11.3	7.6	8.28	-4.06893	11.0717	0.0801381	35.24	0	-11.3	0.513398	0.82473	-0.628918	0.816319	-0.48
116	Dongying Bank Co Limited	2017	0	3.26	17	-8.1	7.36	7.42	-4.17704	11.3873	0.0693818	34.45	0	-8.1	0.398163	0.756486	-0.594293	0.669978	0.21
116	Dongying Bank Co Limited	2018	0	3.22	15.88	-8.1	6.4	20.04	-4.05532	11.5502	0.0640067	36.89	0	-8.1	0.402577	0.725091	-0.604989	0.665429	-0.5
117	Bank of Jinhua Co Ltd	2006	0	2.24	8.04	-16.94	13.6	13.52	-2.50293	9.52082	0.0570568	38.41	0	-16.94	0.673868	0.740059	-0.765511	0.880286
117	Bank of Jinhua Co Ltd	2007	0	2.94	11.63	-16.72	14.7	24.68	-3.00379	9.66725	0.0598728	33.77	0	-16.72	0.660476	0.787795	-0.738101	0.894832	0.94
117	Bank of Jinhua Co Ltd	2008	0	3.01	16.46	-17.82	10.1	9.26	-3.08865	9.92725	0.0572921	40.88	1	-17.82	0.558508	0.719833	-0.638611	0.874567	0.05
117	Bank of Jinhua Co Ltd	2009	0	1.28	15.5	-27.68	8.9	28.42	-4.29922	9.89469	0.0643033	44.11	0	-27.68	0.634145	0.653323	-0.720773	0.879812	1
117	Bank of Jinhua Co Ltd	2010	0	2.18	17	-19.72	11.9	18.28	-3.93404	10.081	0.0639188	39.38	0	-19.72	0.640617	0.650009	-0.726779	0.881447	0.56
117	Bank of Jinhua Co Ltd	2011	0	4.07	20.83	-13.6	9	5.03	-3.88394	10.2575	0.0627116	39.75	0	-13.6	0.631279	0.658263	-0.740325	0.852705	0.19
117	Bank of Jinhua Co Ltd	2012	0	3.54	20.21	-13.8	8	8.96	-4.53379	10.4468	0.0612026	36.73	0	-13.8	0.612666	0.645559	-0.721009	0.849734	-0.24
117	Bank of Jinhua Co Ltd	2013	0	4.19	20	-13.6	8.2	3.15	-4.98889	10.5866	0.0621793	44.37	0	-13.6	0.6218	0.678541	-0.716337	0.868028	0.09
117	Bank of Jinhua Co Ltd	2014	0	3.75	20	-12.2	7.62	-3.9	-4.2056	10.7896	0.0720511	48.57	0	-12.2	0.576657	0.676697	-0.743236	0.775873	0.05
117	Bank of Jinhua Co Ltd	2015	0	3.07	18.5	-13.3	8	1.6	-3.93627	10.9204	0.0675614	49.38	0	-13.3	0.543402	0.681805	-0.750281	0.724265	-0.37
117	Bank of Jinhua Co Ltd	2016	0	2.55	17.08	-11.3	7.55	6.43	-4.59302	11.054	0.0637852	44.03	0	-11.3	0.492327	0.636655	-0.711674	0.691787	-0.04
117	Bank of Jinhua Co Ltd	2017	0	3.26	17	-8.1	7.76	17.32	-4.44942	11.1444	0.0614603	49.55	0	-8.1	0.476793	0.607733	-0.723843	0.658696	-0.0700001
117	Bank of Jinhua Co Ltd	2018	0	3.22	15.88	-8.1	7.1	13.49	-4.40265	11.1854	0.0599705	50.13	0	-8.1	0.493231	0.598083	-0.702066	0.702541	-0.11
118	Bank Of Taian Co.,Ltd	2009	0	1.28	15.5	-27.68	12.2	18.91	-4.19954	9.65031	0.0363009	42.65	0	-27.68	0.454981	0.408294	-0.580949	0.783168
118	Bank Of Taian Co.,Ltd	2010	0	2.18	17	-19.72	12.3	12.36	-4.49224	9.7846	0.0643894	36.36	0	-19.72	0.476434	0.50003	-0.586074	0.812925	0.23
118	Bank Of Taian Co.,Ltd	2011	0	4.07	20.83	-13.6	10.9	12.86	-4.49018	9.93463	0.0596313	34.39	0	-13.6	0.466087	0.473925	-0.656073	0.71042	-0.84
118	Bank Of Taian Co.,Ltd	2012	0	3.54	20.21	-13.8	9.8	6	-4.67015	10.1001	0.0514693	35.45	0	-13.8	0.447232	0.451526	-0.604644	0.739661	0.18
118	Bank Of Taian Co.,Ltd	2013	0	4.19	20	-13.6	9.6	5.28	-4.43024	10.247	0.0667681	48.5	0	-13.6	0.448898	0.625291	-0.566457	0.792465	-0.96
118	Bank Of Taian Co.,Ltd	2014	0	3.75	20	-12.2	8.7	4.84	-4.28421	10.4874	0.0616721	48.01	0	-12.2	0.39414	0.615804	-0.566635	0.695581	0.24
118	Bank Of Taian Co.,Ltd	2015	0	3.07	18.5	-13.3	8	5.19	-5.36525	10.8733	0.0496198	39.69	0	-13.3	0.313086	0.53574	-0.55696	0.562133	0.23
118	Bank Of Taian Co.,Ltd	2016	0	2.55	17.08	-11.3	7.6	8.28	-4.79043	11.051	0.0470483	31.73	0	-11.3	0.306429		-0.581553	0.526915	0.35
118	Bank Of Taian Co.,Ltd	2017	0	3.26	17	-8.1	7.36	7.42	-4.35677	10.8949	0.065359	34.09	0	-8.1	0.399648		-0.581262	0.687552	-0.12
118	Bank Of Taian Co.,Ltd	2018	0	3.22	15.88	-8.1	6.4	20.04	-4.23348	10.893	0.0740786	40	0	-8.1	0.458028		-0.613762	0.746263	-2.63
119	Zhejiang Yiwu Rural Commercial Bank Co Ltd	2011	0	4.07	20.83	-13.6	9	5.03	-4.65585	10.4549	0.0882362	38.73	0	-13.6	0.633629	0.675277	-0.748016	0.847079
119	Zhejiang Yiwu Rural Commercial Bank Co Ltd	2012	0	3.54	20.21	-13.8	8	8.96	-4.90501	10.5957	0.113484	36.52	0	-13.8	0.606074	0.666201	-0.736807	0.822568	0.08
119	Zhejiang Yiwu Rural Commercial Bank Co Ltd	2013	0	4.19	20	-13.6	8.2	3.15	-4.90653	10.751	0.106459	39.4	0	-13.6	0.587151	0.674803	-0.734507	0.79938	0
119	Zhejiang Yiwu Rural Commercial Bank Co Ltd	2014	0	3.75	20	-12.2	7.62	-3.9	-4.8868	10.847	0.106664	37.73	0	-12.2	0.593161	0.682536	-0.748517	0.792449	-0.86
119	Zhejiang Yiwu Rural Commercial Bank Co Ltd	2015	0	3.07	18.5	-13.3	8	1.6	-4.07867	10.8781	0.10862	37.66	0	-13.3	0.594212	0.747675	-0.751553	0.790645	-0.23
119	Zhejiang Yiwu Rural Commercial Bank Co Ltd	2016	0	2.55	17.08	-11.3	7.55	6.43	-4.02003	10.9784	0.0967447	35.31	0	-11.3	0.571771	0.767207	-0.749547	0.762822	-0.13
119	Zhejiang Yiwu Rural Commercial Bank Co Ltd	2017	0	3.26	17	-8.1	7.76	17.32	-5.26992	11.0257	0.0997123	32.04	0	-8.1	0.573183	0.760354	-0.77624	0.73841	0.0699999
119	Zhejiang Yiwu Rural Commercial Bank Co Ltd	2018	0	3.22	15.88	-8.1	7.1	13.49	-5.96551	11.085	0.103246	32.38	0	-8.1	0.579938		-0.77546	0.747863	0.29
120	Zhuhai Rural Commercial Bank Limited	2011	0	4.07	20.83	-13.6	10	7.95					0	-13.6			-0.681944
120	Zhuhai Rural Commercial Bank Limited	2012	0	3.54	20.21	-13.8	8.2	1.42				30.54	0	-13.8			-0.707072		2.66
120	Zhuhai Rural Commercial Bank Limited	2013	0	4.19	20	-13.6	8.5	10.41	-4.40253	10.2935	0.109337	45.49	0	-13.6	0.55206	0.669618	-0.680782	0.810921	0.0500001
120	Zhuhai Rural Commercial Bank Limited	2014	0	3.75	20	-12.2	7.76	0.71	-4.36056	10.5026	0.10347	46.9	0	-12.2	0.506608	0.66248	-0.667097	0.759421	-0.32
120	Zhuhai Rural Commercial Bank Limited	2015	0	3.07	18.5	-13.3	8	11.37	-4.14487	10.6193	0.102509	44.89	0	-13.3	0.493972	0.817841	-0.637487	0.774873	-0.74
120	Zhuhai Rural Commercial Bank Limited	2016	0	2.55	17.08	-11.3	7.5	15.18	-3.84778	10.8319	0.0880722	43.48	0	-11.3	0.436408	0.739788	-0.637088	0.685004	0.05
120	Zhuhai Rural Commercial Bank Limited	2017	0	3.26	17	-8.1	7.54	4.39	-4.69581	10.9397	0.084881	41.65	0	-8.1	0.436496	0.684405	-0.625296	0.698063	0.98
120	Zhuhai Rural Commercial Bank Limited	2018	0	3.22	15.88	-8.1	6.8	13.13	-5.34765	10.995	0.0858428	39.51	0	-8.1	0.449708	0.668743	-0.628743	0.71525	0.45
121	Bank of Huzhou Co Ltd	2005	0	1.75	7.5	-17.57	12.8	42.62	-3.07073	8.7014	0.0599652	41.78	0	-17.57	0.614058		-0.893392	0.687333
121	Bank of Huzhou Co Ltd	2006	0	2.24	8.04	-16.94	13.6	13.52	-3.17492	8.91321	0.0544563	40.46	0	-16.94	0.600746		-0.813254	0.738694	1.88
121	Bank of Huzhou Co Ltd	2007	0	2.94	11.63	-16.72	14.7	24.68	-3.18626	9.05114	0.058557	38.91	0	-16.72	0.603942		-0.797144	0.757632	0.99
121	Bank of Huzhou Co Ltd	2008	0	3.01	16.46	-17.82	10.1	9.26	-3.70932	9.291	0.0558006	38.05	1	-17.82	0.58126	0.838374	-0.682904	0.85116	0.14
121	Bank of Huzhou Co Ltd	2009	0	1.28	15.5	-27.68	8.9	28.42	-4.67109	9.58133	0.0724081	40.91	0	-27.68	0.617121	0.818742	-0.722943	0.853624	0.57
121	Bank of Huzhou Co Ltd	2010	0	2.18	17	-19.72	11.9	18.28	-4.88524	9.84076	0.0883738	33.47	0	-19.72	0.61006	0.643977	-0.720824	0.846336	0.67
121	Bank of Huzhou Co Ltd	2011	0	4.07	20.83	-13.6	9	5.03	-4.52032	10.0355	0.0878668	37.1	0	-13.6	0.604848	0.658482	-0.734114	0.823916	-0.38
121	Bank of Huzhou Co Ltd	2012	0	3.54	20.21	-13.8	8	8.96	-5.64651	10.1689	0.0941769	38.94	0	-13.8	0.569109	0.637733	-0.697001	0.81651	-0.61
121	Bank of Huzhou Co Ltd	2013	0	4.19	20	-13.6	8.2	3.15	-3.63105	10.3193	0.0857589	47.33	0	-13.6	0.54958	0.587581	-0.672079	0.817732	-0.24
121	Bank of Huzhou Co Ltd	2014	0	3.75	20	-12.2	7.62	-3.9	-3.60928	10.3534	0.0877417	41.56	0	-12.2	0.568257	0.641083	-0.671666	0.846042	0.23
121	Bank of Huzhou Co Ltd	2015	0	3.07	18.5	-13.3	8	1.6	-4.97008	10.4141	0.0765749	41.85	0	-13.3	0.518502	0.687185	-0.62126	0.834597	-0.0699999
121	Bank of Huzhou Co Ltd	2016	0	2.55	17.08	-11.3	7.55	6.43	-3.49418	10.5411	0.0731478	36.77	0	-11.3	0.553667	0.714152	-0.669172	0.827392	0.01
121	Bank of Huzhou Co Ltd	2017	0	3.26	17	-8.1	7.76	17.32	-3.82969	10.7007	0.0670514	33.6	0	-8.1				0.839481	0.3
121	Bank of Huzhou Co Ltd	2018	0	3.22	15.88	-8.1	7.1	13.49	-3.50917	10.8598	0.0654073	31.16	0	-8.1				0.83139	0.29
122	Datong City Commercial Bank	2006	0	2.24	8.04	-16.94	11.8	-3.77	-3.19561	9.3109	0.017535	55.47	0	-16.94	0.38917		-0.488074	0.797358
122	Datong City Commercial Bank	2007	0	2.94	11.63	-16.72	15.9	13.67	-4.24746	9.34947	0.0550001	46.64	0	-16.72	0.471421		-0.52467	0.898509	3.68
122	Datong City Commercial Bank	2008	0	3.01	16.46	-17.82	8.5	9.77	-4.09203	9.54402	0.0456236	42.65	1	-17.82	0.405479		-0.445484	0.910199	-0.71
122	Datong City Commercial Bank	2009	0	1.28	15.5	-27.68	5.4	13.27	-4.96725	9.74087	0.0382021	50.31	0	-27.68	0.397987		-0.429767	0.926054	1.95
122	Datong City Commercial Bank	2010	0	2.18	17	-19.72	13.9	30.8	-5.87915	9.89599	0.038702	50.73	0	-19.72	0.369553		-0.397658	0.929325	0.94
122	Datong City Commercial Bank	2011	0	4.07	20.83	-13.6	13	-3.19	-5.64499	10.0093	0.0350229	51.31	0	-13.6	0.408757		-0.438129	0.932959	0.89
122	Datong City Commercial Bank	2012	0	3.54	20.21	-13.8	10.1	14.22	-5.05745	10.152	0.0383691	43.58	0	-13.8	0.40153	0.304052	-0.425501	0.943663	2.13
122	Datong City Commercial Bank	2013	0	4.19	20	-13.6	8.9	14.09	-3.92628	10.2208	0.041046	47.81	0	-13.6	0.417405	0.346959	-0.452966	0.921493	0.16
122	Datong City Commercial Bank	2014	0	3.75	20	-12.2	4.9	5.96	-4.14244	10.2424	0.0480746	47.99	0	-12.2	0.466607	0.409994	-0.504586	0.924732	0.08
122	Datong City Commercial Bank	2015	0	3.07	18.5	-13.3	3.1	6.28	-5.3466	10.3731	0.0498041	53.85	0	-13.3	0.459432	0.432445	-0.496638	0.925085	0.06
122	Datong City Commercial Bank	2016	0	2.55	17.08	-11.3	4.5	0.97	-4.90224	10.4608	0.050213	57.78	0	-11.3	0.456199	0.434343	-0.494444	0.922651	-0.63
122	Datong City Commercial Bank	2017	0	3.26	17	-8.1	7.1	13.97	-4.82408	10.554	0.0477154	54.89	0	-8.1	0.423347	0.463506	-0.463683	0.913009	-0.0200001
122	Datong City Commercial Bank	2018	0	3.22	15.88	-8.1	6.7	21.84	-6.13884	10.6313	0.0492517	57.74	0	-8.1	0.443473	0.462748	-0.486423	0.911703	-0.65
123	Zhejiang Wenling Rural Commercial Bank Co Ltd	2007	0	2.94	11.63	-16.72	14.7	24.68	-5.21489	9.21203	0.0967468	31.03	0	-16.72	0.602126		-0.748552	0.804388
123	Zhejiang Wenling Rural Commercial Bank Co Ltd	2008	0	3.01	16.46	-17.82	10.1	9.26	-5.22934	9.2898	0.104114	24.66	1	-17.82	0.63213		-0.725214	0.871646	0.0799999
123	Zhejiang Wenling Rural Commercial Bank Co Ltd	2009	0	1.28	15.5	-27.68	8.9	28.42	-5.15344	9.47311	0.0978356	26.5	0	-27.68	0.645878		-0.731808	0.882578	0.23
123	Zhejiang Wenling Rural Commercial Bank Co Ltd	2010	0	2.18	17	-19.72	11.9	18.28	-4.09912	9.62878	0.104417	29.67	0	-19.72	0.652056		-0.743248	0.877306	0.5
123	Zhejiang Wenling Rural Commercial Bank Co Ltd	2011	0	4.07	20.83	-13.6	9	5.03	-3.8299	9.76617	0.107539	32.01	0	-13.6	0.648922		-0.746626	0.869139	0.11
123	Zhejiang Wenling Rural Commercial Bank Co Ltd	2012	0	3.54	20.21	-13.8	8	8.96	-4.56572	9.88709	0.112249	30.42	0	-13.8	0.648164		-0.747773	0.866791	0.25
123	Zhejiang Wenling Rural Commercial Bank Co Ltd	2013	0	4.19	20	-13.6	8.2	3.15	-4.47188	10.0465	0.110185	34.09	0	-13.6	0.624484	0.67075	-0.720424	0.866827	0.27
123	Zhejiang Wenling Rural Commercial Bank Co Ltd	2014	0	3.75	20	-12.2	7.62	-3.9	-5.54729	10.1663	0.108128	34.23	0	-12.2	0.649728	0.684796	-0.746766	0.870055	0.0599999
123	Zhejiang Wenling Rural Commercial Bank Co Ltd	2015	0	3.07	18.5	-13.3	8	1.6	-5.91007	10.2792	0.128488	37.07	0	-13.3	0.657809	0.731715	-0.778255	0.845236	-0.5
123	Zhejiang Wenling Rural Commercial Bank Co Ltd	2016	0	2.55	17.08	-11.3	7.55	6.43	-4.86993	10.3923	0.126556	38.56	0	-11.3	0.641095	0.713416	-0.756081	0.847918	0
123	Zhejiang Wenling Rural Commercial Bank Co Ltd	2017	0	3.26	17	-8.1	7.76	17.32	-4.66318	10.5185	0.121079	35.76	0	-8.1	0.619651	0.71542	-0.748044	0.828362	0.36
123	Zhejiang Wenling Rural Commercial Bank Co Ltd	2018	0	3.22	15.88	-8.1	7.1	13.49	-5.34397	10.6068	0.120263	33.68	0	-8.1	0.643235	0.690658	-0.776106	0.828797	0.32
