# Supplementary material for: Bank liquidity and the risk-taking channel of monetary policy: An empirical study of the banking system in China
Source: PLoS One. 2022 Dec 27;17(12):e0279506. doi: 10.1371/journal.pone.0279506 (PMC9794090; doi:10.1371/journal.pone.0279506)
Supplement: S1 Data — (ZIP) [file pone.0279506.s001.zip › raw data.xlsx]

## Sheet: Sheet1
id	bank	year	National	Interbank	Reserve	m2	gdp	house	assets	deposits	loans	equity	car	npl	roa	cost income ratio	crisis
1	Industrial & Commercial Bank of China (The) - ICBC	2003	1		6.33	-19.6	10	5.02	4560000	4700000	3402277	-539134	5.52	24.24	0.5	41.64	0
1	Industrial & Commercial Bank of China (The) - ICBC	2004	1	2.27	7.38	-14.6	10.1	16	5040000	5200000	3707748	-532176	8.3	21.16	0.63	37.37	0
1	Industrial & Commercial Bank of China (The) - ICBC	2005	1	1.75	7.5	-17.57	11.4	15.24	6460000	5700000	3289553	259876	9.89	4.69	0.66	42.2	0
1	Industrial & Commercial Bank of China (The) - ICBC	2006	1	2.24	8.04	-16.94	12.7	6.21	7510000	6400000	3631171	471001	14.05	3.79	0.71	36.39	0
1	Industrial & Commercial Bank of China (The) - ICBC	2007	1	2.94	11.63	-16.72	14.2	16.86	8680000	6900000	4073229	543676	13.09	2.74	1.02	35.27	0
1	Industrial & Commercial Bank of China (The) - ICBC	2008	1	3.01	16.46	-17.82	9.7	-1.9	9760000	8200000	4571994	606630	13.06	2.29	1.21	29.99	1
1	Industrial & Commercial Bank of China (The) - ICBC	2009	1	1.28	15.5	-27.68	9.4	24.69	11800000	9800000	5728626	678934	12.36	1.54	1.2	33.3	0
1	Industrial & Commercial Bank of China (The) - ICBC	2010	1	2.18	17	-19.72	10.6	5.97	13500000	11000000	6790506	821657	12.27	1.08	1.32	30.93	0
1	Industrial & Commercial Bank of China (The) - ICBC	2011	1	4.07	20.83	-13.6	9.5	5.68	15500000	12000000	7788897	957823	13.17	0.94	1.35	36.04	0
1	Industrial & Commercial Bank of China (The) - ICBC	2012	1	3.54	20.21	-13.8	7.9	8.75	17500000	14000000	8803692	1100000	13.66	0.85	1.45	35.86	0
1	Industrial & Commercial Bank of China (The) - ICBC	2013	1	4.19	20	-13.6	7.8	7.74	18900000	15000000	9922374	1300000	13.12	0.94	1.44	35.26	0
1	Industrial & Commercial Bank of China (The) - ICBC	2014	1	3.75	20	-12.2	7.3	1.42	20600000	16000000	11026331	1500000	14.53	1.13	1.4	34.45	0
1	Industrial & Commercial Bank of China (The) - ICBC	2015	1	3.07	18.5	-13.3	6.9	9.09	22200000	16000000	11933466	1800000	15.22	1.5	1.3	33.02	0
1	Industrial & Commercial Bank of China (The) - ICBC	2016	1	2.55	17.08	-11.3	6.7	11.29	24100000	18000000	13056846	2000000	14.61	1.62	1.2	30.1	0
1	Industrial & Commercial Bank of China (The) - ICBC	2017	1	3.26	17	-8.1	6.8	5.71	26100000	19000000	14233448	2100000	14.56	1.55	1.14	27.44	0
1	Industrial & Commercial Bank of China (The) - ICBC	2018	1	3.22	15.88	-8.1	6.6	12.22	27700000	21000000	15458863	2300000	14.11	1.52	1.11	26.72	0
2	China Construction Bank Corporation Joint Stock Company	2003	1		6.33	-19.6	10	5.02	3560000	3200000	1997754	187205	6.51	4.27	0.7	46.82	0
2	China Construction Bank Corporation Joint Stock Company	2004	1	2.27	7.38	-14.6	10.1	16	3910000	3500000	2227426	195551	11.29	3.92	1.31	44.05	0
2	China Construction Bank Corporation Joint Stock Company	2005	1	1.75	7.5	-17.57	11.4	15.24	4590000	4000000	2458398	287677	13.59	3.84	1.11	39.39	0
2	China Construction Bank Corporation Joint Stock Company	2006	1	2.24	8.04	-16.94	12.7	6.21	5450000	4700000	2873609	330204	12.11	3.29	0.92	38.15	0
2	China Construction Bank Corporation Joint Stock Company	2007	1	2.94	11.63	-16.72	14.2	16.86	6600000	5300000	3272157	422281	12.58	2.6	1.15	36.3	0
2	China Construction Bank Corporation Joint Stock Company	2008	1	3.01	16.46	-17.82	9.7	-1.9	7560000	6400000	3793943	467562	12.16	2.21	1.31	30.95	1
2	China Construction Bank Corporation Joint Stock Company	2009	1	1.28	15.5	-27.68	9.4	24.69	9620000	8000000	4819773	559020	11.7	1.5	1.24	33.17	0
2	China Construction Bank Corporation Joint Stock Company	2010	1	2.18	17	-19.72	10.6	5.97	10800000	9100000	5669128	700905	12.68	1.14	1.32	31.68	0
2	China Construction Bank Corporation Joint Stock Company	2011	1	4.07	20.83	-13.6	9.5	5.68	12300000	10000000	6496411	816661	13.68	1.09	1.38	36.19	0
2	China Construction Bank Corporation Joint Stock Company	2012	1	3.54	20.21	-13.8	7.9	8.75	14000000	11000000	7512312	949609	14.32	0.99	1.48	36.99	0
2	China Construction Bank Corporation Joint Stock Company	2013	1	4.19	20	-13.6	7.8	7.74	15400000	12000000	8590057	1100000	13.34	0.99	1.47	36.82	0
2	China Construction Bank Corporation Joint Stock Company	2014	1	3.75	20	-12.2	7.3	1.42	16700000	13000000	9474510	1300000	14.86	1.19	1.42	37.08	0
2	China Construction Bank Corporation Joint Stock Company	2015	1	3.07	18.5	-13.3	6.9	9.09	18300000	14000000	10485140	1400000	15.39	1.58	1.3	33.21	0
2	China Construction Bank Corporation Joint Stock Company	2016	1	2.55	17.08	-11.3	6.7	11.29	21000000	15000000	11757032	1600000	14.94	1.52	1.18	30.93	0
2	China Construction Bank Corporation Joint Stock Company	2017	1	3.26	17	-8.1	6.8	5.71	22100000	16000000	12903441	1800000	15.4	1.49	1.13	28.65	0
2	China Construction Bank Corporation Joint Stock Company	2018	1	3.22	15.88	-8.1	6.6	12.22	23200000	17000000	13783053	2000000	16.37	1.46	1.13	28.43	0
3	Agricultural Bank of China Limited	2003	1		6.33	-19.6	10	5.02	3490000	3000000	2268393	137969		30.66	0.06	65.8	0
3	Agricultural Bank of China Limited	2004	1	2.27	7.38	-14.6	10.1	16	4010000	3500000	2590072	78063		26.73	0.05	64.65	0
3	Agricultural Bank of China Limited	2005	1	1.75	7.5	-17.57	11.4	15.24	4770000	4000000	2849058	79607	4.78	25.99	0.02	68.09	0
3	Agricultural Bank of China Limited	2006	1	2.24	8.04	-16.94	12.7	6.21	5360000	4800000	3156437	83642	6.21	23.3	0.1	55.38	0
3	Agricultural Bank of China Limited	2007	1	2.94	11.63	-16.72	14.2	16.86	5310000	5300000	3474174	-727605	7.9	23.57	0.82	33.52	0
3	Agricultural Bank of China Limited	2008	1	3.01	16.46	-17.82	9.7	-1.9	7010000	6100000	3100159	290541	9.41	4.32	0.84	44.71	1
3	Agricultural Bank of China Limited	2009	1	1.28	15.5	-27.68	9.4	24.69	8880000	7500000	4138187	342925	10.07	2.91	0.82	43.11	0
3	Agricultural Bank of China Limited	2010	1	2.18	17	-19.72	10.6	5.97	10300000	8900000	4956741	542236	11.59	2.03	0.99	38.98	0
3	Agricultural Bank of China Limited	2011	1	4.07	20.83	-13.6	9.5	5.68	11700000	9600000	5628705	649788	11.94	1.55	1.04	41.43	0
3	Agricultural Bank of China Limited	2012	1	3.54	20.21	-13.8	7.9	8.75	13200000	11000000	6433399	751354	12.61	1.33	1.17	43.02	0
3	Agricultural Bank of China Limited	2013	1	4.19	20	-13.6	7.8	7.74	14600000	12000000	7224713	844537	11.86	1.22	1.2	42.56	0
3	Agricultural Bank of China Limited	2014	1	3.75	20	-12.2	7.3	1.42	16000000	13000000	8098067	1000000	12.82	1.54	1.18	42.29	0
3	Agricultural Bank of China Limited	2015	1	3.07	18.5	-13.3	6.9	9.09	17800000	14000000	8909918	1200000	13.4	2.39	1.07	40.88	0
3	Agricultural Bank of China Limited	2016	1	2.55	17.08	-11.3	6.7	11.29	19600000	15000000	9719639	1300000	13.04	2.37	0.99	37.25	0
3	Agricultural Bank of China Limited	2017	1	3.26	17	-8.1	6.8	5.71	21100000	16000000	10720611	1400000	12.74	1.81	0.95	35.11	0
3	Agricultural Bank of China Limited	2018	1	3.22	15.88	-8.1	6.6	12.22	22600000	17000000	11940685	1700000	13.33	1.59	0.93	33.63	0
4	Bank of China Limited	2003	1		6.33	-19.6	10	5.02	3970000	3000000	2160900	221846	7.69	16.27	0.86	45.72	0
4	Bank of China Limited	2004	1	2.27	7.38	-14.6	10.1	16	4270000	3300000	2147688	227907	10.04	5.13	0.66	45.15	0
4	Bank of China Limited	2005	1	1.75	7.5	-17.57	11.4	15.24	4740000	3700000	2235265	255519	10.42	4.62	0.7	43.47	0
4	Bank of China Limited	2006	1	2.24	8.04	-16.94	12.7	6.21	5330000	4100000	2432019	412956	13.59	4.24	0.96	39.2	0
4	Bank of China Limited	2007	1	2.94	11.63	-16.72	14.2	16.86	5990000	4400000	2850561	450657	13.34	3.17	1.1	36.2	0
4	Bank of China Limited	2008	1	3.01	16.46	-17.82	9.7	-1.9	6950000	5100000	3296146	489887	13.43	2.76	1.02	35.37	1
4	Bank of China Limited	2009	1	1.28	15.5	-27.68	9.4	24.69	8750000	6600000	4910358	545394	11.14	1.55	1.09	39.05	0
4	Bank of China Limited	2010	1	2.18	17	-19.72	10.6	5.97	10500000	7500000	5660621	676150	12.58	1.13	1.14	37.09	0
4	Bank of China Limited	2011	1	4.07	20.83	-13.6	9.5	5.68	11800000	8800000	6342814	757137	12.98	1	1.1	42.89	0
4	Bank of China Limited	2012	1	3.54	20.21	-13.8	7.9	8.75	12700000	9200000	6864696	861542	13.63	0.95	1.19	42.38	0
4	Bank of China Limited	2013	1	4.19	20	-13.6	7.8	7.74	13900000	10000000	7607791	961477	12.46	0.96	1.23	42.33	0
4	Bank of China Limited	2014	1	3.75	20	-12.2	7.3	1.42	15300000	11000000	8483275	1200000	13.87	1.18	1.22	37.53	0
4	Bank of China Limited	2015	1	3.07	18.5	-13.3	6.9	9.09	16800000	11000000	9135860	1400000	14.06	1.43	1.12	37.42	0
4	Bank of China Limited	2016	1	2.55	17.08	-11.3	6.7	11.29	18100000	13000000	9973362	1500000	14.28	1.46	1.05	35.99	0
4	Bank of China Limited	2017	1	3.26	17	-8.1	6.8	5.71	19500000	14000000	10902051	1600000	14.56	1.45	0.98	33.03	0
4	Bank of China Limited	2018	1	3.22	15.88	-8.1	6.6	12.22	21300000	15000000	11819272	1700000	15.01	1.42	0.94	32.73	0
5	Bank of Communications Co. Ltd	2003	1		6.33	-19.6	10	5.02	926000	874159	549943	18081	7.4	12.76	0.53	52.1	0
5	Bank of Communications Co. Ltd	2004	1	2.27	7.38	-14.6	10.1	16	1140000	1000000	640058	52103	9.72	2.9	0.16	56.08	0
5	Bank of Communications Co. Ltd	2005	1	1.75	7.5	-17.57	11.4	15.24	1420000	1100000	769540	83146	11.2	2.8	0.72	45.24	0
5	Bank of Communications Co. Ltd	2006	1	2.24	8.04	-16.94	12.7	6.21	1720000	1300000	924825	90495	10.83	2.54	0.78	41.84	0
5	Bank of Communications Co. Ltd	2007	1	2.94	11.63	-16.72	14.2	16.86	2110000	1500000	1104490	133321	14.44	2.06	1.07	34.45	0
5	Bank of Communications Co. Ltd	2008	1	3.01	16.46	-17.82	9.7	-1.9	2680000	1900000	1328590	145600	13.47	1.92	1.2	33.27	1
5	Bank of Communications Co. Ltd	2009	1	1.28	15.5	-27.68	9.4	24.69	3310000	2400000	1839314	164425	12	1.36	1.01	32.96	0
5	Bank of Communications Co. Ltd	2010	1	2.18	17	-19.72	10.6	5.97	3950000	2900000	2236927	223657	12.36	1.12	1.08	34.13	0
5	Bank of Communications Co. Ltd	2011	1	4.07	20.83	-13.6	9.5	5.68	4610000	3300000	2561750	272788	12.44	0.86	1.1	38.65	0
5	Bank of Communications Co. Ltd	2012	1	3.54	20.21	-13.8	7.9	8.75	5270000	3700000	2947299	381447	14.49	0.92	1.18	38.73	0
5	Bank of Communications Co. Ltd	2013	1	4.19	20	-13.6	7.8	7.74	5960000	4200000	3266368	421484	12.08	1.05	1.11	39.6	0
5	Bank of Communications Co. Ltd	2014	1	3.75	20	-12.2	7.3	1.42	6270000	4000000	3431735	473605	14.04	1.25	1.08	38.81	0
5	Bank of Communications Co. Ltd	2015	1	3.07	18.5	-13.3	6.9	9.09	7160000	4500000	3722006	523168	13.49	1.51	1	39.59	0
5	Bank of Communications Co. Ltd	2016	1	2.55	17.08	-11.3	6.7	11.29	8400000	4700000	4102959	632407	14.02	1.52	0.87	37.2	0
5	Bank of Communications Co. Ltd	2017	1	3.26	17	-8.1	6.8	5.71	9040000	4900000	4579256	676271	13.72	1.5	0.81	37.8	0
5	Bank of Communications Co. Ltd	2018	1	3.22	15.88	-8.1	6.6	12.22	9530000	5700000	4868423	705308	13.09	1.49	0.8	37.2	0
6	Industrial Bank Co Ltd	2004	1	2.27	7.38	-14.6	10.1	16	340000	283178	203011	9932.9	8.07	2.5	0.58	39.67	0
6	Industrial Bank Co Ltd	2005	1	1.75	7.5	-17.57	11.4	15.24	475000	355194	242572	12785.4	8.13	2.33	0.64	38.96	0
6	Industrial Bank Co Ltd	2006	1	2.24	8.04	-16.94	12.7	6.21	617000	423052	324377	16199.7	8.71	1.54	0.7	38.44	0
6	Industrial Bank Co Ltd	2007	1	2.94	11.63	-16.72	14.2	16.86	851000	505250	400143	38897.1	11.73	1.15	1.17	36.28	0
6	Industrial Bank Co Ltd	2008	1	3.01	16.46	-17.82	9.7	-1.9	1020000	632407	499386	49022.1	11.24	0.83	1.22	34.78	1
6	Industrial Bank Co Ltd	2009	1	1.28	15.5	-27.68	9.4	24.69	1330000	900884	701597	59597.5	10.75	0.54	1.13	36.43	0
6	Industrial Bank Co Ltd	2010	1	2.18	17	-19.72	10.6	5.97	1850000	1100000	854339	91995	11.22	0.42	1.16	32.44	0
6	Industrial Bank Co Ltd	2011	1	4.07	20.83	-13.6	9.5	5.68	2410000	1300000	983254	116078	11.04	0.38	1.06	39.25	0
6	Industrial Bank Co Ltd	2012	1	3.54	20.21	-13.8	7.9	8.75	3250000	1800000	1229165	170635	12.06	0.43	1.23	33.38	0
6	Industrial Bank Co Ltd	2013	1	4.19	20	-13.6	7.8	7.74	3680000	2200000	1357057	201171	10.83	0.76	1.2	33.95	0
6	Industrial Bank Co Ltd	2014	1	3.75	20	-12.2	7.3	1.42	4410000	2300000	1593148	261096	11.29	1.1	1.18	31.13	0
6	Industrial Bank Co Ltd	2015	1	3.07	18.5	-13.3	6.9	9.09	5300000	2500000	1779408	317377	11.19	1.46	1.04	30.04	0
6	Industrial Bank Co Ltd	2016	1	2.55	17.08	-11.3	6.7	11.29	6090000	2700000	2079814	354410	12.02	1.65	0.95	27.04	0
6	Industrial Bank Co Ltd	2017	1	3.26	17	-8.1	6.8	5.71	6420000	3100000	2537612	422752	12.19	1.59	0.92	28.34	0
6	Industrial Bank Co Ltd	2018	1	3.22	15.88	-8.1	6.6	12.22	6710000	3300000	3042885	472584	12.2	1.57	0.93	27.78	0
7	China Merchants Bank Co Ltd	2003	1		6.33	-19.6	10	5.02	494000	371700	307500	18300	9.49	3.15	0.51	45.87	0
7	China Merchants Bank Co Ltd	2004	1	2.27	7.38	-14.6	10.1	16	587000	512586	374017	21958	9.55	2.88	0.61	43.1	0
7	China Merchants Bank Co Ltd	2005	1	1.75	7.5	-17.57	11.4	15.24	735000	634404	472185	25998	9.01	2.58	0.57	41.1	0
7	China Merchants Bank Co Ltd	2006	1	2.24	8.04	-16.94	12.7	6.21	934000	773757	565702	55160	11.39	2.12	0.81	38.28	0
7	China Merchants Bank Co Ltd	2007	1	2.94	11.63	-16.72	14.2	16.86	1310000	943534	673167	67984	10.4	1.54	1.36	34.99	0
7	China Merchants Bank Co Ltd	2008	1	3.01	16.46	-17.82	9.7	-1.9	1570000	1300000	874362	79781	11.34	1.09	1.45	36.64	1
7	China Merchants Bank Co Ltd	2009	1	1.28	15.5	-27.68	9.4	24.69	2070000	1600000	1185822	92783	10.45	0.81	1	44.82	0
7	China Merchants Bank Co Ltd	2010	1	2.18	17	-19.72	10.6	5.97	2400000	1900000	1431451	134006	11.47	0.67	1.15	39.89	0
7	China Merchants Bank Co Ltd	2011	1	4.07	20.83	-13.6	9.5	5.68	2790000	2200000	1641075	165010	11.53	0.56	1.29	42.46	0
7	China Merchants Bank Co Ltd	2012	1	3.54	20.21	-13.8	7.9	8.75	3410000	2500000	1904463	200401	11.41	0.61	1.46	42.78	0
7	China Merchants Bank Co Ltd	2013	1	4.19	20	-13.6	7.8	7.74	4020000	2800000	2197094	265956	11.14	0.83	1.39	40.8	0
7	China Merchants Bank Co Ltd	2014	1	3.75	20	-12.2	7.3	1.42	4730000	3300000	2513919	315060	12.38	1.11	1.28	36.79	0
7	China Merchants Bank Co Ltd	2015	1	3.07	18.5	-13.3	6.9	9.09	5470000	3600000	2824286	361758	12.57	1.68	1.14	33.52	0
7	China Merchants Bank Co Ltd	2016	1	2.55	17.08	-11.3	6.7	11.29	5940000	3800000	3261681	403362	13.33	1.87	1.09	30.95	0
7	China Merchants Bank Co Ltd	2017	1	3.26	17	-8.1	6.8	5.71	6300000	4100000	3565044	483392	15.48	1.61	1.15	31.79	0
7	China Merchants Bank Co Ltd	2018	1	3.22	15.88	-8.1	6.6	12.22	6750000	4400000	3941844	543605	15.68	1.36	1.24	32.58	0
8	China CITIC Bank Corporation Limited	2004	1	2.27	7.38	-14.6	10.1	16	495000	435020	306879	10763	8.51	6.28	0.49	42.2	0
8	China CITIC Bank Corporation Limited	2005	1	1.75	7.5	-17.57	11.4	15.24	595000	530573	370260	23225	8.11	4.14	0.57	44.81	0
8	China CITIC Bank Corporation Limited	2006	1	2.24	8.04	-16.94	12.7	6.21	707000	618412	463167	31694	9.41	2.5	0.59	43.85	0
8	China CITIC Bank Corporation Limited	2007	1	2.94	11.63	-16.72	14.2	16.86	1010000	787211	575208	84091	15.27	1.48	0.97	34.92	0
8	China CITIC Bank Corporation Limited	2008	1	3.01	16.46	-17.82	9.7	-1.9	1320000	1000000	730386	129374	14.32	1.41	1.14	34.78	1
8	China CITIC Bank Corporation Limited	2009	1	1.28	15.5	-27.68	9.4	24.69	1780000	1300000	1065649	107008	10.72	0.95	0.94	39.94	0
8	China CITIC Bank Corporation Limited	2010	1	2.18	17	-19.72	10.6	5.97	2080000	1700000	1264245	124538	11.31	0.67	1.13	33.63	0
8	China CITIC Bank Corporation Limited	2011	1	4.07	20.83	-13.6	9.5	5.68	2770000	2000000	1434037	178781	12.27	0.6	1.12	36.81	0
8	China CITIC Bank Corporation Limited	2012	1	3.54	20.21	-13.8	7.9	8.75	2960000	2300000	1662901	203086	13.44	0.74	1.1	38.99	0
8	China CITIC Bank Corporation Limited	2013	1	4.19	20	-13.6	7.8	7.74	3640000	2700000	1941175	230725	11.24	1.03	1.2	38.58	0
8	China CITIC Bank Corporation Limited	2014	1	3.75	20	-12.2	7.3	1.42	4140000	2800000	2187908	267346	12.33	1.3	1.07	37.49	0
8	China CITIC Bank Corporation Limited	2015	1	3.07	18.5	-13.3	6.9	9.09	5120000	3200000	2528780	319686	11.87	1.43	0.9	34.77	0
8	China CITIC Bank Corporation Limited	2016	1	2.55	17.08	-11.3	6.7	11.29	5930000	3600000	2877927	349541	11.98	1.69	0.76	30.66	0
8	China CITIC Bank Corporation Limited	2017	1	3.26	17	-8.1	6.8	5.71	5680000	3400000	3196887	412433	11.65	1.68	0.74	31.17	0
8	China CITIC Bank Corporation Limited	2018	1	3.22	15.88	-8.1	6.6	12.22	6070000	3600000	3616750	453086	12.47	1.77	0.77	31.86	0
9	China Minsheng Banking Corporation	2008	1	3.01	16.46	-17.82	9.7	-1.9	1050000	785786	658360	54672	9.22	1.2	0.75	43.33	1
9	China Minsheng Banking Corporation	2009	1	1.28	15.5	-27.68	9.4	24.69	1430000	1100000	882979	88894	10.83	0.84	0.98	49.37	0
9	China Minsheng Banking Corporation	2010	1	2.18	17	-19.72	10.6	5.97	1820000	1400000	1057571	105257	10.44	0.69	1.09	40.95	0
9	China Minsheng Banking Corporation	2011	1	4.07	20.83	-13.6	9.5	5.68	2230000	1600000	1205221	134110	10.86	0.63	1.28	44.58	0
9	China Minsheng Banking Corporation	2012	1	3.54	20.21	-13.8	7.9	8.75	3210000	1900000	1384610	168544	10.75	0.76	1.41	41.75	0
9	China Minsheng Banking Corporation	2013	1	4.19	20	-13.6	7.8	7.74	3230000	2100000	1574263	204287	10.69	0.85	1.35	39.59	0
9	China Minsheng Banking Corporation	2014	1	3.75	20	-12.2	7.3	1.42	4020000	2400000	1812666	247756	10.69	1.17	1.26	40.06	0
9	China Minsheng Banking Corporation	2015	1	3.07	18.5	-13.3	6.9	9.09	4520000	2700000	2048048	309783	11.49	1.6	1.1	37.84	0
9	China Minsheng Banking Corporation	2016	1	2.55	17.08	-11.3	6.7	11.29	5900000	3100000	2461586	352027	11.73	1.68	0.94	34.03	0
9	China Minsheng Banking Corporation	2017	1	3.26	17	-8.1	6.8	5.71	5900000	3000000	2909037	389812	11.85	1.71	0.85	33.28	0
9	China Minsheng Banking Corporation	2018	1	3.22	15.88	-8.1	6.6	12.22	5990000	3200000	3194891	431001	11.75	1.76	0.86	31.82	0
10	Shanghai Pudong Development Bank	2008	1	3.01	16.46	-17.82	9.7	-1.9	1310000	947294	697565	41701.8	9.07	1.6	0.96	37.48	1
10	Shanghai Pudong Development Bank	2009	1	1.28	15.5	-27.68	9.4	24.69	1620000	1300000	928855	68087.4	10.34	2.27	0.9	37.2	0
10	Shanghai Pudong Development Bank	2010	1	2.18	17	-19.72	10.6	5.97	2190000	1600000	1.14649e+06	123280	12.03	0.51	1.01	33.78	0
10	Shanghai Pudong Development Bank	2011	1	4.07	20.83	-13.6	9.5	5.68	2680000	1900000	1.33144e+06	149543	12.7	0.44	1.02	36.35	0
10	Shanghai Pudong Development Bank	2012	1	3.54	20.21	-13.8	7.9	8.75	3150000	2100000	1544553	179659	12.45	0.58	1.18	36.71	0
10	Shanghai Pudong Development Bank	2013	1	4.19	20	-13.6	7.8	7.74	3680000	2400000	1767494	207227	10.97	0.74	1.21	33.45	0
10	Shanghai Pudong Development Bank	2014	1	3.75	20	-12.2	7.3	1.42	4200000	2700000	2028380	248325	11.33	1.06	1.2	30.25	0
10	Shanghai Pudong Development Bank	2015	1	3.07	18.5	-13.3	6.9	9.09	5040000	3000000	2245518	318600	12.29	1.56	1.1	28.48	0
10	Shanghai Pudong Development Bank	2016	1	2.55	17.08	-11.3	6.7	11.29	5860000	3000000	2762806	372934	11.65	1.89	0.99	26.17	0
10	Shanghai Pudong Development Bank	2017	1	3.26	17	-8.1	6.8	5.71	6140000	3000000	3236798	430985	12.02	2.14	0.92	25.54	0
10	Shanghai Pudong Development Bank	2018	1	3.22	15.88	-8.1	6.6	12.22	6290000	3300000	3610065	478380	13.67	1.92	0.91	26.69	0
11	China Everbright Bank Company Limited	2005	1	1.75	7.5	-17.57	11.4	15.24	512000	433404	303624	-2550.8	-1.47	9.57	0.58	38.91	0
11	China Everbright Bank Company Limited	2006	1	2.24	8.04	-16.94	12.7	6.21	596000	502872	352148	-182.5	-0.39	7.58	0.48	39.57	0
11	China Everbright Bank Company Limited	2007	1	2.94	11.63	-16.72	14.2	16.86	739000	540661	412284	24689.1	7.19	4.55	0.76	32	0
11	China Everbright Bank Company Limited	2008	1	3.01	16.46	-17.82	9.7	-1.9	852000	605170	464574	33232.1	9.1	2.02	0.92	33.7	1
11	China Everbright Bank Company Limited	2009	1	1.28	15.5	-27.68	9.4	24.69	1200000	799611	647880	48107.2	10.39	1.15	0.75	39.43	0
11	China Everbright Bank Company Limited	2010	1	2.18	17	-19.72	10.6	5.97	1480000	1000000	778735	81336.8	11.02	0.72	0.95	35.56	0
11	China Everbright Bank Company Limited	2011	1	4.07	20.83	-13.6	9.5	5.68	1730000	1200000	889825	96150	10.57	0.64	1.04	39.56	0
11	China Everbright Bank Company Limited	2012	1	3.54	20.21	-13.8	7.9	8.75	2280000	1400000	1023187	114322	10.99	0.74	1.18	37.74	0
11	China Everbright Bank Company Limited	2013	1	4.19	20	-13.6	7.8	7.74	2420000	1600000	1166310	153052	10.57	0.86	1.14	40.4	0
11	China Everbright Bank Company Limited	2014	1	3.75	20	-12.2	7.3	1.42	2740000	1800000	1299455	179483	11.21	1.19	1.12	38.1	0
11	China Everbright Bank Company Limited	2015	1	3.07	18.5	-13.3	6.9	9.09	3170000	2000000	1513543	224047	11.87	1.61	1	34.65	0
11	China Everbright Bank Company Limited	2016	1	2.55	17.08	-11.3	6.7	11.29	4020000	2100000	1795278	251068	10.8	1.6	0.85	32.06	0
11	China Everbright Bank Company Limited	2017	1	3.26	17	-8.1	6.8	5.71	4090000	2300000	2089785	305436	13.49	1.59	0.78	33.47	0
11	China Everbright Bank Company Limited	2018	1	3.22	15.88	-8.1	6.6	12.22	4360000	2600000	2493444	322473	13.01	1.59	0.8	30.54	0
12	Ping An Bank Co Ltd	2003	1		6.33	-19.6	10	5.02	59300	44763.5	35400.3	2046.8	8.5	8.89	0.37	52.47	0
12	Ping An Bank Co Ltd	2004	1	2.27	7.38	-14.6	10.1	16	66900	58094.8	39858.4	2138.3	2.07	7.8	0.25	50.87	0
12	Ping An Bank Co Ltd	2005	1	1.75	7.5	-17.57	11.4	15.24	67300	62853.2	43639.6	-267.2	3.7	8.46	0.59	40.74	0
12	Ping An Bank Co Ltd	2006	1	2.24	8.04	-16.94	12.7	6.21	82100	72273.2	47816.5	5139.9	10.68	7.98	0.41	37.25	0
12	Ping An Bank Co Ltd	2007	1	2.94	11.63	-16.72	14.2	16.86	142000	113053	61900.2	6268.1	9.07	0.83	1.42	40.91	0
12	Ping An Bank Co Ltd	2008	1	3.01	16.46	-17.82	9.7	-1.9	146000	106814	72486	8641.2	10.69	0.54	1.14	47.37	1
12	Ping An Bank Co Ltd	2009	1	1.28	15.5	-27.68	9.4	24.69	221000	149065	107562	14315	13.05	0.46	0.6	59.92	0
12	Ping An Bank Co Ltd	2010	1	2.18	17	-19.72	10.6	5.97	256000	182118	130798	15681.1	10.96	0.41	0.74	52.87	0
12	Ping An Bank Co Ltd	2011	1	4.07	20.83	-13.6	9.5	5.68	1260000	850845	620642	75380.6	11.51	0.53	0.83	48.32	0
12	Ping An Bank Co Ltd	2012	1	3.54	20.21	-13.8	7.9	8.75	1610000	1000000	720780	84799	11.37	0.95	0.94	48.04	0
12	Ping An Bank Co Ltd	2013	1	4.19	20	-13.6	7.8	7.74	1890000	1200000	847289	112081	9.9	0.89	0.87	48.66	0
12	Ping An Bank Co Ltd	2014	1	3.75	20	-12.2	7.3	1.42	2190000	1500000	1024734	130949	10.86	1.02	0.97	43.81	0
12	Ping An Bank Co Ltd	2015	1	3.07	18.5	-13.3	6.9	9.09	2510000	1700000	1216138	161500	10.94	1.45	0.93	38.27	0
12	Ping An Bank Co Ltd	2016	1	2.55	17.08	-11.3	6.7	11.29	2950000	1900000	1475801	202171	11.53	1.74	0.83	29.13	0
12	Ping An Bank Co Ltd	2017	1	3.26	17	-8.1	6.8	5.71	3250000	2000000	1704230	222054	11.2	1.7	0.75	29.89	0
12	Ping An Bank Co Ltd	2018	1	3.22	15.88	-8.1	6.6	12.22	3420000	2100000	1997529	240042	11.5	1.75	0.74	30.32	0
13	Hua Xia Bank co., Limited	2003	1		6.33	-19.6	10	5.02	243000	210221	150756	8512.3	10.32	4.23	0.33	48.13	0
13	Hua Xia Bank co., Limited	2004	1	2.27	7.38	-14.6	10.1	16	304000	269668	181112	9220.7	8.61	3.96	0.38	44.65	0
13	Hua Xia Bank co., Limited	2005	1	1.75	7.5	-17.57	11.4	15.24	356000	314167	233688	10812.7	8.27	3.04	0.42	45.26	0
13	Hua Xia Bank co., Limited	2006	1	2.24	8.04	-16.94	12.7	6.21	445000	371295	259767	11876.6	8.28	4.33	0.37	44.15	0
13	Hua Xia Bank co., Limited	2007	1	2.94	11.63	-16.72	14.2	16.86	593000	438782	306078	13277.1	8.27	2.83	0.41	40.51	0
13	Hua Xia Bank co., Limited	2008	1	3.01	16.46	-17.82	9.7	-1.9	732000	485350	355478	27605.4	11.4	2.41	0.46	41.48	1
13	Hua Xia Bank co., Limited	2009	1	1.28	15.5	-27.68	9.4	24.69	846000	581678	430226	30381	10.2	1.63	0.48	44.84	0
13	Hua Xia Bank co., Limited	2010	1	2.18	17	-19.72	10.6	5.97	1040000	767622	527937	35606.1	10.58	1.18	0.64	43.47	0
13	Hua Xia Bank co., Limited	2011	1	4.07	20.83	-13.6	9.5	5.68	1240000	896024	611463	63930.1	11.68	0.92	0.74	48.92	0
13	Hua Xia Bank co., Limited	2012	1	3.54	20.21	-13.8	7.9	8.75	1490000	1000000	720168	74722.6	10.85	0.88	0.94	47.16	0
13	Hua Xia Bank co., Limited	2013	1	4.19	20	-13.6	7.8	7.74	1670000	1200000	823169	86019	9.88	0.9	0.98	46.15	0
13	Hua Xia Bank co., Limited	2014	1	3.75	20	-12.2	7.3	1.42	1850000	1300000	939989	102099	11.03	1.09	1.02	45.04	0
13	Hua Xia Bank co., Limited	2015	1	3.07	18.5	-13.3	6.9	9.09	2020000	1400000	1069172	118388	10.85	1.52	0.98	42.37	0
13	Hua Xia Bank co., Limited	2016	1	2.55	17.08	-11.3	6.7	11.29	2360000	1400000	1216654	152973	11.36	1.67	0.9	37.55	0
13	Hua Xia Bank co., Limited	2017	1	3.26	17	-8.1	6.8	5.71	2510000	1400000	1394082	169498	12.37	1.76	0.82	34.17	0
13	Hua Xia Bank co., Limited	2018	1	3.22	15.88	-8.1	6.6	12.22	2680000	1500000	1613516	218715	13.19	1.85	0.81	33.83	0
14	Bank of Beijing Co Ltd	2008	1	3.01	16.46	-17.82	9.7	-1.9	417000	315840	193074	33813.6	19.66	1.55	1.3	23.49	1
14	Bank of Beijing Co Ltd	2009	1	1.28	15.5	-27.68	9.4	24.69	533000	446939	273481	37577.8	14.35	1.02	1.19	26.46	0
14	Bank of Beijing Co Ltd	2010	1	2.18	17	-19.72	10.6	5.97	733000	557724	334732	42566.9	12.62	0.69	1.08	37.34	0
14	Bank of Beijing Co Ltd	2011	1	4.07	20.83	-13.6	9.5	5.68	956000	614241	405610	50433.5	12.06	0.53	0.94	33.43	0
14	Bank of Beijing Co Ltd	2012	1	3.54	20.21	-13.8	7.9	8.75	1120000	713772	496720	71690.7	12.9	0.59	1.13	32.8	0
14	Bank of Beijing Co Ltd	2013	1	4.19	20	-13.6	7.8	7.74	1340000	834480	584862	78306.1	10.94	0.65	1.1	32.85	0
14	Bank of Beijing Co Ltd	2014	1	3.75	20	-12.2	7.3	1.42	1520000	922813	675288	96144	11.08	0.86	1.09	31.96	0
14	Bank of Beijing Co Ltd	2015	1	3.07	18.5	-13.3	6.9	9.09	1840000	1000000	775390	116814	12.27	1.12	1	31.53	0
14	Bank of Beijing Co Ltd	2016	1	2.55	17.08	-11.3	6.7	11.29	2120000	1200000	899907	143779	12.2	1.27	0.91	28.38	0
14	Bank of Beijing Co Ltd	2017	1	3.26	17	-8.1	6.8	5.71	2330000	1300000	1077101	176714	12.41	1.24	0.85	27.92	0
14	Bank of Beijing Co Ltd	2018	1	3.22	15.88	-8.1	6.6	12.22	2570000	1400000	1261811	194134	12.07	1.46	0.82	26.18	0
15	China Guangfa Bank Co Ltd	2006	1	2.24	8.04	-16.94	12.7	6.21	374000	319201	216991	12769	6.7	5.8	-0.15	57.85	0
15	China Guangfa Bank Co Ltd	2007	1	2.94	11.63	-16.72	14.2	16.86	438000	352735	248386	15630.6	7.14	4	0.66	45.24	0
15	China Guangfa Bank Co Ltd	2008	1	3.01	16.46	-17.82	9.7	-1.9	546000	404655	311698	19601.7	11.63	2.85	0.57	37.11	1
15	China Guangfa Bank Co Ltd	2009	1	1.28	15.5	-27.68	9.4	24.69	666000	543890	380875	22190	8.98	2.4	0.56	48.62	0
15	China Guangfa Bank Co Ltd	2010	1	2.18	17	-19.72	10.6	5.97	814000	628858	466839	42881.6	11.02	1.58	0.84	41.29	0
15	China Guangfa Bank Co Ltd	2011	1	4.07	20.83	-13.6	9.5	5.68	919000	742538	540163	52706	11.1	1.34	1.11	39.94	0
15	China Guangfa Bank Co Ltd	2012	1	3.54	20.21	-13.8	7.9	8.75	1170000	856166	615750	63528.1	11.27	1.48	1.08	40.83	0
15	China Guangfa Bank Co Ltd	2013	1	4.19	20	-13.6	7.8	7.74	1470000	994927	714711	73291.5	9	0.87	0.79	51.12	0
15	China Guangfa Bank Co Ltd	2014	1	3.75	20	-12.2	7.3	1.42	1650000	1100000	790938	87448.6	10.5	1.04	0.77	45.59	0
15	China Guangfa Bank Co Ltd	2015	1	3.07	18.5	-13.3	6.9	9.09	1840000	1200000	866851	97540.2	11.43	1.43	0.52	40.45	0
15	China Guangfa Bank Co Ltd	2016	1	2.55	17.08	-11.3	6.7	11.29	2050000	1100000	978902	105974	10.54	1.59	0.49	37.37	0
15	China Guangfa Bank Co Ltd	2017	1	3.26	17	-8.1	6.8	5.71	2070000	1100000	1.10157e+06	113846	10.71	1.42	0.5	40.56	0
15	China Guangfa Bank Co Ltd	2018	1	3.22	15.88	-8.1	6.6	12.22	2360000	1300000	1.33853e+06	158502	11.78	1.45	0.48	37.51	0
16	Bank of Shanghai	2003	0		6.33	-19.6	12.3	24.51	193000	164628	99821	8586	10.79	5.95	0.63	45.8	0
16	Bank of Shanghai	2004	0	2.27	7.38	-14.6	14.2	15.48	220000	183250	110146	7299	10.89	4.94	0.71	41.05	0
16	Bank of Shanghai	2005	0	1.75	7.5	-17.57	11.1	16.26	240000	203092	121915	10429	11.11	3.92	0.61	37.13	0
16	Bank of Shanghai	2006	0	2.24	8.04	-16.94	12	5.09	270000	214949	127859	12631	11.62	3.48	0.66	32.72	0
16	Bank of Shanghai	2007	0	2.94	11.63	-16.72	15.2	17.25	309000	220889	149776	14761	11.27	2.92	1.01	31.66	0
16	Bank of Shanghai	2008	0	3.01	16.46	-17.82	9.7	-1.67	368000	266363	178002	18840.1	11.27	2.24	0.91	35.47	1
16	Bank of Shanghai	2009	0	1.28	15.5	-27.68	8.2	52.36	466000	345430	244704	21512.1	10.29	1.59	0.87	39.51	0
16	Bank of Shanghai	2010	0	2.18	17	-19.72	10.3	15.58	567000	409522	298436	29487.1	10.7	1.12	0.97	36.2	0
16	Bank of Shanghai	2011	0	4.07	20.83	-13.6	8.2	-5.07	656000	466764	334599	35276.4	11.43	0.98	0.95	38.03	0
16	Bank of Shanghai	2012	0	3.54	20.21	-13.8	7.5	2.24	817000	545032	390540	42271.6	13.17	0.84	1.02	33.3	0
16	Bank of Shanghai	2013	0	4.19	20	-13.6	7.7	16.74	978000	626013	441488	56320	11.94	0.82	0.96	36.21	0
16	Bank of Shanghai	2014	0	3.75	20	-12.2	7	1.38	1190000	724618	484521	74359	12.57	0.98	1.05	31.11	0
16	Bank of Shanghai	2015	0	3.07	18.5	-13.3	6.9	30.98	1450000	792680	536508	92834.4	12.65	1.19	0.99	28.37	0
16	Bank of Shanghai	2016	0	2.55	17.08	-11.3	6.9	20.51	1760000	849073	553999	116219	13.17	1.17	0.89	25.05	0
16	Bank of Shanghai	2017	0	3.26	17	-8.1	6.9	-4.03	1810000	923585	664022	147441	14.33	1.15	0.86	25.56	0
16	Bank of Shanghai	2018	0	3.22	15.88	-8.1	6.6	16.55	2030000	1000000	850696	161769	13	1.14	0.94	21.59	0
17	Bank of Jiangsu Co Ltd	2005	0	1.75	7.5	-17.57	14.5	30.1	126000	111397	73315.1	4313.2	5.06	6.16	-0.48	38.67	0
17	Bank of Jiangsu Co Ltd	2006	0	2.24	8.04	-16.94	14.9	7.3	152000	133676	86290.2	9003.7	12.92	2.56	0.32	46.13	0
17	Bank of Jiangsu Co Ltd	2007	0	2.94	11.63	-16.72	14.9	13.6	182000	162134	106419	9403	9.26	1.95	0.5	38.88	0
17	Bank of Jiangsu Co Ltd	2008	0	3.01	16.46	-17.82	12.7	-0.84	230000	199852	134231	12393.6	10.5	1.82	1.08	36.04	1
17	Bank of Jiangsu Co Ltd	2009	0	1.28	15.5	-27.68	12.4	26.38	331000	278741	193710	15037.7	10.74	1.45	0.94	38.18	0
17	Bank of Jiangsu Co Ltd	2010	0	2.18	17	-19.72	12.7	16.38	430000	359585	239530	22692.4	11.82	1.06	1.1	36.17	0
17	Bank of Jiangsu Co Ltd	2011	0	4.07	20.83	-13.6	11	9.89	514000	435005	290825	27811.5	12.82	0.96	1.24	34.04	0
17	Bank of Jiangsu Co Ltd	2012	0	3.54	20.21	-13.8	10.1	4.52	650000	532720	352963	34268.9	12.2	1.01	1.21	33.41	0
17	Bank of Jiangsu Co Ltd	2013	0	4.19	20	-13.6	9.6	3.54	764000	596554	411691	47895.1	11.67	1.15	1.07	39.12	0
17	Bank of Jiangsu Co Ltd	2014	0	3.75	20	-12.2	8.7	2	1040000	681297	488512	56065.1	12.24	1.3	0.97	36.64	0
17	Bank of Jiangsu Co Ltd	2015	0	3.07	18.5	-13.3	8.5	5.81	1290000	776428	561783	65534.6	11.54	1.43	0.82	36.47	0
17	Bank of Jiangsu Co Ltd	2016	0	2.55	17.08	-11.3	7.8	21.69	1600000	907412	649380	84207	11.51	1.43	0.74	32.25	0
17	Bank of Jiangsu Co Ltd	2017	0	3.26	17	-8.1	7.15	3.85	1770000	1000000	777870	112828	12.62	1.41	0.71	29.91	0
17	Bank of Jiangsu Co Ltd	2018	0	3.22	15.88	-8.1	6.7	16.23	1930000	1100000	928068	124505	12.55	1.39	0.72	29.94	0
18	China Zheshang Bank Co Ltd	2004	1	2.27	7.38	-14.6	10.1	16	10300	7631.2	5076.2	1461.8	24.31	0	-0.97	95	0
18	China Zheshang Bank Co Ltd	2005	1	1.75	7.5	-17.57	11.4	15.24	21800	18792.2	13257.3	1527	11.84	0	0.41	46.35	0
18	China Zheshang Bank Co Ltd	2006	1	2.24	8.04	-16.94	12.7	6.21	36600	30175.1	21766.3	1805.9	11.87	0	0.96	37.74	0
18	China Zheshang Bank Co Ltd	2007	1	2.94	11.63	-16.72	14.2	16.86	57300	46128.1	34042.1	2178.3	8.55	0	0.79	44.08	0
18	China Zheshang Bank Co Ltd	2008	1	3.01	16.46	-17.82	9.7	-1.9	83800	71467.5	51387.7	4302.5	10.01	0.39	0.84	44.93	1
18	China Zheshang Bank Co Ltd	2009	1	1.28	15.5	-27.68	9.4	24.69	163000	121381	87443.6	8700.2	11.06	0.28	0.7	48.77	0
18	China Zheshang Bank Co Ltd	2010	1	2.18	17	-19.72	10.6	5.97	217000	156809	112954	17815.7	15.44	0.17	0.86	41.86	0
18	China Zheshang Bank Co Ltd	2011	1	4.07	20.83	-13.6	9.5	5.68	302000	214682	148985	20685.8	13.94	0.24	1.1	36.81	0
18	China Zheshang Bank Co Ltd	2012	1	3.54	20.21	-13.8	7.9	8.75	394000	266888	182306	22709.4	12.51	0.46	1.16	31.04	0
18	China Zheshang Bank Co Ltd	2013	1	4.19	20	-13.6	7.8	7.74	488000	319795	217137	27808.5	11.53	0.64	1	39.12	0
18	China Zheshang Bank Co Ltd	2014	1	3.75	20	-12.2	7.3	1.42	670000	363280	259023	33150.2	10.6	0.88	0.88	34.8	0
18	China Zheshang Bank Co Ltd	2015	1	3.07	18.5	-13.3	6.9	9.09	1030000	516026	345423	49657.1	11.04	1.23	0.83	32.86	0
18	China Zheshang Bank Co Ltd	2016	1	2.55	17.08	-11.3	6.7	11.29	1350000	736244	459493	67475.4	11.79	1.33	0.85	29.67	0
18	China Zheshang Bank Co Ltd	2017	1	3.26	17	-8.1	6.8	5.71	1540000	860619	681295	89687.8	12.21	1.15	0.76	32.64	0
18	China Zheshang Bank Co Ltd	2018	1	3.22	15.88	-8.1	6.6	12.22	1650000	974770	881442	102449	13.38	1.2	0.73	31.12	0
19	Hengfeng Bank Co Ltd	2005	1	1.75	7.5	-17.57	11.4	15.24	37000	27048.3	24610.9	1210.19	10.07	1.79	0.42	47.84	0
19	Hengfeng Bank Co Ltd	2006	1	2.24	8.04	-16.94	12.7	6.21	56800	41520.2	35833.3	1620.72	9.42	1.21	0.35	53.43	0
19	Hengfeng Bank Co Ltd	2007	1	2.94	11.63	-16.72	14.2	16.86	108000	65208	45988.7	1990.99	7.02	0.94	0.55	36.82	0
19	Hengfeng Bank Co Ltd	2008	1	3.01	16.46	-17.82	9.7	-1.9	151000	85136.7	65755.8	4103.28	8.91	0.55	0.72	32.77	1
19	Hengfeng Bank Co Ltd	2009	1	1.28	15.5	-27.68	9.4	24.69	214000	133338	93728.8	10207.7	12.08	0.38	0.66	49.01	0
19	Hengfeng Bank Co Ltd	2010	1	2.18	17	-19.72	10.6	5.97	274000	172380	120124	15251.1	11.08	0.06	0.94	37.16	0
19	Hengfeng Bank Co Ltd	2011	1	4.07	20.83	-13.6	9.5	5.68	437000	202686	144655	20089.2	11.41	0.59	1.17	25.1	0
19	Hengfeng Bank Co Ltd	2012	1	3.54	20.21	-13.8	7.9	8.75	618000	306507	171592	25865	11.38	0.67	1.1	24.32	0
19	Hengfeng Bank Co Ltd	2013	1	4.19	20	-13.6	7.8	7.74	773000	370202	207288	31625.7	10.48	0.95	0.84	31.94	0
19	Hengfeng Bank Co Ltd	2014	1	3.75	20	-12.2	7.3	1.42	849000	476626	238967	41987.6	11.14	0.94	0.88	35.65	0
19	Hengfeng Bank Co Ltd	2015	1	3.07	18.5	-13.3	6.9	9.09	1070000	605617	316719	56968	12.94	1.49	0.85	36.29	0
19	Hengfeng Bank Co Ltd	2016	1	2.55	17.08	-11.3	6.7	11.29	1210000	762098	429991	63343.1	11.4	1.78	0.81	34.69	0
19	Hengfeng Bank Co Ltd	2017	1	3.26	17	-8.1	6.8	5.71	1330000		478300	0	0	1.8	0		0
19	Hengfeng Bank Co Ltd	2018	1	3.22	15.88	-8.1	6.6	12.22	0	0	575008	0	0	0	0		0
20	Bank of Nanjing	2007	0	2.94	11.63	-16.72	14.9	13.6	76100	50931.5	30629.2	9942.5	30.14	1.79	1.2	30.28	0
20	Bank of Nanjing	2008	0	3.01	16.46	-17.82	12.7	-0.84	91900	62731	40179.5	11345.6	24.12	1.64	1.73	25.39	1
20	Bank of Nanjing	2009	0	1.28	15.5	-27.68	12.4	26.38	150000	102127	67028	12168.2	13.9	1.22	1.28	31.39	0
20	Bank of Nanjing	2010	0	2.18	17	-19.72	12.7	16.38	221000	139724	83891.7	18970.4	14.63	0.97	1.25	30.48	0
20	Bank of Nanjing	2011	0	4.07	20.83	-13.6	11	9.89	282000	166424	102805	21804.3	15.16	0.78	1.15	38.96	0
20	Bank of Nanjing	2012	0	3.54	20.21	-13.8	10.1	4.52	344000	213656	125269	24810.8	15.17	0.83	1.29	38.24	0
20	Bank of Nanjing	2013	0	4.19	20	-13.6	9.6	3.54	434000	260149	146961	26856.1	12.9	0.89	1.17	40.53	0
20	Bank of Nanjing	2014	0	3.75	20	-12.2	8.7	2	573000	368329	174685	32783.8	12	0.94	1.12	36.76	0
20	Bank of Nanjing	2015	0	3.07	18.5	-13.3	8.5	5.81	805000	504197	251198	52413.9	13.11	0.83	1.03	32.2	0
20	Bank of Nanjing	2016	0	2.55	17.08	-11.3	7.8	21.69	1060000	655203	331785	62377.8	13.71	0.87	0.89	29.1	0
20	Bank of Nanjing	2017	0	3.26	17	-8.1	7.15	3.85	1140000	722623	388952	68210.6	12.93	0.86	0.89	30.75	0
20	Bank of Nanjing	2018	0	3.22	15.88	-8.1	6.7	16.23	1240000	770556	480340	78766.1	12.99	0.89	0.94	29.98	0
21	Bank of Ningbo	2007	0	2.94	11.63	-16.72	14.7	24.68	75500	55514	36502.5	8022.32	21	0.36	1.44	36.48	0
21	Bank of Ningbo	2008	0	3.01	16.46	-17.82	10.1	9.26	103000	76221.7	49156	8805	16.15	0.92	1.49	40.23	1
21	Bank of Ningbo	2009	0	1.28	15.5	-27.68	8.9	28.42	163000	110753	81863.8	9742	10.75	0.79	1.09	41.4	0
21	Bank of Ningbo	2010	0	2.18	17	-19.72	11.9	18.28	263000	145828	101574	15876.6	16.2	0.69	1.09	40.55	0
21	Bank of Ningbo	2011	0	4.07	20.83	-13.6	9	5.03	260000	176737	122745	18714.1	15.36	0.68	1.24	36.38	0
21	Bank of Ningbo	2012	0	3.54	20.21	-13.8	8	8.96	374000	207577	145618	22117	15.65	0.76	1.28	34.13	0
21	Bank of Ningbo	2013	0	4.19	20	-13.6	8.2	3.15	462000	255278	171190	25521.9	12.06	0.89	1.05	40.92	0
21	Bank of Ningbo	2014	0	3.75	20	-12.2	7.62	-3.9	554000	306532	210062	34164.2	12.4	0.89	1.11	37.83	0
21	Bank of Ningbo	2015	0	3.07	18.5	-13.3	8	1.6	716000	355686	255689	45097.3	13.29	0.92	1.03	39.54	0
21	Bank of Ningbo	2016	0	2.55	17.08	-11.3	7.55	6.43	885000	511405	302507	50386.1	12.25	0.91	0.98	36.67	0
21	Bank of Ningbo	2017	0	3.26	17	-8.1	7.76	17.32	1030000	565254	346201	57206	13.58	0.82	0.98	35.77	0
21	Bank of Ningbo	2018	0	3.22	15.88	-8.1	7.1	13.49	1120000	646721	429087	81229.9	14.86	0.78	1.04	35.18	0
22	China Bohai Bank	2006	1	2.24	8.04	-16.94	12.7	6.21	15300	9971.5	7459	4807.7	62.62	0.01	-1.39	169.87	0
22	China Bohai Bank	2007	1	2.94	11.63	-16.72	14.2	16.86	32500	22951	18122.8	4853.4	27.03	0	0.19	67.48	0
22	China Bohai Bank	2008	1	3.01	16.46	-17.82	9.7	-1.9	62200	48653	34748.9	4990	13.23	0.25	0.27	60.42	1
22	China Bohai Bank	2009	1	1.28	15.5	-27.68	9.4	24.69	118000	101590	69735.2	5241.7	10.21	0.1	0.29	56.68	0
22	China Bohai Bank	2010	1	2.18	17	-19.72	10.6	5.97	265000	134319	92431.9	9415.7	10.79	0.11	0.41	51.4	0
22	China Bohai Bank	2011	1	4.07	20.83	-13.6	9.5	5.68	312000	162043	112547	16508.8	11.77	0.14	0.64	44.64	0
22	China Bohai Bank	2012	1	3.54	20.21	-13.8	7.9	8.75	472000	213421	141479	19812.2	11.68	0.14	0.85	38.58	0
22	China Bohai Bank	2013	1	4.19	20	-13.6	7.8	7.74	568000	303747	167909	24197.3	11.06	0.26	0.8	40.96	0
22	China Bohai Bank	2014	1	3.75	20	-12.2	7.3	1.42	667000	354730	205361	29496.3	11.09	1.2	0.82	41.6	0
22	China Bohai Bank	2015	1	3.07	18.5	-13.3	6.9	9.09	764000	406266	274577	35557	11.65	1.35	0.8	38.97	0
22	China Bohai Bank	2016	1	2.55	17.08	-11.3	6.7	11.29	856000	490191	353682	41463.4	11.44	1.69	0.8	37.5	0
22	China Bohai Bank	2017	1	3.26	17	-8.1	6.8	5.71	1000000	582103	464890	48465.3	12.72	1.74	0.73	35.94	0
22	China Bohai Bank	2018	1	3.22	15.88	-8.1	6.6	12.22	1030000	606701	567472	55859.1	12.86	1.84	0.7	37.28	0
23	Chongqing Rural Commercial Bank	2009	0	1.28	15.5	-27.68	14.9	23.71	201000	153776	99331.7	9477.3	10.23	3.01	0.94	55.03	0
23	Chongqing Rural Commercial Bank	2010	0	2.18	17	-19.72	17.1	23.7	286000	205563	121024	22430.4	16.31	2.75	1.26	49.8	0
23	Chongqing Rural Commercial Bank	2011	0	4.07	20.83	-13.6	16.4	11.2	345000	246141	144097	28010.9	14.9	1.44	1.23	42.94	0
23	Chongqing Rural Commercial Bank	2012	0	3.54	20.21	-13.8	13.6	6.96	434000	294510	173448	32215.7	13.22	0.98	1.38	44.49	0
23	Chongqing Rural Commercial Bank	2013	0	4.19	20	-13.6	12.3	9.04	502000	347883	205168	36889.3	13.64	0.8	1.29	44.21	0
23	Chongqing Rural Commercial Bank	2014	0	3.75	20	-12.2	10.9	-2.77	619000	409720	242198	42848.4	12.45	0.78	1.22	42.42	0
23	Chongqing Rural Commercial Bank	2015	0	3.07	18.5	-13.3	11	-1.61	717000	470228	268586	48287.8	12.09	0.98	1.08	41.44	0
23	Chongqing Rural Commercial Bank	2016	0	2.55	17.08	-11.3	10.7	2.99	803000	518186	300421	54189.8	12.7	0.96	1.05	38.82	0
23	Chongqing Rural Commercial Bank	2017	0	3.26	17	-8.1	9.3	27.95	905000	572184	338347	64805.6	13.03	0.98	1.05	34.71	0
23	Chongqing Rural Commercial Bank	2018	0	3.22	15.88	-8.1	6	24	950000	616166	381136	71708.7	13.52	1.29	0.99	31.25	0
24	Huishang Bank Co Ltd	2005	0	1.75	7.5	-17.57	11.6	31.42	49600	43481	30472.3	2298.2	8.31	2.95	0.71	48.53	0
24	Huishang Bank Co Ltd	2006	0	2.24	8.04	-16.94	12.9	4.27	70400	63038	44212.7	3151.93	8.1	3.2	0.48	43.84	0
24	Huishang Bank Co Ltd	2007	0	2.94	11.63	-16.72	14.2	16.35	105000	79442.4	55607.6	3976.49	8.06	1.77	1	38.26	0
24	Huishang Bank Co Ltd	2008	0	3.01	16.46	-17.82	12.7	12.11	131000	100249	76735.9	11956.8	15.83	1.22	1.07	38.71	1
24	Huishang Bank Co Ltd	2009	0	1.28	15.5	-27.68	12.9	15.21	162000	132561	96520.6	12809.2	12.14	0.93	1.2	35.09	0
24	Huishang Bank Co Ltd	2010	0	2.18	17	-19.72	14.6	20.53	209000	159582	117034	14357.3	12.06	0.6	1.46	29.39	0
24	Huishang Bank Co Ltd	2011	0	4.07	20.83	-13.6	13.5	12.11	257000	203580	137413	17083.5	14.68	0.48	1.36	33.82	0
24	Huishang Bank Co Ltd	2012	0	3.54	20.21	-13.8	12.1	2.83	324000	239543	163795	20480.9	13.54	0.58	1.48	34.15	0
24	Huishang Bank Co Ltd	2013	0	4.19	20	-13.6	10.4	6.25	382000	240444	195449	31671.9	15.19	0.54	1.4	33.29	0
24	Huishang Bank Co Ltd	2014	0	3.75	20	-12.2	9.2	5.05	483000	283443	219397	36552.9	13.41	0.83	1.31	33.08	0
24	Huishang Bank Co Ltd	2015	0	3.07	18.5	-13.3	8.7	1	636000	359225	243434	42345.3	13.25	0.98	1.11	32.02	0
24	Huishang Bank Co Ltd	2016	0	2.55	17.08	-11.3	8.69	11.25	755000	462014	277371	53183.3	12.99	1.07	1.01	27.55	0
24	Huishang Bank Co Ltd	2017	0	3.26	17	-8.1	8.46	8.87	908000	512808	341515	59212.1	12.19	1.05	0.94	26.14	0
24	Huishang Bank Co Ltd	2018	0	3.22	15.88	-8.1	8	13.04	1050000	573798	419043	70277.5	11.65	1.04	0.9	22.93	0
25	Beijing Rural Commercial Bank Co Ltd	2005	0	1.75	7.5	-17.57	11.8	29.81	128000	108909	55734.2	6408.5	8.1	17.05	0.42	57.06	0
25	Beijing Rural Commercial Bank Co Ltd	2006	0	2.24	8.04	-16.94	12	19.69	155000	133162	73286.5	6819.7	8.6	10.92	0.39	54.34	0
25	Beijing Rural Commercial Bank Co Ltd	2007	0	2.94	11.63	-16.72	14.5	44.55	183000	169477	97569.7	7028.5	8.3	6.87	0.2	47.8	0
25	Beijing Rural Commercial Bank Co Ltd	2008	0	3.01	16.46	-17.82	9.1	9.26	227000	207186	112998	7662	10.5	4.9	0.24	42	1
25	Beijing Rural Commercial Bank Co Ltd	2009	0	1.28	15.5	-27.68	10.2	13.53	284000	261689	122012	7731.7	11.08	8.28	0.26	49.18	0
25	Beijing Rural Commercial Bank Co Ltd	2010	0	2.18	17	-19.72	10.3	29.7	331000	296673	138924	12785.1	14.05	4.79	0.31	48.36	0
25	Beijing Rural Commercial Bank Co Ltd	2011	0	4.07	20.83	-13.6	8.1	-9.52	377000	336071	169385	16267.8	14.87	3.49	0.63	43.83	0
25	Beijing Rural Commercial Bank Co Ltd	2012	0	3.54	20.21	-13.8	7.7	6.67	424000	355056	202618	18883.7	15.12	2.39	0.81	43.89	0
25	Beijing Rural Commercial Bank Co Ltd	2013	0	4.19	20	-13.6	7.7	7.86	466000	382327	235819	21011.3	14.11	1.71	0.82	49.04	0
25	Beijing Rural Commercial Bank Co Ltd	2014	0	3.75	20	-12.2	7.3	3.61	523000	422054	263993	31640.7	14.2	0.99	1.02	44.46	0
25	Beijing Rural Commercial Bank Co Ltd	2015	0	3.07	18.5	-13.3	6.9	20.55	628000	463418	267817	35895.9	12.87	1	0.9	43.45	0
25	Beijing Rural Commercial Bank Co Ltd	2016	0	2.55	17.08	-11.3	6.79	27.75	724000	514419	265513	39984.5	15.08	0.92	0.82	41.56	0
25	Beijing Rural Commercial Bank Co Ltd	2017	0	3.26	17	-8.1	6.74	19.75	816000	552444	272174	45096.4	14.58	0.55	0.83	37.82	0
25	Beijing Rural Commercial Bank Co Ltd	2018	0	3.22	15.88	-8.1	6.6	9.68	881000	599353	315564	51473	15.26	0.36	0.85	34.53	0
26	Bank of Hangzhou Co Ltd	2003	0		6.33	-19.6	14.7	15.18	39800	29997.9	21330.2	1446.5	8.13	2.07	0.52	61.23	0
26	Bank of Hangzhou Co Ltd	2004	0	2.27	7.38	-14.6	14.5	13.65	36600	34088.5	22048.7	1514.9	6.37	2.24	0.53	57.76	0
26	Bank of Hangzhou Co Ltd	2005	0	1.75	7.5	-17.57	12.8	42.62	46300	42722.9	27091.4	2474.4	8.84	2.77	1.05	45.09	0
26	Bank of Hangzhou Co Ltd	2006	0	2.24	8.04	-16.94	13.6	13.52	56800	50920.1	34184.6	3131.8	9.36	1.4	1.19	37.27	0
26	Bank of Hangzhou Co Ltd	2007	0	2.94	11.63	-16.72	14.7	24.68	69300	60209.3	40622	3839.3	9.04	0.81	1.34	32.77	0
26	Bank of Hangzhou Co Ltd	2008	0	3.01	16.46	-17.82	10.1	9.26	99600	82043.2	58106.1	4809.4	10.48	0.84	1.51	32.26	1
26	Bank of Hangzhou Co Ltd	2009	0	1.28	15.5	-27.68	8.9	28.42	150000	124279	85764.7	10363	12.63	0.8	1.09	37.28	0
26	Bank of Hangzhou Co Ltd	2010	0	2.18	17	-19.72	11.9	18.28	217000	152317	106508	11938.1	11.73	0.65	1.04	36.44	0
26	Bank of Hangzhou Co Ltd	2011	0	4.07	20.83	-13.6	9	5.03	244000	182045	126846	14428.4	12.21	0.59	1.17	34.58	0
26	Bank of Hangzhou Co Ltd	2012	0	3.54	20.21	-13.8	8	8.96	325000	220711	152139	17512.8	12.46	0.97	1.25	32.56	0
26	Bank of Hangzhou Co Ltd	2013	0	4.19	20	-13.6	8.2	3.15	340000	249246	173692	20613	11.05	1.19	1.12	41.41	0
26	Bank of Hangzhou Co Ltd	2014	0	3.75	20	-12.2	7.62	-3.9	419000	279681	196657	26162.2	12.12	1.2	0.93	38.99	0
26	Bank of Hangzhou Co Ltd	2015	0	3.07	18.5	-13.3	8	1.6	545000	312047	215256	31894.4	11.7	1.36	0.77	39.08	0
26	Bank of Hangzhou Co Ltd	2016	0	2.55	17.08	-11.3	7.55	6.43	720000	368307	246608	38561.7	11.88	1.62	0.63	33.28	0
26	Bank of Hangzhou Co Ltd	2017	0	3.26	17	-8.1	7.76	17.32	833000	448627	283835	51831	14.3	1.59	0.59	32.64	0
26	Bank of Hangzhou Co Ltd	2018	0	3.22	15.88	-8.1	7.1	13.49	921000	532783	350477	57164.6	13.15	1.45	0.62	29.91	0
27	Shanghai Rural Commercial Bank	2005	0	1.75	7.5	-17.57	11.1	16.26	127000	77497.5	63300.5	6153.5	8.26	4.07	0.29	52.31	0
27	Shanghai Rural Commercial Bank	2006	0	2.24	8.04	-16.94	12	5.09	136000	87477.8	73726.5	6446.1	7.32	2.91	0.27	50.01	0
27	Shanghai Rural Commercial Bank	2007	0	2.94	11.63	-16.72	15.2	17.25	157000	126616	82713.8	11159.5	9.16	1.32	0.25	39.44	0
27	Shanghai Rural Commercial Bank	2008	0	3.01	16.46	-17.82	9.7	-1.67	170000	147080	93130.2	11217.4	11.8	1.85	2.23	35.02	1
27	Shanghai Rural Commercial Bank	2009	0	1.28	15.5	-27.68	8.2	52.36	212000	178869	118539	13024.3	11.95	1.88	1.03	43.59	0
27	Shanghai Rural Commercial Bank	2010	0	2.18	17	-19.72	10.3	15.58	251000	210994	141213	23168.6	17.23	1.36	0.96	44	0
27	Shanghai Rural Commercial Bank	2011	0	4.07	20.83	-13.6	8.2	-5.07	310000	247548	167255	25066.3	16.12	1.17	1.14	38.7	0
27	Shanghai Rural Commercial Bank	2012	0	3.54	20.21	-13.8	7.5	2.24	362000	292100	195425	29600.1	17.07	1.26	1.09	39.39	0
27	Shanghai Rural Commercial Bank	2013	0	4.19	20	-13.6	7.7	16.74	421000	348053	228969	32988.6	14.12	1.28	1.03	45.42	0
27	Shanghai Rural Commercial Bank	2014	0	3.75	20	-12.2	7	1.38	485000	390682	259052	38143.5	12.64	1.27	1.11	44.08	0
27	Shanghai Rural Commercial Bank	2015	0	3.07	18.5	-13.3	6.9	30.98	587000	450368	297326	43326.5	12.17	1.38	1.08	42.4	0
27	Shanghai Rural Commercial Bank	2016	0	2.55	17.08	-11.3	6.9	20.51	711000	553775	338101	47693.7	12.39	1.29	0.92	40.47	0
27	Shanghai Rural Commercial Bank	2017	0	3.26	17	-8.1	6.9	-4.03	802000	609081	373644	53016.9	14.27	1.3	0.88	34.78	0
27	Shanghai Rural Commercial Bank	2018	0	3.22	15.88	-8.1	6.6	16.55	834000	644908	409907	64801.6	15.86	1.13	0.87	32.96	0
28	Chengdu Rural Commercial Bank Co Ltd	2010	0	2.18	17	-19.72	15.1	16.05	158000	131940	82585.8	9581.53	18.09			37.12	0
28	Chengdu Rural Commercial Bank Co Ltd	2011	0	4.07	20.83	-13.6	15	15.31	188000	151445	98614.1	17004.9	18.09	0.65	1.25	31.38	0
28	Chengdu Rural Commercial Bank Co Ltd	2012	0	3.54	20.21	-13.8	12.6	7.92	301000	209160	113365	15995.1	16.57	2.02	1.38	33.19	0
28	Chengdu Rural Commercial Bank Co Ltd	2013	0	4.19	20	-13.6	10	2.56	429000	260204	133600	21635.1	11.91	1.21	1.05	43.93	0
28	Chengdu Rural Commercial Bank Co Ltd	2014	0	3.75	20	-12.2	8.5	0.12	634000	391462	154574	27688.9	15.92	0.95	1	37.33	0
28	Chengdu Rural Commercial Bank Co Ltd	2015	0	3.07	18.5	-13.3	7.9	-1.14	645000	409317	177067	32308.6	13.95	1	0.67	43.76	0
28	Chengdu Rural Commercial Bank Co Ltd	2016	0	2.55	17.08	-11.3	7.8	8.24	673000	416390	200723	36241.9	13.75	1.12	0.66	36.71	0
28	Chengdu Rural Commercial Bank Co Ltd	2017	0	3.26	17	-8.1	8.1	8.06	706000	312797	231359	40301.8	12.97	1.22	0.66	33.92	0
28	Chengdu Rural Commercial Bank Co Ltd	2018	0	3.22	15.88	-8.1	8	13.64	636000	352292	251458	44593.6	13.3	0	0.53		0
29	Guangzhou Rural Commercial Bank Co., Ltd.	2010	0	2.18	17	-19.72	12.4	10.13	211000	178335	108026	13988.8	11	0.71	1.18	33.76	0
29	Guangzhou Rural Commercial Bank Co., Ltd.	2011	0	4.07	20.83	-13.6	10	7.95	274000	212517	121417	21426	13.92	0.59	1.2	31.82	0
29	Guangzhou Rural Commercial Bank Co., Ltd.	2012	0	3.54	20.21	-13.8	8.2	1.42	347000	265511	138253	24389.2	13.97	0.71	1.32	31.45	0
29	Guangzhou Rural Commercial Bank Co., Ltd.	2013	0	4.19	20	-13.6	8.5	10.41	379000	313360	161002	27766.2	14.36	0.91	1.3	39.68	0
29	Guangzhou Rural Commercial Bank Co., Ltd.	2014	0	3.75	20	-12.2	7.76	0.71	467000	354439	185981	32586.8	14.45	1.54	1.3	38.3	0
29	Guangzhou Rural Commercial Bank Co., Ltd.	2015	0	3.07	18.5	-13.3	8	11.37	583000	391062	223659	35696.1	12.76	1.8	0.95	36.13	0
29	Guangzhou Rural Commercial Bank Co., Ltd.	2016	0	2.55	17.08	-11.3	7.5	15.18	661000	423742	245891	37839.7	12.16	1.81	0.82	36.24	0
29	Guangzhou Rural Commercial Bank Co., Ltd.	2017	0	3.26	17	-8.1	7.54	4.39	736000	488672	294013	48477.7	12	1.51	0.84	38.49	0
29	Guangzhou Rural Commercial Bank Co., Ltd.	2018	0	3.22	15.88	-8.1	6.8	13.13	763000	542335	377989	55581.1	14.28	1.27	0.91	28.97	0
30	Bank of Tianjin	2008	0	3.01	16.46	-17.82	16.5	0.4	123000	99810.8	50031.6	8007.2	12.38	1.98	1.05	25.81	1
30	Bank of Tianjin	2009	0	1.28	15.5	-27.68	16.5	17.99	150000	128335	63904.7	8326.6	12.48	1.54	0.96	31.14	0
30	Bank of Tianjin	2010	0	2.18	17	-19.72	17.4	20.21	204000	153452	78436	10913.3	11.3	1.02	0.98	30.22	0
30	Bank of Tianjin	2011	0	4.07	20.83	-13.6	16.4	7.65	235000	164725	96063.8	14321.8	11.33	0.93	0.97	33.33	0
30	Bank of Tianjin	2012	0	3.54	20.21	-13.8	13.8	-6.29	302000	201316	122795	16759.8	13.05	0.72	0.98	28.02	0
30	Bank of Tianjin	2013	0	4.19	20	-13.6	12.5	4.75	406000	246214	148238	19449.5	11.05	1.03	0.85	35.83	0
30	Bank of Tianjin	2014	0	3.75	20	-12.2	10.04	5.22	479000	283414	170918	28889.9	12.61	1.09	1	32.9	0
30	Bank of Tianjin	2015	0	3.07	18.5	-13.3	9.3	12.49	566000	334691	184604	33247.7	12.23	1.34	0.94	32.02	0
30	Bank of Tianjin	2016	0	2.55	17.08	-11.3	9.1	29.59	657000	365471	214001	41754.8	11.88	1.48	0.74	32.72	0
30	Bank of Tianjin	2017	0	3.26	17	-8.1	3.64	17.63	702000	357858	248881	44755.9	10.74	1.5	0.58	31.2	0
30	Bank of Tianjin	2018	0	3.22	15.88	-8.1	3.6	5.19	659000	342877	288789	47720.7	14.53	1.64	0.62	28.59	0
31	Xiamen International Bank	2007	0	2.94	11.63	-16.72	15.2	22.44	42800	36867.7	25547.8	2194.51	11.5	0.24	1	42.76	0
31	Xiamen International Bank	2008	0	3.01	16.46	-17.82	13	0.49	44100	37524.4	27605.6	2409.98	11.31	0.47	0.85	56.91	1
31	Xiamen International Bank	2009	0	1.28	15.5	-27.68	12.3	19.3	46900	41930.2	28617.3	2813.4	11.47	0.63	0.91	44.28	0
31	Xiamen International Bank	2010	0	2.18	17	-19.72	13.9	13.25	70900	55071.7	44206.2	3332.3	11.63	0.35	0.91	46.34	0
31	Xiamen International Bank	2011	0	4.07	20.83	-13.6	12.3	22.63	105000	72075.6	53099.1	3881.23	11.8	0.25	0.67	42.83	0
31	Xiamen International Bank	2012	0	3.54	20.21	-13.8	11.4	12.26	207000	96286	66141.5	9203.57	10.97	0.42	0.64	33.57	0
31	Xiamen International Bank	2013	0	4.19	20	-13.6	11	3.01	261000	136384	81424.2	10667.5	11.37	0.4	0.64	27.76	0
31	Xiamen International Bank	2014	0	3.75	20	-12.2	9.9	2.61	349000	224185	111374	15446.1	10.6	0.46	0.73	27.3	0
31	Xiamen International Bank	2015	0	3.07	18.5	-13.3	9	-3.14	459000	310342	153591	27792.1	11.55	0.56	0.82	22.52	0
31	Xiamen International Bank	2016	0	2.55	17.08	-11.3	8.4	7.12	564000	404269	214081	39990.5	15.55	0.7	0.83	21.05	0
31	Xiamen International Bank	2017	0	3.26	17	-8.1	8.1	1.19	712000	470659	284997	46376.2	12.89	0.66	0.85	26.52	0
31	Xiamen International Bank	2018	0	3.22	15.88	-8.1	8.3	14.31	806000	537158	359859	54714.9	12.77	0.73	0.77	26.84	0
32	Bank of Jinzhou Co Ltd	2007	0	2.94	11.63	-16.72	15	16.33	28500	24672	15825.7	1800.82	10.92	4.27	0.97	40.68	0
32	Bank of Jinzhou Co Ltd	2008	0	3.01	16.46	-17.82	13.4	6.57	35600	29911	20336.3	2266.31	11.38	2.98	1.07	37.15	1
32	Bank of Jinzhou Co Ltd	2009	0	1.28	15.5	-27.68	13.1	8.31	54400	44431.9	31163.1	5073.25	14.62	1.48	1.13	35.79	0
32	Bank of Jinzhou Co Ltd	2010	0	2.18	17	-19.72	14.2	11.13	93700	78897	40853.8	8611.8	14.71	1.03	0.9	42.13	0
32	Bank of Jinzhou Co Ltd	2011	0	4.07	20.83	-13.6	12.2	5.57	106000	81494.3	51779.3	9741.29	14.01	0.91	1.07	41.31	0
32	Bank of Jinzhou Co Ltd	2012	0	3.54	20.21	-13.8	9.5	3.84	123000	82741.1	63199.1	11329.9	14.66	0.84	1.01	41.21	0
32	Bank of Jinzhou Co Ltd	2013	0	4.19	20	-13.6	8.7	4.26	180000	92680.6	78273.2	11619.4	10.62	0.87	0.88	41.2	0
32	Bank of Jinzhou Co Ltd	2014	0	3.75	20	-12.2	5.8	3.84	251000	103221	88799.3	15877.1	10.45	0.99	0.85	38.2	0
32	Bank of Jinzhou Co Ltd	2015	0	3.07	18.5	-13.3	3	7.42	362000	147508	101174	26271.3	10.5	1.03	1.6	23.66	0
32	Bank of Jinzhou Co Ltd	2016	0	2.55	17.08	-11.3	-2.5	7.11	539000	262969	126800	42894.3	11.62	1.14	1.82	16.8	0
32	Bank of Jinzhou Co Ltd	2017	0	3.26	17	-8.1	4.2	9.9	723000	342264	222141	60164.7	11.67	1.04	1.44	17.59	0
32	Bank of Jinzhou Co Ltd	2018	0	3.22	15.88	-8.1	5.7	13.94	846000	445576	379870	60763.1	9.12	4.99	-0.58	16.85	0
33	Harbin Bank	2007	0	2.94	11.63	-16.72	12	15.68	53600	39418.7	30492.1	2397.9	8.58	3.6	0.48	27.21	0
33	Harbin Bank	2008	0	3.01	16.46	-17.82	11.8	12.22	63300	53079.5	33654.2	3176.9	10.66	3.16	1.44	27.98	1
33	Harbin Bank	2009	0	1.28	15.5	-27.68	11.4	16.09	84600	74996.9	43537.2	3880.6	13.12	0.99	1.06	39.4	0
33	Harbin Bank	2010	0	2.18	17	-19.72	12.7	13.86	127000	112892	54024.6	5244	11.57	0.79	1.23	35.25	0
33	Harbin Bank	2011	0	4.07	20.83	-13.6	12.3	5.46	207000	145962	68483.7	11530.4	12.61	0.65	0.9	38.47	0
33	Harbin Bank	2012	0	3.54	20.21	-13.8	10	1.16	270000	186642	87264.3	16937	12.97	0.64	1.21	39.24	0
33	Harbin Bank	2013	0	4.19	20	-13.6	8	19.04	322000	224178	105941	19927.3	11.95	0.85	1.14	42.03	0
33	Harbin Bank	2014	0	3.75	20	-12.2	5.61	1.85	344000	232197	123930	30162.6	14.64	1.13	1.15	43.24	0
33	Harbin Bank	2015	0	3.07	18.5	-13.3	5.7	6.66	445000	306818	148675	33848	11.64	1.4	1.14	39.66	0
33	Harbin Bank	2016	0	2.55	17.08	-11.3	6.1	4.38	539000	343151	201628	37335	11.97	1.53	1.01	31.91	0
33	Harbin Bank	2017	0	3.26	17	-8.1	6.36	20.76	564000	378258	253450	42408.9	12.25	1.7	0.96	30.73	0
33	Harbin Bank	2018	0	3.22	15.88	-8.1	4.7	9.96	616000	400280	278411	47491.5	12.15	1.73	0.94	32.07	0
34	Bank of Guangzhou Co,, Ltd	2008	0	3.01	16.46	-17.82	10.4	0.72	111000	95232.2	38918.4	7881	10.66	11.92	0.73	44.33	1
34	Bank of Guangzhou Co,, Ltd	2009	0	1.28	15.5	-27.68	9.7	11.13	127000	108324	50066.4	8375.7	14.66	18.11	0.43	44.79	0
34	Bank of Guangzhou Co,, Ltd	2010	0	2.18	17	-19.72	12.4	10.13	167000	116638	62643.1	10225.7	12.7	38.22	1.28	23.06	0
34	Bank of Guangzhou Co,, Ltd	2011	0	4.07	20.83	-13.6	10	7.95	206000	127508	72532.4	11372.1	12.13	0.03	1.1	24.52	0
34	Bank of Guangzhou Co,, Ltd	2012	0	3.54	20.21	-13.8	8.2	1.42	252000	155533	82597	13096.5	12.56	0.04	1.18	20.97	0
34	Bank of Guangzhou Co,, Ltd	2013	0	4.19	20	-13.6	8.5	10.41	305000	188551	95900.1	15095.6	12.27	0.03	1.04	29.55	0
34	Bank of Guangzhou Co,, Ltd	2014	0	3.75	20	-12.2	7.76	0.71	331000	205204	109511	17635.3	11.54	0.3	1.11	30.76	0
34	Bank of Guangzhou Co,, Ltd	2015	0	3.07	18.5	-13.3	8	11.37	415000	250368	135631	19812.7	10.68	0.9	0.85	33.05	0
34	Bank of Guangzhou Co,, Ltd	2016	0	2.55	17.08	-11.3	7.5	15.18	445000	256114	136053	21671.9	11.46	1.35	0.74	31.76	0
34	Bank of Guangzhou Co,, Ltd	2017	0	3.26	17	-8.1	7.54	4.39	440000	281585	169411	23555.4	12.32	1.36	0.73	35.08	0
34	Bank of Guangzhou Co,, Ltd	2018	0	3.22	15.88	-8.1	6.8	13.13	514000	320821	239850	37761.3	13.38	0.86	0.79	31.23	0
35	Bank of Jilin Co Ltd	2007	0	2.94	11.63	-16.72	16.1	17.94	53400	46240.7	32911.6	3342.1	9.09	3.46	-0.17	70.88	0
35	Bank of Jilin Co Ltd	2008	0	3.01	16.46	-17.82	16	9.45	85700	69984.3	47136.6	6898.6	11.89	4.09	0.77	44.22	1
35	Bank of Jilin Co Ltd	2009	0	1.28	15.5	-27.68	13.6	16.22	108000	86209	62621.5	7899	11	1.44	0.89	52.62	0
35	Bank of Jilin Co Ltd	2010	0	2.18	17	-19.72	13.8	25.36	148000	116655	79203.9	10704.2	11.46	1.16	0.93	41.21	0
35	Bank of Jilin Co Ltd	2011	0	4.07	20.83	-13.6	13.8	19.06	186000	138424	95123.1	12422.6	11.25	1.32	0.92	36.33	0
35	Bank of Jilin Co Ltd	2012	0	3.54	20.21	-13.8	12	-6.87	221000	160111	111504	14178.8	12.57	1.13	1.06	36.93	0
35	Bank of Jilin Co Ltd	2013	0	4.19	20	-13.6	8.3	9.11	262000	191973	121643	15869.8	9.8	1.17	0.96	51.53	0
35	Bank of Jilin Co Ltd	2014	0	3.75	20	-12.2	6.5	13.77	284000	208789	137364	18369.6	9.69	1.07	0.99	46.64	0
35	Bank of Jilin Co Ltd	2015	0	3.07	18.5	-13.3	6.5	8.38	358000	232257	154683	20628.4	10.5	1.5	0.82	50.67	0
35	Bank of Jilin Co Ltd	2016	0	2.55	17.08	-11.3	6.9	-5.12	432000	263803	175512	21930.3	9.96	1.71	0.74	45.01	0
35	Bank of Jilin Co Ltd	2017	0	3.26	17	-8.1	5.3	16.22	392000	248529	188447	22918.2	10.58	1.72	0.73	44.37	0
35	Bank of Jilin Co Ltd	2018	0	3.22	15.88	-8.1	4.5	18.32	362000	263513	219279	25723.3	10.7	2.82	0.32	44.53	0
36	Baoshang Bank	2007	0	2.94	11.63	-16.72	19.2	23.83	52200	41047.9	17888.1	1934.4	11.9	0.71	0.97	35.81	0
36	Baoshang Bank	2008	0	3.01	16.46	-17.82	17.8	12.43	61900	47768	23161.8	3031.7	12.5	0.53	1.38	33.95	1
36	Baoshang Bank	2009	0	1.28	15.5	-27.68	16.9	16.95	81600	67604.3	27948.5	3564.4	12.4	0.51	1.27	44.35	0
36	Baoshang Bank	2010	0	2.18	17	-19.72	15	12.61	115000	94216.4	34993.2	6920.3	11.34	0.45	1.44	38.23	0
36	Baoshang Bank	2011	0	4.07	20.83	-13.6	14.3	11.99	182000	117068	48440.8	15968.7	14.36	0.43	1.41	39.47	0
36	Baoshang Bank	2012	0	3.54	20.21	-13.8	11.5	9.45	208000	122974	58579.5	17990.2	16.84	0.87	1.13	42.44	0
36	Baoshang Bank	2013	0	4.19	20	-13.6	9	5.65	243000	148562	72203.2	19330.4	12.05	1	0.98	54.19	0
36	Baoshang Bank	2014	0	3.75	20	-12.2	7.8	-0.78	313000	169526	94805.6	22457.1	11.19	1.37	1.04	52.74	0
36	Baoshang Bank	2015	0	3.07	18.5	-13.3	7.7	2.77	353000	177613	121776	26235.1	12.22	1.41	1.03	50.96	0
36	Baoshang Bank	2016	0	2.55	17.08	-11.3	7.2	2.61	432000	193643	156501	29800	11.69	1.68	1.07	44.86	0
36	Baoshang Bank	2017	0	3.26	17	-8.1	4	4.87			221124					50.16	0
36	Baoshang Bank	2018	0	3.22	15.88	-8.1	5.3	25.97									0
37	Bank of Changsha Co Ltd	2008	0	3.01	16.46	-17.82	14.1	2.18	57200	39725.8	22155.3	1767.3	9.86	3.08	1.29	50.87	1
37	Bank of Changsha Co Ltd	2009	0	1.28	15.5	-27.68	13.9	19.83	64500	51584	26833.8	2426.9	10.91	1.71	1.28	46.22	0
37	Bank of Changsha Co Ltd	2010	0	2.18	17	-19.72	14.6	19.04	83300	64754.5	34080.8	4577.2	13.44	1.93	1.18	33.54	0
37	Bank of Changsha Co Ltd	2011	0	4.07	20.83	-13.6	12.8	16.91	124000	87215.4	41170.8	5836.48	13.02	0.76	1.37	33.71	0
37	Bank of Changsha Co Ltd	2012	0	3.54	20.21	-13.8	11.4	4.14	163000	113103	48862.2	7533.46	12.91	0.72	1.36	33.2	0
37	Bank of Changsha Co Ltd	2013	0	4.19	20	-13.6	10.1	6.5	193000	132755	58432.5	9251.89	12	0.93	1.15	40.29	0
37	Bank of Changsha Co Ltd	2014	0	3.75	20	-12.2	9.5	-2	216000	159591	73425	13126.5	12.27	1.28	1.19	40.6	0
37	Bank of Changsha Co Ltd	2015	0	3.07	18.5	-13.3	8.5	3.76	285000	196985	93815.2	17816.4	12.16	1.22	1.1	39.45	0
37	Bank of Changsha Co Ltd	2016	0	2.55	17.08	-11.3	8	8.96	384000	273377	118687	20362	12.29	1.19	0.97	35.43	0
37	Bank of Changsha Co Ltd	2017	0	3.26	17	-8.1	8	11.92	471000	336641	154487	23996.5	11.74	1.24	0.93	34.58	0
37	Bank of Changsha Co Ltd	2018	0	3.22	15.88	-8.1	7.8	12.94	527000	341202	204403	31781.1	12.24	1.29	0.92	35.09	0
38	Bank of Chongqing	2003	0		6.33	-19.6	11.5	3.68	24400	13859	11231	1710			0.25	71.69	0
38	Bank of Chongqing	2004	0	2.27	7.38	-14.6	12.2	18.77	23500	18713.1	12710.5	1784.9	4.29		0.33	47.34	0
38	Bank of Chongqing	2005	0	1.75	7.5	-17.57	11.5	20.86	30400	22678.7	15000.7	1879.4	9.68	5.69	0.37	43.77	0
38	Bank of Chongqing	2006	0	2.24	8.04	-16.94	12.2	9.5	32500	28781.7	18861.9	2172.8	11.81	1.67	0.87	42.95	0
38	Bank of Chongqing	2007	0	2.94	11.63	-16.72	15.9	24.36	44600	35245.4	23720.3	2628.7	10.66	1.06	1.44	32.38	0
38	Bank of Chongqing	2008	0	3.01	16.46	-17.82	14.5	2	56400	42239	28792.9	3291.2	10.77	0.78	1.3	35.81	1
38	Bank of Chongqing	2009	0	1.28	15.5	-27.68	14.9	23.71	80900	59248.2	42255.1	4036.1	13.75	0.46	1.28	36.63	0
38	Bank of Chongqing	2010	0	2.18	17	-19.72	17.1	23.7	108000	68911.9	52967.7	4991	12.41	0.36	1.15	33.68	0
38	Bank of Chongqing	2011	0	4.07	20.83	-13.6	16.4	11.2	127000	89306.6	64021.8	6453.16	11.96	0.35	1.17	40.59	0
38	Bank of Chongqing	2012	0	3.54	20.21	-13.8	13.6	6.96	156000	114043	76634.2	8258.35	12.63	0.33	1.36	40.83	0
38	Bank of Chongqing	2013	0	4.19	20	-13.6	12.3	9.04	207000	148801	90504.3	13479.3	13.26	0.39	1.28	38.86	0
38	Bank of Chongqing	2014	0	3.75	20	-12.2	10.9	-2.77	275000	167932	106449	15903	11	0.69	1.18	37.49	0
38	Bank of Chongqing	2015	0	3.07	18.5	-13.3	11	-1.61	320000	199299	124769	21293	11.63	0.97	1.07	37.13	0
38	Bank of Chongqing	2016	0	2.55	17.08	-11.3	10.7	2.99	373000	229594	151021	23811.9	11.79	0.96	1.01	26.42	0
38	Bank of Chongqing	2017	0	3.26	17	-8.1	9.3	27.95	423000	238705	177207	32459.9	13.6	1.35	0.95	22.55	0
38	Bank of Chongqing	2018	0	3.22	15.88	-8.1	6	24	450000	256394	212431	34611.6	13.21	1.36	0.88	23.7	0
39	Bank of Guiyang Co Ltd	2005	0	1.75	7.5	-17.57	11.6	10.68	27700	22332.2	17279.4	1301.11			0.77	41.65	0
39	Bank of Guiyang Co Ltd	2006	0	2.24	8.04	-16.94	11.5	21.11	30300	24029.6	17974.3	1540.36	6.82	9.38	0.73	40.06	0
39	Bank of Guiyang Co Ltd	2007	0	2.94	11.63	-16.72	14.8	19.95	36300	28358.5	19591.5	2004.05	9.8	6.09	1.08	39.91	0
39	Bank of Guiyang Co Ltd	2008	0	3.01	16.46	-17.82	11.3	11.72	38900	33667.6	21671.5	1620.87	9.71	9.81	1.23	37.38	1
39	Bank of Guiyang Co Ltd	2009	0	1.28	15.5	-27.68	11.4	24.51	49600	42823.4	25443.4	2663.93	11.49	4.31	0.93	38.16	0
39	Bank of Guiyang Co Ltd	2010	0	2.18	17	-19.72	12.8	18.93	63400	53541	31379.1	3733.61	14.88	1.19	1.45	36.1	0
39	Bank of Guiyang Co Ltd	2011	0	4.07	20.83	-13.6	15	11.07	82100	71524.2	38079.1	5339.23	13.28	0.73	1.59	32	0
39	Bank of Guiyang Co Ltd	2012	0	3.54	20.21	-13.8	13.6	5.89	106000	88241	47127.8	6677.75	15.49	0.6	1.72	29.86	0
39	Bank of Guiyang Co Ltd	2013	0	4.19	20	-13.6	12.5	1.07	123000	109640	57174.9	7958.04	14.4	0.59	1.58	31.05	0
39	Bank of Guiyang Co Ltd	2014	0	3.75	20	-12.2	10.8	-1.1	156000	130452	70070.9	10711.2	13.65	0.81	1.57	34.79	0
39	Bank of Guiyang Co Ltd	2015	0	3.07	18.5	-13.3	10.7	-1.76	238000	180987	83174.2	14133.9	13.54	1.48	1.64	33.94	0
39	Bank of Guiyang Co Ltd	2016	0	2.55	17.08	-11.3	10.53	2.07	372000	262998	102494	21999.7	13.75	1.42	1.21	28.04	0
39	Bank of Guiyang Co Ltd	2017	0	3.26	17	-8.1	10.2	12.45	464000	297531	125514	25630	11.56	1.34	1.1	28.86	0
39	Bank of Guiyang Co Ltd	2018	0	3.22	15.88	-8.1	9.1	23.15	503000	312479	170305	35843.3	12.97	1.35	1.08	27.64	0
40	Bank of Zhengzhou Co Ltd	2005	0	1.75	7.5	-17.57	14.2	14.92	20000	15768.4	7318.62	824.41	5.04	5.92	0.61	56.11	0
40	Bank of Zhengzhou Co Ltd	2006	0	2.24	8.04	-16.94	14.4	11.09	24800	19980.7	11398.9	952.4	5.77	3.49	0.57	40.85	0
40	Bank of Zhengzhou Co Ltd	2007	0	2.94	11.63	-16.72	14.6	12.95	30400	24481.6	13603.2	1278.27	7.12	2.68	0.52	33.37	0
40	Bank of Zhengzhou Co Ltd	2008	0	3.01	16.46	-17.82	12.1	2.73	34000	27171.4	16202.6	1850.93	10.65	2.25	0.59	28.28	1
40	Bank of Zhengzhou Co Ltd	2009	0	1.28	15.5	-27.68	10.9	16.98	42400	34939.6	20202.6	2073.59	14.67	1.51	0.67	33.09	0
40	Bank of Zhengzhou Co Ltd	2010	0	2.18	17	-19.72	12.5	14.19	57700	44628.8	26799.9	2773.2	11.61	0.51	1.26	35.85	0
40	Bank of Zhengzhou Co Ltd	2011	0	4.07	20.83	-13.6	11.9	9.35	72500	54976.4	37405.2	6281.75	18.45	0.44	1.47	31.77	0
40	Bank of Zhengzhou Co Ltd	2012	0	3.54	20.21	-13.8	10.1	12.43	104000	74654.5	50161	7671.35	15.26	0.47	1.66	28.05	0
40	Bank of Zhengzhou Co Ltd	2013	0	4.19	20	-13.6	9	9.22	149000	102097	62943.8	9536.47	12.08	0.53	1.27	32.43	0
40	Bank of Zhengzhou Co Ltd	2014	0	3.75	20	-12.2	8.9	1.93	204000	132561	77986.1	11405.6	11.12	0.75	1.39	32.74	0
40	Bank of Zhengzhou Co Ltd	2015	0	3.07	18.5	-13.3	8.3	10.44	266000	169195	94293.7	17824	12.2	1.1	1.43	28.66	0
40	Bank of Zhengzhou Co Ltd	2016	0	2.55	17.08	-11.3	8.14	10.59	366000	216390	111092	21861.4	11.76	1.31	1.28	24.39	0
40	Bank of Zhengzhou Co Ltd	2017	0	3.26	17	-8.1	7.8	5.53	436000	255407	139107	33439.4	13.53	1.5	1.08	26.84	0
40	Bank of Zhengzhou Co Ltd	2018	0	3.22	15.88	-8.1	7.6	9.79	466000	264131	174152	37863.5	13.15	2.47	0.69	28.75	0
41	Bank of Chengdu Co Ltd	2003	0		6.33	-19.6	11.3	3.28	21800	16357.4	8321.5	1117.9			0.22	67.41	0
41	Bank of Chengdu Co Ltd	2004	0	2.27	7.38	-14.6	12.7	9.96	23600	18839.1	10633.9	1114.9			0.1	66.37	0
41	Bank of Chengdu Co Ltd	2005	0	1.75	7.5	-17.57	12.6	24.89	29200	25901.4	16387.4	1157.6	6.01	11.6	0.17	49.86	0
41	Bank of Chengdu Co Ltd	2006	0	2.24	8.04	-16.94	13.3	25.75	37400	33786.6	21803.3	1357.2	7.17	9.83	0.04	45.35	0
41	Bank of Chengdu Co Ltd	2007	0	2.94	11.63	-16.72	14.5	29.69	52600	47772.7	30881	1498.7	4.89	6.25	0.98	32.99	0
41	Bank of Chengdu Co Ltd	2008	0	3.01	16.46	-17.82	11	11.41	72500	62907.5	40429.5	6669	16.84	3.45	1.46	26.06	1
41	Bank of Chengdu Co Ltd	2009	0	1.28	15.5	-27.68	14.5	11.97	104000	91404.1	54969	7748.4	13.57	1.31	1.22	31.21	0
41	Bank of Chengdu Co Ltd	2010	0	2.18	17	-19.72	15.1	16.05	151000	122480	67898.8	9012.8	13.14	0.73	1.27	29.37	0
41	Bank of Chengdu Co Ltd	2011	0	4.07	20.83	-13.6	15	15.31	181000	134799	80636.5	10948.3	15.19	0.62	1.44	30.98	0
41	Bank of Chengdu Co Ltd	2012	0	3.54	20.21	-13.8	12.6	7.92	240000	164192	94252.4	12900	14.65	0.62	1.21	29.92	0
41	Bank of Chengdu Co Ltd	2013	0	4.19	20	-13.6	10	2.56	261000	195022	110818	15273.3	13.11	0.72	1.14	37.22	0
41	Bank of Chengdu Co Ltd	2014	0	3.75	20	-12.2	8.5	0.12	300000	219555	124890	18199.3	12.69	1.19	1.27	35.53	0
41	Bank of Chengdu Co Ltd	2015	0	3.07	18.5	-13.3	7.9	-1.14	321000	240647	134408	20279.1	15.95	2.35	0.91	34.96	0
41	Bank of Chengdu Co Ltd	2016	0	2.55	17.08	-11.3	7.8	8.24	361000	271008	136496	21983.8	13.34	2.21	0.76	33.79	0
41	Bank of Chengdu Co Ltd	2017	0	3.26	17	-8.1	8.1	8.06	435000	312797	148663	25024.4	13.66	1.69	0.98	29.01	0
41	Bank of Chengdu Co Ltd	2018	0	3.22	15.88	-8.1	8	13.64	492000	352292	185830	31276.1	14.08	1.54	1	26.46	0
42	Dongguan Rural Commercial Bank Co Ltd	2004	0	2.27	7.38	-14.6	14.8	10.16	72300	38053.9	29075.5	3143.38			0.41		0
42	Dongguan Rural Commercial Bank Co Ltd	2005	0	1.75	7.5	-17.57	13.8	25.8	87500	45176.7	30785.3	3497.13	18.45		0.59		0
42	Dongguan Rural Commercial Bank Co Ltd	2006	0	2.24	8.04	-16.94	14.1	10.59	74800	55413	35701.6	3799.8	21.07	4.33	0.63	36.09	0
42	Dongguan Rural Commercial Bank Co Ltd	2007	0	2.94	11.63	-16.72	14.9	23.83	82500	60366.6	37699.3	4385.08	15.02	3.4	1.15	30.39	0
42	Dongguan Rural Commercial Bank Co Ltd	2008	0	3.01	16.46	-17.82	10.4	0.72	96400	65984.9	37466	5824.93	17.64	2.75	1.16	26.13	1
42	Dongguan Rural Commercial Bank Co Ltd	2009	0	1.28	15.5	-27.68	9.7	11.13	110000	73629.3	51363.1	7287.79	17.41	2.08	1.34	40.22	0
42	Dongguan Rural Commercial Bank Co Ltd	2010	0	2.18	17	-19.72	12.4	10.13	127000	111712	63268.6	8345.8	16.94	1.38	1.32	31.47	0
42	Dongguan Rural Commercial Bank Co Ltd	2011	0	4.07	20.83	-13.6	10	7.95	149000	127247	74465	10526.5	16.92	1.67	1.76	30.2	0
42	Dongguan Rural Commercial Bank Co Ltd	2012	0	3.54	20.21	-13.8	8.2	1.42	171000	142284	85045.1	12811.5	16.19	1.23	1.79	31.28	0
42	Dongguan Rural Commercial Bank Co Ltd	2013	0	4.19	20	-13.6	8.5	10.41	210000	160267	94031.2	15695.5	13.96	0.94	1.35	37.2	0
42	Dongguan Rural Commercial Bank Co Ltd	2014	0	3.75	20	-12.2	7.76	0.71	258000	172151	108667	18541.7	13.06	0.89	1.44	33.93	0
42	Dongguan Rural Commercial Bank Co Ltd	2015	0	3.07	18.5	-13.3	8	11.37	300000	181652	122114	21698.7	12.36	1.35	1.37	34.17	0
42	Dongguan Rural Commercial Bank Co Ltd	2016	0	2.55	17.08	-11.3	7.5	15.18	348000	209677	133233	23424.3	13.21	1.41	1.23	35.19	0
42	Dongguan Rural Commercial Bank Co Ltd	2017	0	3.26	17	-8.1	7.54	4.39	374000	224888	145110	25598.7	14.06	1.29	1.18	32.25	0
42	Dongguan Rural Commercial Bank Co Ltd	2018	0	3.22	15.88	-8.1	6.8	13.13	408000	246179	164252	30101.8	14.84	1.27	1.15	31.56	0
43	Jiangxi Bank co LTD	2003	0		6.33	-19.6	13	6.28	12400	10639.7	5923.8	374.9			13.36	67.49	0
43	Jiangxi Bank co LTD	2004	0	2.27	7.38	-14.6	13.2	20.12	14900	9372.2	6135.3	408.5	2.07	9.76	12.13	60.26	0
43	Jiangxi Bank co LTD	2005	0	1.75	7.5	-17.57	12.8	15.35	19600	14706.1	8148.7	1204.6	8.21	2.83	18.65	42.84	0
43	Jiangxi Bank co LTD	2006	0	2.24	8.04	-16.94	12.3	19.08	23400	18778.2	10258.9	1503.4	9.56	2.54	13.69	35.9	0
43	Jiangxi Bank co LTD	2007	0	2.94	11.63	-16.72	13.2	25.63	26600	22447	15197.9	3205.7	18.14	2.47	7.44	34.14	0
43	Jiangxi Bank co LTD	2008	0	3.01	16.46	-17.82	13.2	1.19	35100	28651.9	17459.5	3687.4	16.41	1.84	13.68	30.47	1
43	Jiangxi Bank co LTD	2009	0	1.28	15.5	-27.68	13.1	24.48	44300	34947	22366.1	4217.1	14.16	1.01	17.14	29.26	0
43	Jiangxi Bank co LTD	2010	0	2.18	17	-19.72	14	17.56	64300	54135.5	27842.7	4856.8	12.65	1.38	16.9	32.93	0
43	Jiangxi Bank co LTD	2011	0	4.07	20.83	-13.6	12.5	29.17	88100	72252.2	33998.7	5925.72	13.63	1.28	1.62	29.09	0
43	Jiangxi Bank co LTD	2012	0	3.54	20.21	-13.8	11	14.63	106000	76189.5	41090.2	7883.58	15.94	1.56	1.53	27.86	0
43	Jiangxi Bank co LTD	2013	0	4.19	20	-13.6	10.1	11.96	127000	89017.9	49784.4	9616.44	12.61	1.77	1.32	33.02	0
43	Jiangxi Bank co LTD	2014	0	3.75	20	-12.2	9.7	1.35	156000	106275	61016.6	10914	11.32	1.81	1.18	36.27	0
43	Jiangxi Bank co LTD	2015	0	3.07	18.5	-13.3	9.1	2.74	211000	148201	85641.8	19803.2	14.24	1.79	0.42	35.11	0
43	Jiangxi Bank co LTD	2016	0	2.55	17.08	-11.3	9	4.39	314000	199135	107983	21172.3	11.94	1.68	0.64	32.94	0
43	Jiangxi Bank co LTD	2017	0	3.26	17	-8.1	8.8	8.8	370000	243837	129342	23272.1	12.88	1.64	0.85	33.26	0
43	Jiangxi Bank co LTD	2018	0	3.22	15.88	-8.1	8.7	12.76	419000	260449	171082	32811.3	13.6	1.91	0.7	31.34	0
44	Bank of Hebei Co Ltd	2003	0		6.33	-19.6	11.6	1.21	20900	15689.9	10738.1	559.2			0.21	77.19	0
44	Bank of Hebei Co Ltd	2004	0	2.27	7.38	-14.6	12.9	10.68	22400	17908.6	10960	608.6			0.23	62.57	0
44	Bank of Hebei Co Ltd	2005	0	1.75	7.5	-17.57	13.4	19.58	26500	20920.7	12947.2	638.5			0.15	54.78	0
44	Bank of Hebei Co Ltd	2006	0	2.24	8.04	-16.94	13.2	14.12	32300	24215.6	15620.9	755.2	0.96	3.97	0.13	46.61	0
44	Bank of Hebei Co Ltd	2007	0	2.94	11.63	-16.72	12.8	23.5	38100	30196.5	17185.4	871.9	5.71	3.67	0.11	38.45	0
44	Bank of Hebei Co Ltd	2008	0	3.01	16.46	-17.82	10.1	9.5	42600	34566.6	19664.9	1821.7	10.82	2.93	0.11	36.92	1
44	Bank of Hebei Co Ltd	2009	0	1.28	15.5	-27.68	10	17.03	54800	50508.1	26366.4	3278.5	13.93	1.02	0.67	45.95	0
44	Bank of Hebei Co Ltd	2010	0	2.18	17	-19.72	12.2	7.23	75800	67790.6	32837.9	3714.38	13.15	0.67	0.63	38.16	0
44	Bank of Hebei Co Ltd	2011	0	4.07	20.83	-13.6	11.3	9.43	107000	73788.8	39070.9	4453.09	12.19	0.8	1.24	39.52	0
44	Bank of Hebei Co Ltd	2012	0	3.54	20.21	-13.8	9.6	9.96	122000	90451.7	49665.5	8377.11	12.95	0.62	1.06	38.91	0
44	Bank of Hebei Co Ltd	2013	0	4.19	20	-13.6	8.2	12.02	152000	116988	62247.6	8909.97	11.34	0.68	0.96	46.6	0
44	Bank of Hebei Co Ltd	2014	0	3.75	20	-12.2	6.5	7.5	182000	138234	75230.2	10727.4	12.37	1.16	1.06	42.22	0
44	Bank of Hebei Co Ltd	2015	0	3.07	18.5	-13.3	6.8	10.87	223000	163245	100017	15765.3	11.93	1.38	1.11	42.77	0
44	Bank of Hebei Co Ltd	2016	0	2.55	17.08	-11.3	6.8	13.74	310000	195153	129827	17970.8	12.62	1.49	0.99	36.98	0
44	Bank of Hebei Co Ltd	2017	0	3.26	17	-8.1	6.6	11.91	337000	210832	165846	24172.5	13.27	1.61	0.84	34.09	0
44	Bank of Hebei Co Ltd	2018	0	3.22	15.88	-8.1	6.6	7.5	342000	224898	185797	26399.3	14.34	2.53	0.6	37.23	0
45	Bank of Dalian	2003	0		6.33	-19.6	11.5	7.03	25700	21255.5	12797.4	776.2			0.25	50.36	0
45	Bank of Dalian	2004	0	2.27	7.38	-14.6	12.8	8.66	34100	30425.6	17366.3	816	1.45	8.29	0.31	48.6	0
45	Bank of Dalian	2005	0	1.75	7.5	-17.57	12.3	14.51	41100	33878.6	24162.2	2132.8	4.72	6.24	0.03	40.46	0
45	Bank of Dalian	2006	0	2.24	8.04	-16.94	13.8	8.75	61100	50075.5	34555	3854	8.7	4.04	0.54	37.51	0
45	Bank of Dalian	2007	0	2.94	11.63	-16.72	15	16.33	76300	68113.6	40653	4097.3	9.11	13.14	1.27	27.35	0
45	Bank of Dalian	2008	0	3.01	16.46	-17.82	13.4	6.57	85500	70495	46479.6	5269.6	10.94	2.45	1.1	29.42	1
45	Bank of Dalian	2009	0	1.28	15.5	-27.68	13.1	8.31	127000	103628	58707.9	6175.2	13.38	1.25	0.9	41.25	0
45	Bank of Dalian	2010	0	2.18	17	-19.72	14.2	11.13	173000	138794	72651.4	7250.9	12.02	0.97	0.88	38.71	0
45	Bank of Dalian	2011	0	4.07	20.83	-13.6	12.2	5.57	188000	137304	86113	9051.92	11.57	0.98	0.96	37.13	0
45	Bank of Dalian	2012	0	3.54	20.21	-13.8	9.5	3.84	257000	173938	101400	10777.7	11.23	0.9	0.79	37.51	0
45	Bank of Dalian	2013	0	4.19	20	-13.6	8.7	4.26	284000	213730	118967	12758.5	9.2	1.96	0.82	42.81	0
45	Bank of Dalian	2014	0	3.75	20	-12.2	5.8	3.84	259000	197881	131425	13214.4	6.9	5.59	0.18	47.25	0
45	Bank of Dalian	2015	0	3.07	18.5	-13.3	3	7.42	244000	177125	137641	18472.1	10.5	3.89	0.05	56.67	0
45	Bank of Dalian	2016	0	2.55	17.08	-11.3	-2.5	7.11	306000	185025	148922	23025	10.96	2.53	0.38	44.91	0
45	Bank of Dalian	2017	0	3.26	17	-8.1	4.2	9.9	382000	232269	164233	24330.2	11.98	2.31	0.53	40.48	0
45	Bank of Dalian	2018	0	3.22	15.88	-8.1	5.7	13.94	419000	262416	181015	26589.7	11.35	2.29	0.41	41.33	0
46	Bank of Kunlun Co Ltd	2009	0	1.28	15.5	-27.68	8.1	17.43	21600	17663	9835.66	3106.83	20.07	0.08	0.13	28.98	0
46	Bank of Kunlun Co Ltd	2010	0	2.18	17	-19.72	10.6	16.46	82600	57055.8	12000	6504.1	17.16	0.06	1.32	17.44	0
46	Bank of Kunlun Co Ltd	2011	0	4.07	20.83	-13.6	12	14.45	130000	74224.2	20994.7	12786	19.18	0.03	1.16	22.85	0
46	Bank of Kunlun Co Ltd	2012	0	3.54	20.21	-13.8	12	9.34	185000	104830	41363.4	14540.6	13.72	1.8	1.23	21.3	0
46	Bank of Kunlun Co Ltd	2013	0	4.19	20	-13.6	11	9.88	246000	130425	63034.6	17450.4	12.38	1.03	1.05	24.28	0
46	Bank of Kunlun Co Ltd	2014	0	3.75	20	-12.2	10	2.73	278000	113103	73063.1	20610.9	12.21	0.88	1.12	21.47	0
46	Bank of Kunlun Co Ltd	2015	0	3.07	18.5	-13.3	8.8	2.93	290000	141106	88303.9	22940.8	14.19	1.15	1.04	30.67	0
46	Bank of Kunlun Co Ltd	2016	0	2.55	17.08	-11.3	7.6	0.67	293000	148609	104048	26113.7	16.63	1.71	0.88	34.06	0
46	Bank of Kunlun Co Ltd	2017	0	3.26	17	-8.1	7.6	7.94	318000	150988	111105	27938.4	16.48	1.57	0.97	32.41	0
46	Bank of Kunlun Co Ltd	2018	0	3.22	15.88	-8.1	6.1	19.59	351000	155805	126794	30485	14.57	1.36	0.98	28.91	0
47	Bank of Qingdao Co Ltd	2003	0		6.33	-19.6	13.4	5.8	16100	10691.5	8393.8	711.7	8.74	15.28	0.18	68.65	0
47	Bank of Qingdao Co Ltd	2004	0	2.27	7.38	-14.6	15.4	16.13	15200	11892.1	9236.2	803.9	2.1	11.22	0.59	51.77	0
47	Bank of Qingdao Co Ltd	2005	0	1.75	7.5	-17.57	15.2	21.67	19100	15254.4	13470	1219.4			0.68	35.92	0
47	Bank of Qingdao Co Ltd	2006	0	2.24	8.04	-16.94	14.7	4.59	23700	17868.8	16604.2	1248.7	8.58	2.66	0.14	33.67	0
47	Bank of Qingdao Co Ltd	2007	0	2.94	11.63	-16.72	14.2	16.64	31200	22313.8	19331.9	1605.9	10.02	2.26	1.12	25.85	0
47	Bank of Qingdao Co Ltd	2008	0	3.01	16.46	-17.82	12	1.85	32500	25037.5	17146.9	3902.6	19.71	1.95	1.02	27.08	1
47	Bank of Qingdao Co Ltd	2009	0	1.28	15.5	-27.68	12.2	18.91	43200	32241	22498.3	3935.7	15.38	1.58	1.11	41.13	0
47	Bank of Qingdao Co Ltd	2010	0	2.18	17	-19.72	12.3	12.36	62900	49538.8	27717.8	4145.5	11.1	1.14	0.97	41.63	0
47	Bank of Qingdao Co Ltd	2011	0	4.07	20.83	-13.6	10.9	12.86	77000	60243.8	34290.1	6958.21	14.52	0.86	1.06	40.18	0
47	Bank of Qingdao Co Ltd	2012	0	3.54	20.21	-13.8	9.8	6	102000	75040	45722.9	7436.64	13.7	0.76	1.03	41.81	0
47	Bank of Qingdao Co Ltd	2013	0	4.19	20	-13.6	9.6	5.28	136000	96283.9	54105.9	8205.15	10.88	0.75	0.84	47.97	0
47	Bank of Qingdao Co Ltd	2014	0	3.75	20	-12.2	8.7	4.84	156000	101734	61248.3	9784.65	10.75	1.14	1.03	46.24	0
47	Bank of Qingdao Co Ltd	2015	0	3.07	18.5	-13.3	8	5.19	187000	115322	72695.5	16613.7	15.04	1.19	1.06	41.49	0
47	Bank of Qingdao Co Ltd	2016	0	2.55	17.08	-11.3	7.6	8.28	278000	141605	87168.3	17636	12	1.36	0.9	37.01	0
47	Bank of Qingdao Co Ltd	2017	0	3.26	17	-8.1	7.36	7.42	306000	160084	102206	26123.2	16.6	1.69	0.65	32.71	0
47	Bank of Qingdao Co Ltd	2018	0	3.22	15.88	-8.1	6.4	20.04	318000	175676	126908	27496.7	15.68	1.68	0.66	34.05	0
48	Jiangsu Jiangnan Rural Commercial Bank Co Ltd	2010	0	2.18	17	-19.72	12.7	16.38	118000	74404.4	50587.7	6982.59	12.15	1.43	0.98	31.69	0
48	Jiangsu Jiangnan Rural Commercial Bank Co Ltd	2011	0	4.07	20.83	-13.6	11	9.89	133000	84168.7	60553	8707.97	12.25	1.03	1.41	33.17	0
48	Jiangsu Jiangnan Rural Commercial Bank Co Ltd	2012	0	3.54	20.21	-13.8	10.1	4.52	161000	97163.1	69321.9	10114.1	12.33	1.53	1.42	32.18	0
48	Jiangsu Jiangnan Rural Commercial Bank Co Ltd	2013	0	4.19	20	-13.6	9.6	3.54	165000	118411	77244.4	11020.4	12.38	1.84	0.82	47.13	0
48	Jiangsu Jiangnan Rural Commercial Bank Co Ltd	2014	0	3.75	20	-12.2	8.7	2	195000	137203	88277.2	12557.5	12.1	1.77	0.88	39.25	0
48	Jiangsu Jiangnan Rural Commercial Bank Co Ltd	2015	0	3.07	18.5	-13.3	8.5	5.81	234000	149766	102704	14523.9	12.58	1.96	0.74	37.02	0
48	Jiangsu Jiangnan Rural Commercial Bank Co Ltd	2016	0	2.55	17.08	-11.3	7.8	21.69	275000	172130	117482	15469.8	12.39	2.01	0.74	33.72	0
48	Jiangsu Jiangnan Rural Commercial Bank Co Ltd	2017	0	3.26	17	-8.1	7.15	3.85	344000	188266	146482	21976.7	13.24	1.8	0.69	32.98	0
48	Jiangsu Jiangnan Rural Commercial Bank Co Ltd	2018	0	3.22	15.88	-8.1	6.7	16.23	380000	209046	176831	25387	12.95	1.81	0.67	29.08	0
49	Guangdong Shunde Rural Commercial Bank Company Limited	2003	0		6.33	-19.6	14.8	-0.93	59500	38064	25815.6	936			0.1	80.26	0
49	Guangdong Shunde Rural Commercial Bank Company Limited	2004	0	2.27	7.38	-14.6	14.8	10.16	66800	44215	28960.3	984.9	3.57		0.13	78.03	0
49	Guangdong Shunde Rural Commercial Bank Company Limited	2005	0	1.75	7.5	-17.57	13.8	25.8	81600	50192.9	28977.2	1880.8	8.98		0.36	83.45	0
49	Guangdong Shunde Rural Commercial Bank Company Limited	2006	0	2.24	8.04	-16.94	14.1	10.59	89800	56828.9	33387.9	2077.9	10.2	8.22	0.29	78.17	0
49	Guangdong Shunde Rural Commercial Bank Company Limited	2007	0	2.94	11.63	-16.72	14.9	23.83	70000	61129.3	37284.1	2358	15.29	6.04	0.44	78.53	0
49	Guangdong Shunde Rural Commercial Bank Company Limited	2008	0	3.01	16.46	-17.82	10.4	0.72	76700	70384.2	37792	3455.6	10.86	4.98	1.08	62.11	1
49	Guangdong Shunde Rural Commercial Bank Company Limited	2009	0	1.28	15.5	-27.68	9.7	11.13	102000	84687.6	47947.6	8067.8	17.33	2.38	1.07	53.25	0
49	Guangdong Shunde Rural Commercial Bank Company Limited	2010	0	2.18	17	-19.72	12.4	10.13	120000	101233	61071.5	9345.7	15.09	0.92	1.43	32.91	0
49	Guangdong Shunde Rural Commercial Bank Company Limited	2011	0	4.07	20.83	-13.6	10	7.95	138000	106851	71615.8	11166.9	16.41	0.48	1.6	31.18	0
49	Guangdong Shunde Rural Commercial Bank Company Limited	2012	0	3.54	20.21	-13.8	8.2	1.42	155000	119982	82300.3	13182	16.38	0.41	1.63	31.31	0
49	Guangdong Shunde Rural Commercial Bank Company Limited	2013	0	4.19	20	-13.6	8.5	10.41	188000	137464	91950.7	15202.9	13.64	0.42	1.47	35.29	0
49	Guangdong Shunde Rural Commercial Bank Company Limited	2014	0	3.75	20	-12.2	7.76	0.71	208000	141503	103368	20610.3	14.44	1.31	1.42	32.66	0
49	Guangdong Shunde Rural Commercial Bank Company Limited	2015	0	3.07	18.5	-13.3	8	11.37	226000	153318	112222	22613.8	14.36	1.79	1.37	32.09	0
49	Guangdong Shunde Rural Commercial Bank Company Limited	2016	0	2.55	17.08	-11.3	7.5	15.18	261000	167144	119212	23261.4	14.57	1.88	0.88	30.17	0
49	Guangdong Shunde Rural Commercial Bank Company Limited	2017	0	3.26	17	-8.1	7.54	4.39	298000	188972	127950	24435.3	13.95	1.76	0.92	32.9	0
49	Guangdong Shunde Rural Commercial Bank Company Limited	2018	0	3.22	15.88	-8.1	6.8	13.13	303000	202097	138235	27134.6	15.96	1.27	1.06	32.1	0
50	Bank of Suzhou Co Ltd	2010	0	2.18	17	-19.72	12.7	16.38	54200	37278.6	22768	12742.4	40.3	0.63	1.2	34.07	0
50	Bank of Suzhou Co Ltd	2011	0	4.07	20.83	-13.6	11	9.89	83100	52884.8	32011.8	13732.7	24.86	0.59	1.52	33.21	0
50	Bank of Suzhou Co Ltd	2012	0	3.54	20.21	-13.8	10.1	4.52	128000	70662.2	42999.3	14910.6	17.64	0.87	1.31	35.37	0
50	Bank of Suzhou Co Ltd	2013	0	4.19	20	-13.6	9.6	3.54	164000	96348.9	54611.1	15643.7	14.56	0.88	0.99	44.62	0
50	Bank of Suzhou Co Ltd	2014	0	3.75	20	-12.2	8.7	2	204000	123935	72078.6	17382.4	12.44	1.37	0.98	42.01	0
50	Bank of Suzhou Co Ltd	2015	0	3.07	18.5	-13.3	8.5	5.81	231000	132214	89206.6	19623.8	14.07	1.48	0.85	37.98	0
50	Bank of Suzhou Co Ltd	2016	0	2.55	17.08	-11.3	7.8	21.69	260000	158639	103859	20905.4	13.6	1.49	0.81	39.06	0
50	Bank of Suzhou Co Ltd	2017	0	3.26	17	-8.1	7.15	3.85	284000	168736	115963	22279.4	13.51	1.41	0.79	39.05	0
50	Bank of Suzhou Co Ltd	2018	0	3.22	15.88	-8.1	6.7	16.23	311000	192675	137227	24586.3	12.96	1.39	0.78	39	0
51	Huarong Xiangjiang Bank Co. Ltd	2009	0	1.28	15.5	-27.68	13.9	19.83	35300	29485.1	16003	2102.32	10.74	2.22		49.46	0
51	Huarong Xiangjiang Bank Co. Ltd	2010	0	2.18	17	-19.72	14.6	19.04	51500	40546.2	21221.2	4233.24	13.78	1.12	0.51	66.63	0
51	Huarong Xiangjiang Bank Co. Ltd	2011	0	4.07	20.83	-13.6	12.8	16.91	104000	54647.1	29391.5	5811.47	11.54	0.01	0.93	50.78	0
51	Huarong Xiangjiang Bank Co. Ltd	2012	0	3.54	20.21	-13.8	11.4	4.14	133000	70954.1	37982.4	6694.52	11.74	0.14	0.97	41.32	0
51	Huarong Xiangjiang Bank Co. Ltd	2013	0	4.19	20	-13.6	10.1	6.5	148000	87925.7	47195.1	9468.37	11.94	0.38	1.04	46.32	0
51	Huarong Xiangjiang Bank Co. Ltd	2014	0	3.75	20	-12.2	9.5	-2	165000	117402	60765	11090.9	10.89	0.78	1.31	39.64	0
51	Huarong Xiangjiang Bank Co. Ltd	2015	0	3.07	18.5	-13.3	8.5	3.76	211000	140073	79380.4	12879.1	13.15	0.99	1.22	38.16	0
51	Huarong Xiangjiang Bank Co. Ltd	2016	0	2.55	17.08	-11.3	8	8.96	260000	172484	113609	14445.2	11.54	1.48	0.99	34.31	0
51	Huarong Xiangjiang Bank Co. Ltd	2017	0	3.26	17	-8.1	8	11.92	315000	202638	149707	19950.1	13.22	1.48	0.87	30.99	0
51	Huarong Xiangjiang Bank Co. Ltd	2018	0	3.22	15.88	-8.1	7.8	12.94	335000	209362	183046	21961	12.75	1.58	0.84	26.56	0
52	Bank of Lanzhou Co. Ltd	2005	0	1.75	7.5	-17.57	11.8	8.63	20200	17780.1	10992.3	428	0.62	10.22	0.28	60.15	0
52	Bank of Lanzhou Co. Ltd	2006	0	2.24	8.04	-16.94	11.4	-2.07	26800	24058.5	14515.6	1289.1	8.14	7.34	0.26	52.41	0
52	Bank of Lanzhou Co. Ltd	2007	0	2.94	11.63	-16.72	12.3	26.01	29300	25326.7	16674.3	1366.4	8.12	3.87	0.26	50.82	0
52	Bank of Lanzhou Co. Ltd	2008	0	3.01	16.46	-17.82	10.1	-13.75	33800	29024.2	19228	1633.71	8.65	2.51	0.34	49.82	1
52	Bank of Lanzhou Co. Ltd	2009	0	1.28	15.5	-27.68	10.3	29.44	44000	36251.8	24739.6	2499.6	10.57	1.6	0.42	49.77	0
52	Bank of Lanzhou Co. Ltd	2010	0	2.18	17	-19.72	11.8	22.62	58800	50232.5	30652.5	3561.19	12.01	1.21	0.65	34.44	0
52	Bank of Lanzhou Co. Ltd	2011	0	4.07	20.83	-13.6	12.5	6.54	75400	58523.8	39196.6	4241.4	13.88	0.85	0.99	36.42	0
52	Bank of Lanzhou Co. Ltd	2012	0	3.54	20.21	-13.8	12.6	7.86	94600	75021.8	49974.6	4441.68	12.02	0.85	1.06	35.59	0
52	Bank of Lanzhou Co. Ltd	2013	0	4.19	20	-13.6	10.8	9.12	126000	101898	65839.4	8193.4	11.41	0.91	0.89	44.81	0
52	Bank of Lanzhou Co. Ltd	2014	0	3.75	20	-12.2	8.89	14.93	155000	132502	86709.9	9417.74	10.66	1.13	1.06	37.16	0
52	Bank of Lanzhou Co. Ltd	2015	0	3.07	18.5	-13.3	8.1	8.95	206000	176399	107910	14258.1	11.5	1.8	0.97	42.47	0
52	Bank of Lanzhou Co. Ltd	2016	0	2.55	17.08	-11.3	7.6	4.42	257000	211093	125033	16453.3	12.52	1.77	0.92	35.53	0
52	Bank of Lanzhou Co. Ltd	2017	0	3.26	17	-8.1	3.56	10.57	271000	225174	146387	18833.5	12.5	2.09	0.9	32.92	0
52	Bank of Lanzhou Co. Ltd	2018	0	3.22	15.88	-8.1	6.3	1.15	304000	238216	169283	21250.3	12.29	2.25	0.79	35.02	0
53	Bank of Gansu	2012	0	3.54	20.21	-13.8	12.6	7.86	28800	20376.7	14076.7	4288.48	25.87	0.43	0.67	30.41	0
53	Bank of Gansu	2013	0	4.19	20	-13.6	10.8	9.12	79700	55874.2	30031.4	6645.83	13.64	0.27	0.7	38.35	0
53	Bank of Gansu	2014	0	3.75	20	-12.2	8.89	14.93	156000	107215	56567.6	10697.3	12.72	0.37	0.92	34.03	0
53	Bank of Gansu	2015	0	3.07	18.5	-13.3	8.1	8.95	212000	141021	90626.7	12094.7	13.32	0.81	0.71	34.64	0
53	Bank of Gansu	2016	0	2.55	17.08	-11.3	7.6	4.42	245000	171165	107855	13343.6	11.85	1.81	0.84	27.46	0
53	Bank of Gansu	2017	0	3.26	17	-8.1	3.56	10.57	271000	192231	130284	16613	11.54	1.74	1.3	25.49	0
53	Bank of Gansu	2018	0	3.22	15.88	-8.1	6.3	1.15	329000	210723	160885	25247.6	13.55	2.29	1.15	25.65	0
54	Longjiang Bank Corporation Limited	2009	0	1.28	15.5	-27.68	11.4	16.09	40500	36019.6	15648.6	3097.43	17.72	1.38	0.03	206.08	0
54	Longjiang Bank Corporation Limited	2010	0	2.18	17	-19.72	12.7	13.86	83200	64509	20159.8	3663.96	12.47	1.06	0.76	51.16	0
54	Longjiang Bank Corporation Limited	2011	0	4.07	20.83	-13.6	12.3	5.46	153000	93373	25646.2	6361.5	12.21	0.85	0.95	43.67	0
54	Longjiang Bank Corporation Limited	2012	0	3.54	20.21	-13.8	10	1.16	186000	114095	35480.8	9188.53	14.18	0.75	1.01	39.38	0
54	Longjiang Bank Corporation Limited	2013	0	4.19	20	-13.6	8	19.04	172000	120777	47561.1	10750.1	12.01	1.13	1.08	41.12	0
54	Longjiang Bank Corporation Limited	2014	0	3.75	20	-12.2	5.61	1.85	142000	116356	56074.1	11654.5	11.8	1.83	0.54	39.2	0
54	Longjiang Bank Corporation Limited	2015	0	3.07	18.5	-13.3	5.7	6.66	216000	130996	64498.7	13051.6	11.59	2.53	0.66	36.95	0
54	Longjiang Bank Corporation Limited	2016	0	2.55	17.08	-11.3	6.1	4.38	244000	133840	59974.3	14061.5	10.93	2.49	0.69	32.85	0
54	Longjiang Bank Corporation Limited	2017	0	3.26	17	-8.1	6.36	20.76	242000	136061	72959.1	14473.6	11.11	2.22	0.56	39.31	0
54	Longjiang Bank Corporation Limited	2018	0	3.22	15.88	-8.1	4.7	9.96	245000	142964	83147.3	16191.2	11.73	2.14	0.66	36.85	0
55	Bank of Dongguan	2003	0		6.33	-19.6	14.8	-0.93	28100	23961	13859.1	1264.2	13.1	16.59	0.28	50.61	0
55	Bank of Dongguan	2004	0	2.27	7.38	-14.6	14.8	10.16	31800	28362.7	17142.2	1285.7	6.02	10.71	0.47	44.26	0
55	Bank of Dongguan	2005	0	1.75	7.5	-17.57	13.8	25.8	39800	34832.5	17780.5	1442.8	7.26	8.99	0.58	41.14	0
55	Bank of Dongguan	2006	0	2.24	8.04	-16.94	14.1	10.59	50100	42762	22086.1	2044.9	8.49	8.15	1.12	38.9	0
55	Bank of Dongguan	2007	0	2.94	11.63	-16.72	14.9	23.83	63800	45657.6	26654.7	2709.6	10.96	2.41	1.39	34.21	0
55	Bank of Dongguan	2008	0	3.01	16.46	-17.82	10.4	0.72	70000	49786.9	28147	3504.2	14.37	1.88	1.35	30.92	1
55	Bank of Dongguan	2009	0	1.28	15.5	-27.68	9.7	11.13	79200	59127.7	32485.2	4136.7	13.08	1.57	1.21	40.09	0
55	Bank of Dongguan	2010	0	2.18	17	-19.72	12.4	10.13	108000	70155.7	38825.6	4962	11.7	1.09	1.14	35.93	0
55	Bank of Dongguan	2011	0	4.07	20.83	-13.6	10	7.95	123000	80275.6	48001.1	7642.27	13.74	0.8	1.15	34.62	0
55	Bank of Dongguan	2012	0	3.54	20.21	-13.8	8.2	1.42	140000	96637.2	58140.2	9274.03	13.43	0.8	1.47	30.1	0
55	Bank of Dongguan	2013	0	4.19	20	-13.6	8.5	10.41	164000	108116	67924.7	11039	13.27	0.97	1.25	38.78	0
55	Bank of Dongguan	2014	0	3.75	20	-12.2	7.76	0.71	187000	113568	78211.6	13781.4	13.61	1.33	1.17	34.68	0
55	Bank of Dongguan	2015	0	3.07	18.5	-13.3	8	11.37	192000	128698	88106.4	15160.4	12.5	1.82	0.99	34.86	0
55	Bank of Dongguan	2016	0	2.55	17.08	-11.3	7.5	15.18	232000	157561	92482.8	16592.7	14.43	1.69	0.9	35.46	0
55	Bank of Dongguan	2017	0	3.26	17	-8.1	7.54	4.39	261000	174680	100868	18117.3	14.45	1.49	0.86	34.74	0
55	Bank of Dongguan	2018	0	3.22	15.88	-8.1	6.8	13.13	314000	227961	145288	20725.5	13.03	1.39	0.85	33.29	0
56	Bank of Jiujiang Co Ltd	2007	0	2.94	11.63	-16.72	13.2	25.63	8623.53	7147.97	4238.47	494.64	12.68	0.86	1.15	34.96	0
56	Bank of Jiujiang Co Ltd	2008	0	3.01	16.46	-17.82	13.2	1.19	13400	10469.1	7118.81	1474.01	25.46	0.43	1.43	34.81	1
56	Bank of Jiujiang Co Ltd	2009	0	1.28	15.5	-27.68	13.1	24.48	23000	19842.8	11371.1	1621.9	13.21	0.2	0.98	36.6	0
56	Bank of Jiujiang Co Ltd	2010	0	2.18	17	-19.72	14	17.56	41400	34242	14095.3	3413.5	15.35	0.17	1.43	35.27	0
56	Bank of Jiujiang Co Ltd	2011	0	4.07	20.83	-13.6	12.5	29.17	64200	51155.1	18179.8	6278.14	15.97	0.12	2.5	21.31	0
56	Bank of Jiujiang Co Ltd	2012	0	3.54	20.21	-13.8	11	14.63	81200	65366.9	27177	7632.68	16.8	0.89	2.3	17.14	0
56	Bank of Jiujiang Co Ltd	2013	0	4.19	20	-13.6	10.1	11.96	123000	83895.7	32538.7	9150.24	14.11	0.95	1.5	29.87	0
56	Bank of Jiujiang Co Ltd	2014	0	3.75	20	-12.2	9.7	1.35	134000	88039.7	41805.9	10831.5	13.23	1.42	1.42	30.86	0
56	Bank of Jiujiang Co Ltd	2015	0	3.07	18.5	-13.3	9.1	2.74	175000	100488	50292.1	12574.5	13.4	1.86	1.17	37.16	0
56	Bank of Jiujiang Co Ltd	2016	0	2.55	17.08	-11.3	9	4.39	225000	145616	79505.4	13598.3	11.45	1.99	0.78	37.98	0
56	Bank of Jiujiang Co Ltd	2017	0	3.26	17	-8.1	8.8	8.8	271000	179637	102725	17651.2	10.51	1.62	0.71	33.96	0
56	Bank of Jiujiang Co Ltd	2018	0	3.22	15.88	-8.1	8.7	12.76	312000	217934	141830	23599.3	11.55	1.99	0.61	29.23	0
57	Bank of XI'an Co Ltd	2008	0	3.01	16.46	-17.82	16.4	13.41	51700	39232.8	27071.3	1830.6	12.72	4.81	0.03	26.65	1
57	Bank of XI'an Co Ltd	2009	0	1.28	15.5	-27.68	13.6	10.35	62600	51002.1	31022.4	3867.1	17.52	1.33	1.25	34.94	0
57	Bank of XI'an Co Ltd	2010	0	2.18	17	-19.72	14.6	17.83	80900	63123.3	37759.3	4462.56	16.52	1.13	1.15	33.59	0
57	Bank of XI'an Co Ltd	2011	0	4.07	20.83	-13.6	13.9	28.28	102000	76434.2	44612.9	5245.45	14.12	0.98	1.21	28.04	0
57	Bank of XI'an Co Ltd	2012	0	3.54	20.21	-13.8	12.9	2.08	122000	89453	52558.3	6774.17	13.82	0.76	1.3	27.69	0
57	Bank of XI'an Co Ltd	2013	0	4.19	20	-13.6	11	3.91	134000	102603	61631.6	8290.58	12.35	0.65	1.28	29.68	0
57	Bank of XI'an Co Ltd	2014	0	3.75	20	-12.2	9.7	-3.37	151000	111975	72285.9	9826.06	12.24	0.79	1.27	26.62	0
57	Bank of XI'an Co Ltd	2015	0	3.07	18.5	-13.3	8	5.37	210000	121709	85800.8	14418.9	15.38	1.18	0.95	34.51	0
57	Bank of XI'an Co Ltd	2016	0	2.55	17.08	-11.3	7.6	3.58	218000	133500	97529.6	15971.8	14.18	1.27	0.94	33.17	0
57	Bank of XI'an Co Ltd	2017	0	3.26	17	-8.1	8	23.04	234000	145509	112278	17715.1	13.83	1.24	0.93	31	0
57	Bank of XI'an Co Ltd	2018	0	3.22	15.88	-8.1	8.3	22.31	243000	155977	132703	19994.1	14.17	1.2	0.99	28.97	0
58	Hankou Bank	2003	0		6.33	-19.6	9.7	2.76	21000	16937.4	9263.4	578.1			0.37	71.37	0
58	Hankou Bank	2004	0	2.27	7.38	-14.6	11.2	10.13	25000	19852.6	11696.8	626.7			0.23	76.9	0
58	Hankou Bank	2005	0	1.75	7.5	-17.57	12.1	35.3	26400	21044.8	12214.8	662.8			0.15	59.11	0
58	Hankou Bank	2006	0	2.24	8.04	-16.94	13.2	11.95	29400	25046.9	15467.8	894.2			0.61	49.47	0
58	Hankou Bank	2007	0	2.94	11.63	-16.72	14.6	21.27	36700	31297.7	19359	2939.9	11.75	2.72	0.53	41.8	0
58	Hankou Bank	2008	0	3.01	16.46	-17.82	13.4	-1.34	42900	34573.5	21104.5	3429	13.25	1.91	0.98	44.28	1
58	Hankou Bank	2009	0	1.28	15.5	-27.68	13.5	17.77	62600	50776.5	30450.9	3769.1	11.62	1.28	0.93	48.78	0
58	Hankou Bank	2010	0	2.18	17	-19.72	14.8	2.72	112000	85616.3	37706.6	6478.4	12.01	1.17	1.17	36.26	0
58	Hankou Bank	2011	0	4.07	20.83	-13.6	13.8	18.14	138000	91727.9	47799.9	8148.32	11.04	0.87	1.21	32.22	0
58	Hankou Bank	2012	0	3.54	20.21	-13.8	11.3	12.7	162000	108101	59191.9	11950.5	13.53	0.96	1.24	28.19	0
58	Hankou Bank	2013	0	4.19	20	-13.6	10.1	3.83	176000	125615	71513.8	13431.3	12.25	1.1	1.18	34.37	0
58	Hankou Bank	2014	0	3.75	20	-12.2	9.68	4.91	169000	114212	84823.6	14628.5	13.07	1.93	0.86	34.26	0
58	Hankou Bank	2015	0	3.07	18.5	-13.3	8.9	11.37	183000	122610	86276	15882.7	14.13	1.99	0.85	39.83	0
58	Hankou Bank	2016	0	2.55	17.08	-11.3	8.1	14.02	212000	138548	98701.5	16864.9	13.14	1.98	0.77	39.76	0
58	Hankou Bank	2017	0	3.26	17	-8.1	7.8	13.16	281000	162762	114917	18007	12.8	2.14	0.69	35.34	0
58	Hankou Bank	2018	0	3.22	15.88	-8.1	7.8	11.35	319000	188829	137188	20042.3	13.6	2.11	0.63	35.17	0
59	Qilu Bank co ltd	2003	0		6.33	-19.6	13.4	5.8	19900	12808.4	13095.1	1137.5			0.34	45.61	0
59	Qilu Bank co ltd	2004	0	2.27	7.38	-14.6	15.4	16.13	23500	17224.2	16923.6	1293.2	5.36	6.58	0.23	34.09	0
59	Qilu Bank co ltd	2005	0	1.75	7.5	-17.57	15.2	21.67	25100	22802.2	17276.4	1357.3	6.19	6.65	0.28	33.03	0
59	Qilu Bank co ltd	2006	0	2.24	8.04	-16.94	14.7	4.59	32400	26894.8	21752.6	1849.1	10.4	1.57	0.5	34.21	0
59	Qilu Bank co ltd	2007	0	2.94	11.63	-16.72	14.2	16.64	37800	31679.2	25010.8	1996	10.13	1.33	0.68	31.67	0
59	Qilu Bank co ltd	2008	0	3.01	16.46	-17.82	12	1.85	49500	43891.5	27783.4	2670.5	11.34	2.58	0.8	28.06	1
59	Qilu Bank co ltd	2009	0	1.28	15.5	-27.68	12.2	18.91	61800	53660.4	33885.2	2814.6	11.66	2.08	0.88	40.34	0
59	Qilu Bank co ltd	2010	0	2.18	17	-19.72	12.3	12.36	85800	70104.5	46631.5	3626.26	9.14	13.97	0.41	34.9	0
59	Qilu Bank co ltd	2011	0	4.07	20.83	-13.6	10.9	12.86	77300	65122.8	43236.5	4401.38	10.9	9.56	0.97	43.85	0
59	Qilu Bank co ltd	2012	0	3.54	20.21	-13.8	9.8	6	83700	70401.2	46711.5	5327.54	13.07	1.15	1.07	37.55	0
59	Qilu Bank co ltd	2013	0	4.19	20	-13.6	9.6	5.28	94000	83284.9	51431.9	6001.6	11.64	0.96	1.07	43.49	0
59	Qilu Bank co ltd	2014	0	3.75	20	-12.2	8.7	4.84	123000	101135	59109.6	7223.8	11.15	1.72	1.01	42.29	0
59	Qilu Bank co ltd	2015	0	3.07	18.5	-13.3	8	5.19	153000	123327	69591.6	10051.5	11.69	2.19	0.87	42.36	0
59	Qilu Bank co ltd	2016	0	2.55	17.08	-11.3	7.6	8.28	207000	147884	86527.9	12878.6	12.09	1.68	0.92	34.27	0
59	Qilu Bank co ltd	2017	0	3.26	17	-8.1	7.36	7.42	236000	163845	100665	18435.4	14.49	1.54	0.91	32.24	0
59	Qilu Bank co ltd	2018	0	3.22	15.88	-8.1	6.4	20.04	266000	183978	118624	20877.1	14.5	1.64	0.86	32.45	0
60	Guangdong Nanyue Bank Co Ltd	2006	0	2.24	8.04	-16.94	14.1	10.59	8118.65	7396.66	4548.83	510.65	8.58	0.7	0.08	41.92	0
60	Guangdong Nanyue Bank Co Ltd	2007	0	2.94	11.63	-16.72	14.9	23.83	11400	10231.1	6351.9	572.96	8.3	0.48	1.37	21.32	0
60	Guangdong Nanyue Bank Co Ltd	2008	0	3.01	16.46	-17.82	10.4	0.72	15500	14129.6	9155.2	940.88	8.73	0.55	2.45	18.45	1
60	Guangdong Nanyue Bank Co Ltd	2009	0	1.28	15.5	-27.68	9.7	11.13									0
60	Guangdong Nanyue Bank Co Ltd	2010	0	2.18	17	-19.72	12.4	10.13	50200	40602.2	18768.5	3553.92	12.03	1.42	0.9	44.13	0
60	Guangdong Nanyue Bank Co Ltd	2011	0	4.07	20.83	-13.6	10	7.95	83200	51999.8	24755.2	4947.89	10.58	1.08	1.02	40.91	0
60	Guangdong Nanyue Bank Co Ltd	2012	0	3.54	20.21	-13.8	8.2	1.42	109000	63434.4	33612.2	7357.22	12.57	1.48	0.92	39.66	0
60	Guangdong Nanyue Bank Co Ltd	2013	0	4.19	20	-13.6	8.5	10.41	132000	85615.2	44255.3	8049.38	10.78	1.41	0.75	50.36	0
60	Guangdong Nanyue Bank Co Ltd	2014	0	3.75	20	-12.2	7.76	0.71	144000	93199.6	54178.6	9903.12	12.75	1.26	0.86	49.81	0
60	Guangdong Nanyue Bank Co Ltd	2015	0	3.07	18.5	-13.3	8	11.37	166000	110813	70514.4	10540.6	10.82	1.76	0.72	46.69	0
60	Guangdong Nanyue Bank Co Ltd	2016	0	2.55	17.08	-11.3	7.5	15.18	204000	127316	81182	13198.6	11.82	1.87	0.68	40.25	0
60	Guangdong Nanyue Bank Co Ltd	2017	0	3.26	17	-8.1	7.54	4.39	218000	134659	90887.8	14047.5	11.05	2.11	0.63	41.18	0
60	Guangdong Nanyue Bank Co Ltd	2018	0	3.22	15.88	-8.1	6.8	13.13	205000	122753	106845	15129.8	11.57	2.24	0.68	41.48	0
61	Bank of Luoyang Co Ltd	2007	0	2.94	11.63	-16.72	14.6	12.95	22900	18033.4	11562.1	1193.53	10.4	1.91		20.83	0
61	Bank of Luoyang Co Ltd	2008	0	3.01	16.46	-17.82	12.1	2.73	24500	20547.7	13541.9	1485.48	12.38	1.42	1.07	26.59	1
61	Bank of Luoyang Co Ltd	2009	0	1.28	15.5	-27.68	10.9	16.98	30800	25320.9	15674.1	1769.4	13.17	1.21	1.38	34.08	0
61	Bank of Luoyang Co Ltd	2010	0	2.18	17	-19.72	12.5	14.19	43400	35221.7	21131.6	2763.77	14.28	0.82	1.5	24.2	0
61	Bank of Luoyang Co Ltd	2011	0	4.07	20.83	-13.6	11.9	9.35	62200	45363.9	29429.2	3884.64	12.27	0.54	1.83	20.83	0
61	Bank of Luoyang Co Ltd	2012	0	3.54	20.21	-13.8	10.1	12.43	82000	55044.7	37947.7	6657.09	15.56	0.56	1.94	17.75	0
61	Bank of Luoyang Co Ltd	2013	0	4.19	20	-13.6	9	9.22	97700	64767.1	42705.6	7779.38	13.18	0.57	1.54	27.82	0
61	Bank of Luoyang Co Ltd	2014	0	3.75	20	-12.2	8.9	1.93	117000	76678.8	51521.3	9457.83	12.28	0.82	1.64	27.42	0
61	Bank of Luoyang Co Ltd	2015	0	3.07	18.5	-13.3	8.3	10.44	167000	92316.5	58625.9	13329.1	15.54	1.37	1.5	27.67	0
61	Bank of Luoyang Co Ltd	2016	0	2.55	17.08	-11.3	8.14	10.59	203000	110000	67316.4	15958.5	12.89	1.52	1.42	22.95	0
61	Bank of Luoyang Co Ltd	2017	0	3.26	17	-8.1	7.8	5.53	232000	124819	93674.3	18303.9	14.87	1.57	1.36	21.46	0
61	Bank of Luoyang Co Ltd	2018	0	3.22	15.88	-8.1	7.6	9.79	253000	132185	110292	20304.5	14.77	2.78	0.72	21	0
62	Bank of Wenzhou Co Ltd	2003	0		6.33	-19.6	14.7	15.18	11100	8139	6867.6	595.7			0.43	58.77	0
62	Bank of Wenzhou Co Ltd	2004	0	2.27	7.38	-14.6	14.5	13.65	14900	10883.3	8551.5	630.7		7.07	0.41	48.05	0
62	Bank of Wenzhou Co Ltd	2005	0	1.75	7.5	-17.57	12.8	42.62	18500	14392.3	10746.2	668.1	4.13	3.31	0.42	41.47	0
62	Bank of Wenzhou Co Ltd	2006	0	2.24	8.04	-16.94	13.6	13.52	22300	17883.4	14177.7	1181	7.98	1.49	1.27	39.5	0
62	Bank of Wenzhou Co Ltd	2007	0	2.94	11.63	-16.72	14.7	24.68	30100	21161.5	17142.3	1420.1	8.66	0.74	1.3	38.15	0
62	Bank of Wenzhou Co Ltd	2008	0	3.01	16.46	-17.82	10.1	9.26	34100	24659.9	20478.9	1800.4	10.6	1.45	1.45	35.42	1
62	Bank of Wenzhou Co Ltd	2009	0	1.28	15.5	-27.68	8.9	28.42	41000	31516	24593	2611.5	11.6	0.89	1.18	46.34	0
62	Bank of Wenzhou Co Ltd	2010	0	2.18	17	-19.72	11.9	18.28	51400	41910	30173	3976.5	12.7	0.87	1.07	43.98	0
62	Bank of Wenzhou Co Ltd	2011	0	4.07	20.83	-13.6	9	5.03	65700	52176.1	36452.7	4444.24	11.55	0.99	1.1	41.24	0
62	Bank of Wenzhou Co Ltd	2012	0	3.54	20.21	-13.8	8	8.96	83300	62358.8	44970.9	5472.13	11.61	1.35	0.74	44.91	0
62	Bank of Wenzhou Co Ltd	2013	0	4.19	20	-13.6	8.2	3.15	104000	72490.5	52686.8	6793.3	11.34	1.24	0.68	49.19	0
62	Bank of Wenzhou Co Ltd	2014	0	3.75	20	-12.2	7.62	-3.9	126000	80018.4	58355.5	9377.28	11.29	1.23	0.56	45.52	0
62	Bank of Wenzhou Co Ltd	2015	0	3.07	18.5	-13.3	8	1.6	156000	90104.3	65269.8	9908.41	11.94	1.23	0.58	38.2	0
62	Bank of Wenzhou Co Ltd	2016	0	2.55	17.08	-11.3	7.55	6.43	201000	102581	71933.9	11165.9	11.63	1.45	0.58	32.46	0
62	Bank of Wenzhou Co Ltd	2017	0	3.26	17	-8.1	7.76	17.32	224000	116912	79009.9	13120.3	11.5	1.44	0.42	36.45	0
62	Bank of Wenzhou Co Ltd	2018	0	3.22	15.88	-8.1	7.1	13.49	228000	135648	105893	13733.6	11.85	1.72	0.23	46.43	0
63	Fudian Bank Co Ltd	2005	0	1.75	7.5	-17.57	9	7.55	23900	18526.9	12048.6	901.6	4.21	9.76	0.35	63.62	0
63	Fudian Bank Co Ltd	2006	0	2.24	8.04	-16.94	11.9	9.49	29500	20815.9	14343	1376.9	8.18	5.34	0.23	63.21	0
63	Fudian Bank Co Ltd	2007	0	2.94	11.63	-16.72	12.2	4.8	35900	23745.4	17145.4	2189.4	12.98	3.89	0.07	57.91	0
63	Fudian Bank Co Ltd	2008	0	3.01	16.46	-17.82	10.6	6.33	39100	28305.2	20607.8	2913.3	15.9	1.13	3	44.98	1
63	Fudian Bank Co Ltd	2009	0	1.28	15.5	-27.68	12.1	11.55	53300	39500.8	28463.3	3148.1	13.36	1.13	0.57	52.83	0
63	Fudian Bank Co Ltd	2010	0	2.18	17	-19.72	12.3	6.24	71300	49529	36333	3528.57	12.24	1.28	0.83	46.31	0
63	Fudian Bank Co Ltd	2011	0	4.07	20.83	-13.6	13.7	17.12	83000	61667.4	42430	5556.98	14.27	1.08	0.96	44.19	0
63	Fudian Bank Co Ltd	2012	0	3.54	20.21	-13.8	13	13.95	105000	71874.1	50162.7	6188.12	13.27	0.96	1.03	41.24	0
63	Fudian Bank Co Ltd	2013	0	4.19	20	-13.6	12.1	8.16	121000	83980.9	58875.8	6936.07	11.13	0.87	1.02	45.93	0
63	Fudian Bank Co Ltd	2014	0	3.75	20	-12.2	8.1	6.59	145000	93130.8	69192.9	12926.1	15.56	0.99	1.24	42.07	0
63	Fudian Bank Co Ltd	2015	0	3.07	18.5	-13.3	8.7	7.84	154000	104274	79249.2	14075.1	14.46	1.9	1.03	44.17	0
63	Fudian Bank Co Ltd	2016	0	2.55	17.08	-11.3	8.7	0.25	198000	132856	89464	14439	11.99	1.87	0.63	40.74	0
63	Fudian Bank Co Ltd	2017	0	3.26	17	-8.1	9.5	17.71	244000	152586	101828	14888.7	13.88	1.88	0.51	41.13	0
63	Fudian Bank Co Ltd	2018	0	3.22	15.88	-8.1	8.9	30.37	247000	144931	118006	15292.7	12.96	4.56	0.04	41.77	0
64	Bank of Guilin Co Ltd	2006	0	2.24	8.04	-16.94	13.5	8.13	4288.4	3746.4	2467.2	249.2	6.29	4.8	0.29	55.12	0
64	Bank of Guilin Co Ltd	2007	0	2.94	11.63	-16.72	15.1	20.92	7185.3	5638	3566.3	441.2	11.22	2.22	0.67	36.4	0
64	Bank of Guilin Co Ltd	2008	0	3.01	16.46	-17.82	12.8	10.42	9190.1	7594.8	5140.3	563.3	10.19	1.74	1.04	37.17	1
64	Bank of Guilin Co Ltd	2009	0	1.28	15.5	-27.68	13.9	18.94	15200	12917.3	7776.2	1079.5	13.23	1.66	1.37	36.57	0
64	Bank of Guilin Co Ltd	2010	0	2.18	17	-19.72	14.2	7.95	25500	20964.9	10265.4	1813.7	13.35	0.81	1.54	34.18	0
64	Bank of Guilin Co Ltd	2011	0	4.07	20.83	-13.6	12.3	5.08	42700	30927.6	14425.2	2824.88	11.97	0.55	1.35	35.41	0
64	Bank of Guilin Co Ltd	2012	0	3.54	20.21	-13.8	11.3	10.01	71100	46464.1	19554.3	3789.44	12.67	0.53	1.22	36.36	0
64	Bank of Guilin Co Ltd	2013	0	4.19	20	-13.6	10.2	7.91	104000	67976.4	23397.9	5069.21	11.81	0.84	0.92	35.38	0
64	Bank of Guilin Co Ltd	2014	0	3.75	20	-12.2	8.5	5.29	113000	74711.8	30446.5	6716.73	11.17	1.27	0.97	39.51	0
64	Bank of Guilin Co Ltd	2015	0	3.07	18.5	-13.3	8.1	3.26	143000	87611.6	45730	8199.37	11.5	1.53	0.6	42	0
64	Bank of Guilin Co Ltd	2016	0	2.55	17.08	-11.3	7.3	9.92	195000	113105	76830.9	10679.1	11.72	1.55	0.67	35.52	0
64	Bank of Guilin Co Ltd	2017	0	3.26	17	-8.1	7.1	11.52	227000	152103	96500.8	14782.9	11.88	1.59	0.67	35.17	0
64	Bank of Guilin Co Ltd	2018	0	3.22	15.88	-8.1	6.8	5.98	267000	185868	139509	18014.5	11	1.74	0.66	32.59	0
65	Xiamen Bank	2003	0		6.33	-19.6	11.5	17.58	6568	4170	2810	301			0.03	88.98	0
65	Xiamen Bank	2004	0	2.27	7.38	-14.6	11.8	11.87	8735	6960	4090	303			0.04	89.47	0
65	Xiamen Bank	2005	0	1.75	7.5	-17.57	11.6	21.95	12100	10922	5484	386			0.77	47.66	0
65	Xiamen Bank	2006	0	2.24	8.04	-16.94	13.4	30.52	15100	13379	6843	435	2.78	5.95	0.41	41.79	0
65	Xiamen Bank	2007	0	2.94	11.63	-16.72	15.2	22.44	17300	14890	7523	219	4.47	4.37	0.66	36.16	0
65	Xiamen Bank	2008	0	3.01	16.46	-17.82	13	0.49	16500	13177	8483	1066	10.57	4.11	1.27	35.5	1
65	Xiamen Bank	2009	0	1.28	15.5	-27.68	12.3	19.3	28300	18888	8595	1344	12.94	2.39	0.28	55.76	0
65	Xiamen Bank	2010	0	2.18	17	-19.72	13.9	13.25	52900	39055	10661	2046	15.8	1.47	0.34	50.27	0
65	Xiamen Bank	2011	0	4.07	20.83	-13.6	12.3	22.63	70100	45186.4	13603.8	3044.41	14.56	1.03	1.08	41.42	0
65	Xiamen Bank	2012	0	3.54	20.21	-13.8	11.4	12.26	91100	52022.1	17375.3	4382.63	12.8	1	0.58	36.06	0
65	Xiamen Bank	2013	0	4.19	20	-13.6	11	3.01	106000	61706.2	19008.1	4687.51	12.2	0.99	0.49	48.52	0
65	Xiamen Bank	2014	0	3.75	20	-12.2	9.9	2.61	119000	70900.9	26241.3	6251.68	11.59	1.09	0.64	44.55	0
65	Xiamen Bank	2015	0	3.07	18.5	-13.3	9	-3.14	160000	87078.9	35875.5	8228.09	12.36	1.37	0.64	39.56	0
65	Xiamen Bank	2016	0	2.55	17.08	-11.3	8.4	7.12	189000	102517	48385.2	9255.34	12.22	1.51	0.59	33.76	0
65	Xiamen Bank	2017	0	3.26	17	-8.1	8.1	1.19	213000	111710	60573.7	12299.3	14.62	1.45	0.61	30.16	0
65	Xiamen Bank	2018	0	3.22	15.88	-8.1	8.3	14.31	232000	120864	83356.9	13956.3	15.03	1.33	0.64	28.6	0
66	Hubei Bank Corporation Limited	2011	0	4.07	20.83	-13.6	13.8	18.14	58100	46932.1	30007.4	3260.86	12.96	0.86	1.09	37.26	0
66	Hubei Bank Corporation Limited	2012	0	3.54	20.21	-13.8	11.3	12.7	102000	63551.7	40822.9	7417.8	12.41	0.76	1.26	35.48	0
66	Hubei Bank Corporation Limited	2013	0	4.19	20	-13.6	10.1	3.83	104000	86082.6	52096.4	8439.15	11.18	0.74	1.23	41.02	0
66	Hubei Bank Corporation Limited	2014	0	3.75	20	-12.2	9.68	4.91	121000	91469.1	69903.6	10074.4	14.39	1.58	1.17	40.03	0
66	Hubei Bank Corporation Limited	2015	0	3.07	18.5	-13.3	8.9	11.37	155000	108965	77093.2	11059.9	13.14	1.87	0.78	40.42	0
66	Hubei Bank Corporation Limited	2016	0	2.55	17.08	-11.3	8.1	14.02	187000	123384	84509.2	11878.5	12.01	1.97	0.7	35.09	0
66	Hubei Bank Corporation Limited	2017	0	3.26	17	-8.1	7.8	13.16	212000	137998	95822.1	15023.6	13.73	2.25	0.63		0
66	Hubei Bank Corporation Limited	2018	0	3.22	15.88	-8.1	7.8	11.35	242000	160582	111133	20610.2	14.04	2.21	0.77		0
67	Weihai City Commercial Bank Co Ltd	2006	0	2.24	8.04	-16.94	14.7	4.59	17600	14286.8	10485.4	1196.1	8.41	3.38	0.22	39.73	0
67	Weihai City Commercial Bank Co Ltd	2007	0	2.94	11.63	-16.72	14.2	16.64	21300	16581.4	12561.2	1431	10.47	1.95	0.35	37	0
67	Weihai City Commercial Bank Co Ltd	2008	0	3.01	16.46	-17.82	12	1.85	27400	20751.5	14942.1	1465.9	10.55	1.6	0.17	39.14	1
67	Weihai City Commercial Bank Co Ltd	2009	0	1.28	15.5	-27.68	12.2	18.91	41000	30331.7	20027.5	2239.5	11.08	1.11	0.25	40.49	0
67	Weihai City Commercial Bank Co Ltd	2010	0	2.18	17	-19.72	12.3	12.36	52000	42066.6	24982.5	2584.7	12.08	0.84	0.74	37.28	0
67	Weihai City Commercial Bank Co Ltd	2011	0	4.07	20.83	-13.6	10.9	12.86	56300	45632.3	29453.6	3103.12	11.58	0.69	0.92	33.83	0
67	Weihai City Commercial Bank Co Ltd	2012	0	3.54	20.21	-13.8	9.8	6	72100	53656.3	35075.8	4450.87	13.69	0.57	1.01	32.64	0
67	Weihai City Commercial Bank Co Ltd	2013	0	4.19	20	-13.6	9.6	5.28	102000	70843.9	39412	5126.11	10.55	0.46	0.87	41.76	0
67	Weihai City Commercial Bank Co Ltd	2014	0	3.75	20	-12.2	8.7	4.84	117000	79537.2	43104.7	8058.16	13.37	0.7	1.13	38.71	0
67	Weihai City Commercial Bank Co Ltd	2015	0	3.07	18.5	-13.3	8	5.19	151000	93123.3	50797.4	9269.86	14.71	0.97	1.18	37.21	0
67	Weihai City Commercial Bank Co Ltd	2016	0	2.55	17.08	-11.3	7.6	8.28	186000	110515	57020.9	10153.9	12.3	1.42	0.97	34.92	0
67	Weihai City Commercial Bank Co Ltd	2017	0	3.26	17	-8.1	7.36	7.42	204000	120096	66513.6	11071.1	12.82	1.47	0.82	36.94	0
67	Weihai City Commercial Bank Co Ltd	2018	0	3.22	15.88	-8.1	6.4	20.04	203000	115784	87281.4	14040.8	15.12	1.82	0.49	34.9	0
68	Chongqing Three Gorges Bank Co., Ltd	2008	0	3.01	16.46	-17.82	14.5	2	18900	9394.13	3783.69	2257.44	52.15	0.72		20.67	1
68	Chongqing Three Gorges Bank Co., Ltd	2009	0	1.28	15.5	-27.68	14.9	23.71	26600	15772.3	8025.94	2448.8	14.62	0.67	1.19	29.5	0
68	Chongqing Three Gorges Bank Co., Ltd	2010	0	2.18	17	-19.72	17.1	23.7	45600	20448.4	10172.6	2731.98	15.91	0.61	1.04	29.64	0
68	Chongqing Three Gorges Bank Co., Ltd	2011	0	4.07	20.83	-13.6	16.4	11.2	60400	31387.3	13819.9	3166.9	13.13	0.33	1.01	34.46	0
68	Chongqing Three Gorges Bank Co., Ltd	2012	0	3.54	20.21	-13.8	13.6	6.96	65900	43030.7	17783.5	3843.47	12.97	0.25	1.19	30.94	0
68	Chongqing Three Gorges Bank Co., Ltd	2013	0	4.19	20	-13.6	12.3	9.04	76800	56512.8	22182.5	4935.05	11.02	0.52	1.31	36	0
68	Chongqing Three Gorges Bank Co., Ltd	2014	0	3.75	20	-12.2	10.9	-2.77	101000	67854.8	26227.2	6141.24	10.54	0.3	1.49	34.34	0
68	Chongqing Three Gorges Bank Co., Ltd	2015	0	3.07	18.5	-13.3	11	-1.61	132000	93577.7	32415	8860.64	12.79	0.89	1.09	39.87	0
68	Chongqing Three Gorges Bank Co., Ltd	2016	0	2.55	17.08	-11.3	10.7	2.99	182000	122164	38454.4	12262.6	11.95	0.93	1.26	33.23	0
68	Chongqing Three Gorges Bank Co., Ltd	2017	0	3.26	17	-8.1	9.3	27.95	202000	123800	45743.6	13076.2	12.94	1.4	0.94	35.49	0
68	Chongqing Three Gorges Bank Co., Ltd	2018	0	3.22	15.88	-8.1	6	24	205000	124464	64719.3	13736.9	12.93	1.3	0.63	37.44	0
69	Chang'an Bank Co.,Ltd	2009	0	1.28	15.5	-27.68	13.6	10.35	24100	18390.7	9651.15	3171.44	33.97	0.27	0.65	54.42	0
69	Chang'an Bank Co.,Ltd	2010	0	2.18	17	-19.72	14.6	17.83	32400	25677	13744.2	3738.75	24.32	0.19	1.08	39.7	0
69	Chang'an Bank Co.,Ltd	2011	0	4.07	20.83	-13.6	13.9	28.28	51200	34655.6	19945.9	4111.45	18.72	0.24	1.22	37.72	0
69	Chang'an Bank Co.,Ltd	2012	0	3.54	20.21	-13.8	12.9	2.08	76700	51326.1	32248.4	4684.81	13.2	0.22	1.13	36.45	0
69	Chang'an Bank Co.,Ltd	2013	0	4.19	20	-13.6	11	3.91	105000	66580.8	41701.6	6019.46	11.36	0.23	1.25	40.72	0
69	Chang'an Bank Co.,Ltd	2014	0	3.75	20	-12.2	9.7	-3.37	126000	77632.6	51347.8	8553.96	12.07	0.48	1.14	39.68	0
69	Chang'an Bank Co.,Ltd	2015	0	3.07	18.5	-13.3	8	5.37	159000	100250	63195.8	9296.39	10.82	1.34	0.54	48.24	0
69	Chang'an Bank Co.,Ltd	2016	0	2.55	17.08	-11.3	7.6	3.58	181000	118027	77233.2	12541.8	11.08	1.84	0.73	37.83	0
69	Chang'an Bank Co.,Ltd	2017	0	3.26	17	-8.1	8	23.04	209000	143982	91132.6	13551.6	11.27	1.95	0.71	39.71	0
69	Chang'an Bank Co.,Ltd	2018	0	3.22	15.88	-8.1	8.3	22.31	241000	168637	118067	14847.8	10.98	1.73	0.69	36.42	0
70	Jinshang Bank Co Ltd	2008	0	3.01	16.46	-17.82	8.5	9.77	21000	17685	9113.16	2509.97	32.38	2.94	0.21	49.55	1
70	Jinshang Bank Co Ltd	2009	0	1.28	15.5	-27.68	5.4	13.27	32000	28709.6	17730	2835.05	16.48	1.67	0.55	56.16	0
70	Jinshang Bank Co Ltd	2010	0	2.18	17	-19.72	13.9	30.8	53500	42672.8	22557.4	3081.72	13.83	1.3	0.62	52.61	0
70	Jinshang Bank Co Ltd	2011	0	4.07	20.83	-13.6	13	-3.19	77800	57755.4	27367.8	5275.69	17.97	1.05	0.93	40.09	0
70	Jinshang Bank Co Ltd	2012	0	3.54	20.21	-13.8	10.1	14.22	105000	74476.4	32835.9	6271.11	15.14	0.87	1.11	34.06	0
70	Jinshang Bank Co Ltd	2013	0	4.19	20	-13.6	8.9	14.09	132000	89081.8	40387.8	7386.81	11.27	0.81	1.01	40.58	0
70	Jinshang Bank Co Ltd	2014	0	3.75	20	-12.2	4.9	5.96	144000	91077.8	50971.9	8196.39	11.34	1.67	0.75	36.87	0
70	Jinshang Bank Co Ltd	2015	0	3.07	18.5	-13.3	3.1	6.28	157000	103777	65115.2	8996.93	13.47	1.87	0.72	41.09	0
70	Jinshang Bank Co Ltd	2016	0	2.55	17.08	-11.3	4.5	0.97	173000	116301	68577.6	9671.29	12.5	1.86	0.62	43.29	0
70	Jinshang Bank Co Ltd	2017	0	3.26	17	-8.1	7.1	13.97	207000	136199	97189.8	14676.3	12.52	1.64	0.65	38.13	0
70	Jinshang Bank Co Ltd	2018	0	3.22	15.88	-8.1	6.7	21.84	228000	143176	101641	16502.4	12.99	1.88	0.61	38.01	0
71	Zhangjiakou City Commercial Bank	2007	0	2.94	11.63	-16.72	12.8	23.5	7502.06	5833.89		528.98				35.44	0
71	Zhangjiakou City Commercial Bank	2008	0	3.01	16.46	-17.82	10.1	9.5	11100	9072.18	6540.97	567.42	11.22	0.97	0.61	29.18	1
71	Zhangjiakou City Commercial Bank	2009	0	1.28	15.5	-27.68	10	17.03	19200	16683.5	9807.92	1089.71	15.58	0.63	1.31	27.85	0
71	Zhangjiakou City Commercial Bank	2010	0	2.18	17	-19.72	12.2	7.23	33100	20039.9	12115.7	1803.97	17.19	0.43	1.74	23.46	0
71	Zhangjiakou City Commercial Bank	2011	0	4.07	20.83	-13.6	11.3	9.43	35800	27778.8	15330	2353.08	14.57	0.33	2.02	32.48	0
71	Zhangjiakou City Commercial Bank	2012	0	3.54	20.21	-13.8	9.6	9.96	46000	34438.5	19320.2	2948.11	16.61	0.26	2.12	31.9	0
71	Zhangjiakou City Commercial Bank	2013	0	4.19	20	-13.6	8.2	12.02	66600	48897.2	23892.7	3988.38	12.33	0.21	1.56	41.2	0
71	Zhangjiakou City Commercial Bank	2014	0	3.75	20	-12.2	6.5	7.5	105000	67892.4	29589.7	4806.97	10.91	0.42	1.28	49.11	0
71	Zhangjiakou City Commercial Bank	2015	0	3.07	18.5	-13.3	6.8	10.87	125000	83599.6	40170.3	7620.81	14.08	0.85	1.03	47.62	0
71	Zhangjiakou City Commercial Bank	2016	0	2.55	17.08	-11.3	6.8	13.74	167000	109653	57294.5	10244.4	11.98	1.14	1.11	40.64	0
71	Zhangjiakou City Commercial Bank	2017	0	3.26	17	-8.1	6.6	11.91	181000	134237	69554.3	12274	13.38	1.82	1.12	33.41	0
71	Zhangjiakou City Commercial Bank	2018	0	3.22	15.88	-8.1	6.6	7.5	193000	141366	90750.3	13577.3	10.5	1.98	1.02	34.92	0
72	Zhejiang Chouzhou Commercial Bank	2006	0	2.24	8.04	-16.94	13.6	13.52	7517.6	6807.1	4768.3	518.6	9	0.95	1.36	30.24	0
72	Zhejiang Chouzhou Commercial Bank	2007	0	2.94	11.63	-16.72	14.7	24.68	11200	9950.7	6134.1	836.8	11.38	0.15	1.46	32.5	0
72	Zhejiang Chouzhou Commercial Bank	2008	0	3.01	16.46	-17.82	10.1	9.26	18800	15495	11430.6	1044.5	10.59	0.78	1.3	31.93	1
72	Zhejiang Chouzhou Commercial Bank	2009	0	1.28	15.5	-27.68	8.9	28.42	32500	27326.8	19969.1	2151.6	13.03	0.5	1.04	42.12	0
72	Zhejiang Chouzhou Commercial Bank	2010	0	2.18	17	-19.72	11.9	18.28	52500	35229	25270.7	4284.79	15.35	0.4	1.13	38.38	0
72	Zhejiang Chouzhou Commercial Bank	2011	0	4.07	20.83	-13.6	9	5.03	62100	46367.4	31916.1	5786.25	13.7	0.63	1.32	33.03	0
72	Zhejiang Chouzhou Commercial Bank	2012	0	3.54	20.21	-13.8	8	8.96	86500	56592.8	41663.4	7095.64	12.32	1.06	1.31	32.5	0
72	Zhejiang Chouzhou Commercial Bank	2013	0	4.19	20	-13.6	8.2	3.15	107000	66896.3	48901.5	9140.48	13.03	0.99	1.09	43.59	0
72	Zhejiang Chouzhou Commercial Bank	2014	0	3.75	20	-12.2	7.62	-3.9	122000	75416.7	53134.8	10198.2	13.23	1	1.16	39.49	0
72	Zhejiang Chouzhou Commercial Bank	2015	0	3.07	18.5	-13.3	8	1.6	133000	79115.9	57752.9	11252.8	12.83	1.18	1.07	39.74	0
72	Zhejiang Chouzhou Commercial Bank	2016	0	2.55	17.08	-11.3	7.55	6.43	160000	95855.2	64819	12583.3	11.77	1.25	0.95	38.44	0
72	Zhejiang Chouzhou Commercial Bank	2017	0	3.26	17	-8.1	7.76	17.32	192000	103449	73472.5	15478.6	12.41	1.7	0.85	35.77	0
72	Zhejiang Chouzhou Commercial Bank	2018	0	3.22	15.88	-8.1	7.1	13.49	213000	126497	91185.5	16671	12.83	1.65	0.75	40.62	0
73	Nanhai Rural Commercial Bank	2006	0	2.24	8.04	-16.94	14.1	10.59	58500	37331.7	24195	1293.5	7.69	22.99	0.08	91.34	0
73	Nanhai Rural Commercial Bank	2007	0	2.94	11.63	-16.72	14.9	23.83	43800	39527.3	27070.6	1322.8	8.31	19.02	0.1	36.99	0
73	Nanhai Rural Commercial Bank	2008	0	3.01	16.46	-17.82	10.4	0.72	50500	44603.3	27378.9	3170.7	0.2	15.98	0.22	36.14	1
73	Nanhai Rural Commercial Bank	2009	0	1.28	15.5	-27.68	9.7	11.13		50789.3	32584.3		3.24	16.69		38.21	0
73	Nanhai Rural Commercial Bank	2010	0	2.18	17	-19.72	12.4	10.13	64800	59948	37630.2	3602.4	9.2	7.21		40.02	0
73	Nanhai Rural Commercial Bank	2011	0	4.07	20.83	-13.6	10	7.95	71900	63284.1	42946.4	5979.3	16.94	1.47	0.96	38.35	0
73	Nanhai Rural Commercial Bank	2012	0	3.54	20.21	-13.8	8.2	1.42	83800	74083.3	48833.9	6772.79	15.29	1.13	1.55	34.94	0
73	Nanhai Rural Commercial Bank	2013	0	4.19	20	-13.6	8.5	10.41	108000	87195.7	55852.8	7646.38	11.64	0.95	1.45	37.94	0
73	Nanhai Rural Commercial Bank	2014	0	3.75	20	-12.2	7.76	0.71	121000	92552.5	63143.4	9970.21	13.14	1.15	1.66	33.8	0
73	Nanhai Rural Commercial Bank	2015	0	3.07	18.5	-13.3	8	11.37	132000	101954	69160.3	11515	15.77	1.71	1.57	32.78	0
73	Nanhai Rural Commercial Bank	2016	0	2.55	17.08	-11.3	7.5	15.18	157000	111587	73717.1	12840.7	14.99	1.82	1.48	32.46	0
73	Nanhai Rural Commercial Bank	2017	0	3.26	17	-8.1	7.54	4.39	171000	120582	79210	14455.1	15.7	1.39	1.5	31.38	0
73	Nanhai Rural Commercial Bank	2018	0	3.22	15.88	-8.1	6.8	13.13	186000	131291	87099.4	17456.3	17.59	1.19	1.54	30.5	0
74	Fujian Haixia Bank Co Ltd	2003	0		6.33	-19.6	11.5	17.58	9864	6829.5	5567.7	379.2			0.22	57.72	0
74	Fujian Haixia Bank Co Ltd	2004	0	2.27	7.38	-14.6	11.8	11.87	11400	9139.7	5532.9	396.6		8.14	0.3	54.35	0
74	Fujian Haixia Bank Co Ltd	2005	0	1.75	7.5	-17.57	11.6	21.95	13600	11394.2	7210.1	811.4	10.31	5.48	0.31	45.47	0
74	Fujian Haixia Bank Co Ltd	2006	0	2.24	8.04	-16.94	13.4	30.52	22400	19015.3	11853	1043.5	9.54	2.92	1.19	33.09	0
74	Fujian Haixia Bank Co Ltd	2007	0	2.94	11.63	-16.72	15.2	22.44	32700	25727.3	14825.6	1352.2	9.41	1.93	1.33	28.82	0
74	Fujian Haixia Bank Co Ltd	2008	0	3.01	16.46	-17.82	13	0.49	30800	24623.8	15908.4	1822.8	11.59	2.33	1.18	31.84	1
74	Fujian Haixia Bank Co Ltd	2009	0	1.28	15.5	-27.68	12.3	19.3	41500	30530.7	19586.2	4088.9	17.25	1.39	0.9	36.96	0
74	Fujian Haixia Bank Co Ltd	2010	0	2.18	17	-19.72	13.9	13.25	53400	37776.2	24157.7	4466.6	15.56	0.89	1.27	35.82	0
74	Fujian Haixia Bank Co Ltd	2011	0	4.07	20.83	-13.6	12.3	22.63	61800	47822.7	28784	5034.03	13.93	0.86	1.31	38.97	0
74	Fujian Haixia Bank Co Ltd	2012	0	3.54	20.21	-13.8	11.4	12.26	70300	51940.8	34787.9	5617.56	13.44	1.3	1.21	34.51	0
74	Fujian Haixia Bank Co Ltd	2013	0	4.19	20	-13.6	11	3.01	84400	57441.8	39835.1	6134.27	12.5	1.47	0.98	39.71	0
74	Fujian Haixia Bank Co Ltd	2014	0	3.75	20	-12.2	9.9	2.61	108000	63561.6	45870.1	6859.12	11.08	1.67	0.87	38.97	0
74	Fujian Haixia Bank Co Ltd	2015	0	3.07	18.5	-13.3	9	-3.14	134000	71733.1	53330.9	7397.9	12.19	2.47	0.59	39.12	0
74	Fujian Haixia Bank Co Ltd	2016	0	2.55	17.08	-11.3	8.4	7.12	155000	77888.7	60163.8	7752.39	11.68	2.63	0.55	37.69	0
74	Fujian Haixia Bank Co Ltd	2017	0	3.26	17	-8.1	8.1	1.19	162000	79892	66167.3	10789.1	13.22	2.3	0.41	36.49	0
74	Fujian Haixia Bank Co Ltd	2018	0	3.22	15.88	-8.1	8.3	14.31	153000	76853	65657.7	11377.6	14.34	1.58	0.3	43.56	0
75	Bank of Taizhou Co Ltd	2006	0	2.24	8.04	-16.94	13.6	13.52	14200	13017.5	9240.23	748.77	8.27	0.91	1.56	29.93	0
75	Bank of Taizhou Co Ltd	2007	0	2.94	11.63	-16.72	14.7	24.68	18100	16462	11539.3	1094.45	9.18	0.53	2.14	27.77	0
75	Bank of Taizhou Co Ltd	2008	0	3.01	16.46	-17.82	10.1	9.26	25200	21812.3	15152.7	1696.31	10.77	0.43	2.74	26.73	1
75	Bank of Taizhou Co Ltd	2009	0	1.28	15.5	-27.68	8.9	28.42	33700	29647	20960.3	2420.76	10.82	0.31	2.46	27.46	0
75	Bank of Taizhou Co Ltd	2010	0	2.18	17	-19.72	11.9	18.28	48500	43610.9	28426	3548.16	12.98	0.23	2.67	25.99	0
75	Bank of Taizhou Co Ltd	2011	0	4.07	20.83	-13.6	9	5.03	57200	47420.6	35408.7	4951.7	15.1	0.33	2.6	26.79	0
75	Bank of Taizhou Co Ltd	2012	0	3.54	20.21	-13.8	8	8.96	70200	57913.4	43914.4	6546.45	14.35	0.38	2.41	30.44	0
75	Bank of Taizhou Co Ltd	2013	0	4.19	20	-13.6	8.2	3.15	87700	73700.4	53521.5	8120.5	15.05	0.41	2.08	38.14	0
75	Bank of Taizhou Co Ltd	2014	0	3.75	20	-12.2	7.62	-3.9	102000	83295.3	67378.1	9322.18	14.72	0.39	2.35	37.76	0
75	Bank of Taizhou Co Ltd	2015	0	3.07	18.5	-13.3	8	1.6	123000	101493	77968.1	10449.2	13	0.55	2.16	39.27	0
75	Bank of Taizhou Co Ltd	2016	0	2.55	17.08	-11.3	7.55	6.43	150000	118155	90047.9	11665.2	13.1	0.68	1.89	38.54	0
75	Bank of Taizhou Co Ltd	2017	0	3.26	17	-8.1	7.76	17.32	157000	132048	103272	13632.3	15.6	0.66	2.16	35.44	0
75	Bank of Taizhou Co Ltd	2018	0	3.22	15.88	-8.1	7.1	13.49	189000	148328	124974	17102.3	16.39	0.63	2.7	32.48	0
76	Bank of Fuxin Co. Ltd	2007	0	2.94	11.63	-16.72	15	16.33	8921.5	7031	5278.2	493.2	9.42	8.52	0.15	55.64	0
76	Bank of Fuxin Co. Ltd	2008	0	3.01	16.46	-17.82	13.4	6.57	10900	9394.1	6101.7	549.4	10.63	2.95	0.15	41.36	1
76	Bank of Fuxin Co. Ltd	2009	0	1.28	15.5	-27.68	13.1	8.31	14200	11533.1	7474.5	796.6	12.13	2.04	0.65	38.04	0
76	Bank of Fuxin Co. Ltd	2010	0	2.18	17	-19.72	14.2	11.13	22300	19966	11006.9	1259.57	14.23	1.89	0.69	38.29	0
76	Bank of Fuxin Co. Ltd	2011	0	4.07	20.83	-13.6	12.2	5.57	36200	32601.5	14870.7	2180.58	12.44	1.3	0.96	35.15	0
76	Bank of Fuxin Co. Ltd	2012	0	3.54	20.21	-13.8	9.5	3.84	50300	41520.8	20097.7	4259.65	15.98	1.15	0.93	37.94	0
76	Bank of Fuxin Co. Ltd	2013	0	4.19	20	-13.6	8.7	4.26	68100	55109.7	28233.4	5268.53	13.21	0.99	1	39.5	0
76	Bank of Fuxin Co. Ltd	2014	0	3.75	20	-12.2	5.8	3.84	78600	57023.4	36148.3	6030.72	14.33	1.16	0.99	37.71	0
76	Bank of Fuxin Co. Ltd	2015	0	3.07	18.5	-13.3	3	7.42	103000	68122.2	43238	7549.88	14.31	0.43	0.98	39.83	0
76	Bank of Fuxin Co. Ltd	2016	0	2.55	17.08	-11.3	-2.5	7.11	149000	81607.2	51584.8	9689.91	11.79	1.83	0.88	40.69	0
76	Bank of Fuxin Co. Ltd	2017	0	3.26	17	-8.1	4.2	9.9	172000	102660	58088.7	9867.53	11.22	1.66	0.46	44.71	0
76	Bank of Fuxin Co. Ltd	2018	0	3.22	15.88	-8.1	5.7	13.94	177000	110923	68897.3	10430.3	12.08	1.89	0.21	57.12	0
77	Tianjin Binhai Rural Commercial Bank Corporation	2009	0	1.28	15.5	-27.68	16.5	17.99	32600	27266.8	19411.2	3473.54	15.95	1.22		34.88	0
77	Tianjin Binhai Rural Commercial Bank Corporation	2010	0	2.18	17	-19.72	17.4	20.21	40800	35250.6	23679.7	4654.69	14.55	0.93	1.38	34.01	0
77	Tianjin Binhai Rural Commercial Bank Corporation	2011	0	4.07	20.83	-13.6	16.4	7.65	47600	38682.6	28493.1	5341.73	14.41	1.42	1.46	34.88	0
77	Tianjin Binhai Rural Commercial Bank Corporation	2012	0	3.54	20.21	-13.8	13.8	-6.29	59000	45772.3	32532.5	6152.77	12.18	1.38	1.26	34.46	0
77	Tianjin Binhai Rural Commercial Bank Corporation	2013	0	4.19	20	-13.6	12.5	4.75	87900	57054.5	40111.6	6813.56	13.33	1.38	1.07	42.93	0
77	Tianjin Binhai Rural Commercial Bank Corporation	2014	0	3.75	20	-12.2	10.04	5.22	98200	62453.9	46297.1	7497.99	12.02	2.37	0.86	44.8	0
77	Tianjin Binhai Rural Commercial Bank Corporation	2015	0	3.07	18.5	-13.3	9.3	12.49	130000	75169.8	55780.7	10668.4	12.49	2.36	0.71	44.59	0
77	Tianjin Binhai Rural Commercial Bank Corporation	2016	0	2.55	17.08	-11.3	9.1	29.59	148000	85710.5	66890	11868.8	12.9	2.32	0.64	31.08	0
77	Tianjin Binhai Rural Commercial Bank Corporation	2017	0	3.26	17	-8.1	3.64	17.63	158000	91532.7	72972.4	11840.7	13.54	2.29	0.33	56.52	0
77	Tianjin Binhai Rural Commercial Bank Corporation	2018	0	3.22	15.88	-8.1	3.6	5.19	162000	94245.5	70586.9	12291.7	13.28	2.26	0.25	71.92	0
78	Bank of Handan Co Ltd	2008	0	3.01	16.46	-17.82	10.1	9.5	8755.32	8140.88	4596.82	410.61				30.65	1
78	Bank of Handan Co Ltd	2009	0	1.28	15.5	-27.68	10	17.03	13600	12354	7556.24	793.54	13.24	0.64	1.22	33.6	0
78	Bank of Handan Co Ltd	2010	0	2.18	17	-19.72	12.2	7.23	25300	18484.6	9290.23	1046.05	10.81	0.53	1.46	29.42	0
78	Bank of Handan Co Ltd	2011	0	4.07	20.83	-13.6	11.3	9.43	31700	25958.7	11332.1	2137.61	13.73	0.41	1.66	29.93	0
78	Bank of Handan Co Ltd	2012	0	3.54	20.21	-13.8	9.6	9.96	50900	35318.1	15030.3	2711.53	10.63	0.29	1.58	31.48	0
78	Bank of Handan Co Ltd	2013	0	4.19	20	-13.6	8.2	12.02	72500	45079.3	18487.8	4258.4	14.03	0.23	1.1	40.01	0
78	Bank of Handan Co Ltd	2014	0	3.75	20	-12.2	6.5	7.5	80400	59732.3	24415.3	4972.33	13.43	13.39	1.3	40.35	0
78	Bank of Handan Co Ltd	2015	0	3.07	18.5	-13.3	6.8	10.87	111000	80937.6	37814.4	6093.44	12.24	12.25	1.28	36.13	0
78	Bank of Handan Co Ltd	2016	0	2.55	17.08	-11.3	6.8	13.74	146000	90906.5	46598.7	7793.41	11.89	11.96	1.03	32.7	0
78	Bank of Handan Co Ltd	2017	0	3.26	17	-8.1	6.6	11.91	153000	103506	50861.3	7859.01	12.91	1.96	0.8	40.21	0
78	Bank of Handan Co Ltd	2018	0	3.22	15.88	-8.1	6.6	7.5	161000	111395	61773.9	8325.16	11.93	2.69	0.57	45.56	0
79	China Resources Bank of Zhuhai Co Ltd	2007	0	2.94	11.63	-16.72	14.9	23.83	8013.1	7309.1	2385.4	-514.1		41.86	0.01	98.57	0
79	China Resources Bank of Zhuhai Co Ltd	2008	0	3.01	16.46	-17.82	10.4	0.72	10500	8507.9	2018.8	621.2	10.18		1.7	46.69	1
79	China Resources Bank of Zhuhai Co Ltd	2009	0	1.28	15.5	-27.68	9.7	11.13	11900	9740.9	2702	1380.8	20.27	0.11	0.48	51.59	0
79	China Resources Bank of Zhuhai Co Ltd	2010	0	2.18	17	-19.72	12.4	10.13	16600	13912.5	3955.6	1472.9	14.16	0.14	0.75	52.62	0
79	China Resources Bank of Zhuhai Co Ltd	2011	0	4.07	20.83	-13.6	10	7.95	46300	26916.5	8783.53	6831.28	26.09	0.02	0.96	47.14	0
79	China Resources Bank of Zhuhai Co Ltd	2012	0	3.54	20.21	-13.8	8.2	1.42	103000	50707.6	21519.1	7373.52	15.81	0.49	0.65	49.08	0
79	China Resources Bank of Zhuhai Co Ltd	2013	0	4.19	20	-13.6	8.5	10.41	130000	66013.1	35104.8	7756.7	11.19	0.59	0.51	52.36	0
79	China Resources Bank of Zhuhai Co Ltd	2014	0	3.75	20	-12.2	7.76	0.71	108000	64789.7	47156.7	8692.32	12.13	1.72	0.57	49.77	0
79	China Resources Bank of Zhuhai Co Ltd	2015	0	3.07	18.5	-13.3	8	11.37	116000	75251.3	54970.8	8845.57	11.27	2.51	0.06	46.11	0
79	China Resources Bank of Zhuhai Co Ltd	2016	0	2.55	17.08	-11.3	7.5	15.18	138000	81433.3	62980.9	9719.77	12.81	2.28	0.81	45.31	0
79	China Resources Bank of Zhuhai Co Ltd	2017	0	3.26	17	-8.1	7.54	4.39	153000	88396	72794.8	10816.3	12.42	1.88	0.82	46.26	0
79	China Resources Bank of Zhuhai Co Ltd	2018	0	3.22	15.88	-8.1	6.8	13.13	175000	112275	87847.4	12847.5	12.77	1.91	0.84	37.95	0
80	Bank of Ningxia Co Ltd	2006	0	2.24	8.04	-16.94	12.5	5.93	20400	16912.7	11777.3	1018.6	6.32	8.26	0.46	42.61	0
80	Bank of Ningxia Co Ltd	2007	0	2.94	11.63	-16.72	12.7	4.73	23800	20137.8	13996.4	886.7	8.55	3.59	2.33	36.79	0
80	Bank of Ningxia Co Ltd	2008	0	3.01	16.46	-17.82	12.6	13.14	29300	24412.1	16793.4	2192.9	13.92	2.62	1.77	32.62	1
80	Bank of Ningxia Co Ltd	2009	0	1.28	15.5	-27.68	11.9	27.49	37200	29546.8	20203.5	3063.3	14.69	2.01	0.87	34.98	0
80	Bank of Ningxia Co Ltd	2010	0	2.18	17	-19.72	13.5	10.02	44500	38578.5	25168	4090.39	14.85	0.99	1.64	34.77	0
80	Bank of Ningxia Co Ltd	2011	0	4.07	20.83	-13.6	12.1	9.09	56000	47270.3	30453.2	4840.78	13.38	0.86	1.75	32.25	0
80	Bank of Ningxia Co Ltd	2012	0	3.54	20.21	-13.8	11.5	6.82	67700	56080.1	36169.4	5819.97	13.58	0.8	1.85	33.88	0
80	Bank of Ningxia Co Ltd	2013	0	4.19	20	-13.6	9.8	8.18	79700	63436	42570.2	7435.42	14.23	0.87	1.67	41.35	0
80	Bank of Ningxia Co Ltd	2014	0	3.75	20	-12.2	8	-4.34	104000	69599.1	49352.9	8644.29	12.34	1.58	1.52	41.63	0
80	Bank of Ningxia Co Ltd	2015	0	3.07	18.5	-13.3	8	7.02	119000	77866.3	54918	9596.16	11.66	1.97	0.79	37.23	0
80	Bank of Ningxia Co Ltd	2016	0	2.55	17.08	-11.3	8.1	-2.12	137000	79530.3	59924.8	10793.2	12.08	1.81	0.71	39.38	0
80	Bank of Ningxia Co Ltd	2017	0	3.26	17	-8.1	7.8	8.1	142000	83677	63058.3	11281.4	12.88	2.2	0.6	40.01	0
80	Bank of Ningxia Co Ltd	2018	0	3.22	15.88	-8.1	7	11.64	145000	83615	70700.8	11576.1	13.23	3.79	0.4	35.63	0
81	Guangxi Beibu Gulf Bank Co Ltd	2007	0	2.94	11.63	-16.72	15.1	20.92	10600	10004.8	2852.9	328.69	9.66	4.03	11.24	30.65	0
81	Guangxi Beibu Gulf Bank Co Ltd	2008	0	3.01	16.46	-17.82	12.8	10.42	16100	13228.1	7517.1	2575.85	38.09	1.91	1.14	40.12	1
81	Guangxi Beibu Gulf Bank Co Ltd	2009	0	1.28	15.5	-27.68	13.9	18.94	27300	23555	13518.3	3244.3	21.53	1.5	0.73	42.42	0
81	Guangxi Beibu Gulf Bank Co Ltd	2010	0	2.18	17	-19.72	14.2	7.95	59200	34336.4	17389.4	4166.6	16.99	0.98	1.02	41.73	0
81	Guangxi Beibu Gulf Bank Co Ltd	2011	0	4.07	20.83	-13.6	12.3	5.08	111000	45684.8	23447.5	4748.16	14.01	0.51	0.92	35.24	0
81	Guangxi Beibu Gulf Bank Co Ltd	2012	0	3.54	20.21	-13.8	11.3	10.01	122000	56077.2	35824	7361.72	13.16	0.51	0.96	30.01	0
81	Guangxi Beibu Gulf Bank Co Ltd	2013	0	4.19	20	-13.6	10.2	7.91	91600	58103.1	38186.1	7560.18	12.82	2.99	0.3	38.03	0
81	Guangxi Beibu Gulf Bank Co Ltd	2014	0	3.75	20	-12.2	8.5	5.29	85600	56329.5	40132.9	9186.64	15.27		0.15	40.27	0
81	Guangxi Beibu Gulf Bank Co Ltd	2015	0	3.07	18.5	-13.3	8.1	3.26	113000	63853.6	45393.6	10984.6	14.94		0.36	47.99	0
81	Guangxi Beibu Gulf Bank Co Ltd	2016	0	2.55	17.08	-11.3	7.3	9.92	135000	75428	52157.5	11091.6	13.25		0.43	49.5	0
81	Guangxi Beibu Gulf Bank Co Ltd	2017	0	3.26	17	-8.1	7.1	11.52	159000	102836	66106	11894.4	11.92	1.71	0.54	44.71	0
81	Guangxi Beibu Gulf Bank Co Ltd	2018	0	3.22	15.88	-8.1	6.8	5.98	189000	120796	93822.1	14520.7	11.46	1.53	0.54	34.12	0
82	Jiangsu Zijin Rural Commercial Bank	2011	0	4.07	20.83	-13.6	11	9.89	59300	53046.8	32129.6	3721.13	13.43	1.84	0.81	41.47	0
82	Jiangsu Zijin Rural Commercial Bank	2012	0	3.54	20.21	-13.8	10.1	4.52	51100	44803.5	32866.4	4243.23	14.91	2.75	0.87	41.22	0
82	Jiangsu Zijin Rural Commercial Bank	2013	0	4.19	20	-13.6	9.6	3.54	60400	51106.2	37802.4	4566.34	13.53	2.9	0.97	45.98	0
82	Jiangsu Zijin Rural Commercial Bank	2014	0	3.75	20	-12.2	8.7	2	70800	59649	43001.3	5487.94	13.2	2.49	1.31	44.39	0
82	Jiangsu Zijin Rural Commercial Bank	2015	0	3.07	18.5	-13.3	8.5	5.81	102000	73909.1	52394.5	6025.34	13.15	2.26	0.97	41.3	0
82	Jiangsu Zijin Rural Commercial Bank	2016	0	2.55	17.08	-11.3	7.8	21.69	134000	86229.6	62814.5	9314.09	14.42	1.98	0.88	35.33	0
82	Jiangsu Zijin Rural Commercial Bank	2017	0	3.26	17	-8.1	7.15	3.85	171000	101834	72737.8	9954.83	13.94	1.84	0.75	36.44	0
82	Jiangsu Zijin Rural Commercial Bank	2018	0	3.22	15.88	-8.1	6.7	16.23	193000	114710	87141.8	12293.9	13.35	1.69	0.69	34.67	0
83	Changshu Rural Commercial Bank	2007	0	2.94	11.63	-16.72	14.9	13.6	30200	24356.9	15095.7	1868.9	13.81	1.38	1.15	32.01	0
83	Changshu Rural Commercial Bank	2008	0	3.01	16.46	-17.82	12.7	-0.84	35700	28455.8	18183.7	2332.8	14.78	1.82	1.35	27.2	1
83	Changshu Rural Commercial Bank	2009	0	1.28	15.5	-27.68	12.4	26.38	40400	35002.2	21759.1	2593.38	11.55	0.98	1.27	33.95	0
83	Changshu Rural Commercial Bank	2010	0	2.18	17	-19.72	12.7	16.38	52100	44622.8	26770.2	4113.3	13.46	0.78	1.24	34.58	0
83	Changshu Rural Commercial Bank	2011	0	4.07	20.83	-13.6	11	9.89	71600	51373.3	31606	4883.61	13.69	0.69	1.29	31.55	0
83	Changshu Rural Commercial Bank	2012	0	3.54	20.21	-13.8	10.1	4.52	74200	58920.9	35136.1	5730.37	13.97	0.99	1.2	37.47	0
83	Changshu Rural Commercial Bank	2013	0	4.19	20	-13.6	9.6	3.54	84400	66840.2	40785.5	6052.93	13.06	0.97	1.26	41.93	0
83	Changshu Rural Commercial Bank	2014	0	3.75	20	-12.2	8.7	2	102000	74287.2	47194	7368.37	13.25	0.95	1.08	37.8	0
83	Changshu Rural Commercial Bank	2015	0	3.07	18.5	-13.3	8.5	5.81	109000	82291.4	55803.1	8427.14	12.51	1.43	0.94	39.37	0
83	Changshu Rural Commercial Bank	2016	0	2.55	17.08	-11.3	7.8	21.69	130000	88810.1	66419.2	10430.8	13.22	1.4	0.88	39.29	0
83	Changshu Rural Commercial Bank	2017	0	3.26	17	-8.1	7.15	3.85	146000	99005	77811.1	11108.7	12.97	1.14	0.96	37.95	0
83	Changshu Rural Commercial Bank	2018	0	3.22	15.88	-8.1	6.7	16.23	167000	113101	92795.4	13535.9	15.12	0.99	1.01	37.18	0
84	Bank of Yingkou	2006	0	2.24	8.04	-16.94	13.8	8.75	9979.92	8100.33	5268.35	630.3			0.83	40.93	0
84	Bank of Yingkou	2007	0	2.94	11.63	-16.72	15	16.33	13200	11230.3	7811.51	791.34	8.64	1.52	1.07	34.8	0
84	Bank of Yingkou	2008	0	3.01	16.46	-17.82	13.4	6.57	17400	15363.4	10060.5	1287.22	9.73	1.95	1.71	33.23	1
84	Bank of Yingkou	2009	0	1.28	15.5	-27.68	13.1	8.31	26200	22936.2	14611.8	2347.75	14.12	0.94	1.66	31.93	0
84	Bank of Yingkou	2010	0	2.18	17	-19.72	14.2	11.13	43200	37241.1	18824.5	2834.14	12.68	0.66	1.32	34.89	0
84	Bank of Yingkou	2011	0	4.07	20.83	-13.6	12.2	5.57	53700	45322.8	23563.8	4410.55	13.01	0.49	2.01	31.19	0
84	Bank of Yingkou	2012	0	3.54	20.21	-13.8	9.5	3.84	63300	52726.6	28343.4	5095.91	14.22	1.15	1.39	40.07	0
84	Bank of Yingkou	2013	0	4.19	20	-13.6	8.7	4.26	71300	62021.8	34710.1	5954.23	12.46	1.1	1.48	41.67	0
84	Bank of Yingkou	2014	0	3.75	20	-12.2	5.8	3.84	81600	69571	40474.4	7132.09	13.88	1.09	1.36	41	0
84	Bank of Yingkou	2015	0	3.07	18.5	-13.3	3	7.42	105000	83126.9	39879.4	8277.37	12.51	1.28	0.83	50.25	0
84	Bank of Yingkou	2016	0	2.55	17.08	-11.3	-2.5	7.11	127000	90167.3	46819.5	10577.3	11.82	1.47	0.53	46.02	0
84	Bank of Yingkou	2017	0	3.26	17	-8.1	4.2	9.9	156000	97615	54761.6	10870.7	10.7	1.5	0.45	47.48	0
84	Bank of Yingkou	2018	0	3.22	15.88	-8.1	5.7	13.94	160000	107959	59140.4	11316.3	12.09	1.61	0.37	44.97	0
85	Zhejiang Mintai Commercial Bank	2006	0	2.24	8.04	-16.94	13.6	13.52	5680.52	4779.42	2937.61	331.7	8.7	0.93	0.86	38.49	0
85	Zhejiang Mintai Commercial Bank	2007	0	2.94	11.63	-16.72	14.7	24.68	10100	7595.09	3952.2	731.56	13.32	0.53	1.02	40.77	0
85	Zhejiang Mintai Commercial Bank	2008	0	3.01	16.46	-17.82	10.1	9.26	15700	12519.1	6546.94	806.7	10.59	0.79	1.13	37.42	1
85	Zhejiang Mintai Commercial Bank	2009	0	1.28	15.5	-27.68	8.9	28.42	24400	20560	11101.6	1555.97	14.18	0.76	1.12	41.31	0
85	Zhejiang Mintai Commercial Bank	2010	0	2.18	17	-19.72	11.9	18.28	33200	25164	15732.1	2215.99	11.97	0.68	1.12	44.01	0
85	Zhejiang Mintai Commercial Bank	2011	0	4.07	20.83	-13.6	9	5.03	41700	31189.8	22866.2	3083.45	11.35	0.75	1.13	43.01	0
85	Zhejiang Mintai Commercial Bank	2012	0	3.54	20.21	-13.8	8	8.96	57000	43809.9	32722.3	5011.05	13.34	1.19	1.12	43.7	0
85	Zhejiang Mintai Commercial Bank	2013	0	4.19	20	-13.6	8.2	3.15	73300	54426	41023	5440.05	12.6	1.37	0.96	49.45	0
85	Zhejiang Mintai Commercial Bank	2014	0	3.75	20	-12.2	7.62	-3.9	88700	59966.6	47735.9	6243.44	11.87	1.39	1	52.61	0
85	Zhejiang Mintai Commercial Bank	2015	0	3.07	18.5	-13.3	8	1.6	105000	66677.5	55858.2	7027.77	11.78	1.57	0.87	55.2	0
85	Zhejiang Mintai Commercial Bank	2016	0	2.55	17.08	-11.3	7.55	6.43	126000	72899.2	62428.5	8679.8	12.63	1.52	0.69	56.97	0
85	Zhejiang Mintai Commercial Bank	2017	0	3.26	17	-8.1	7.76	17.32	134000	74721	67696.9	9229.09	12.83	1.57	0.46	61.34	0
85	Zhejiang Mintai Commercial Bank	2018	0	3.22	15.88	-8.1	7.1	13.49	139000	89090	80581.8	10524.5	11.63	2.41	0.52	60.58	0
86	Wuxi Rural Commercial Bank Co.,Ltd	2010	0	2.18	17	-19.72	12.7	16.38	45700	42066.4	28093.6	2558.25	11.04	1.28	1.36		0
86	Wuxi Rural Commercial Bank Co.,Ltd	2011	0	4.07	20.83	-13.6	11	9.89	59900	46943.5	33178.3	4372.39	13.47	0.9	1.39	29.84	0
86	Wuxi Rural Commercial Bank Co.,Ltd	2012	0	3.54	20.21	-13.8	10.1	4.52	73000	55343	38314.7	5083.87	13.85	0.88	1.31	27.31	0
86	Wuxi Rural Commercial Bank Co.,Ltd	2013	0	4.19	20	-13.6	9.6	3.54	83800	67199.7	43819.5	5776.84	12.67	1.02	1.11	34.45	0
86	Wuxi Rural Commercial Bank Co.,Ltd	2014	0	3.75	20	-12.2	8.7	2	104000	78376	50389.6	6536.88	13.69	1.15	0.98	36.65	0
86	Wuxi Rural Commercial Bank Co.,Ltd	2015	0	3.07	18.5	-13.3	8.5	5.81	115000	87212.9	55505.4	7317.89	13.59	1.17	0.75	38.92	0
86	Wuxi Rural Commercial Bank Co.,Ltd	2016	0	2.55	17.08	-11.3	7.8	21.69	125000	95461.4	60257.2	8872.71	12.65	1.39	0.74	35.48	0
86	Wuxi Rural Commercial Bank Co.,Ltd	2017	0	3.26	17	-8.1	7.15	3.85	137000	106827	66073.7	9351.95	14.12	1.38	0.76	31.06	0
86	Wuxi Rural Commercial Bank Co.,Ltd	2018	0	3.22	15.88	-8.1	6.7	16.23	154000	115808	75342.5	10929	16.81	1.24	0.74	30.02	0
87	Guangdong Huaxing Bank Co Ltd	2011	0	4.07	20.83	-13.6	10	7.95	16600	7215.02	3681.57	5114.85	59.61	0		57.18	0
87	Guangdong Huaxing Bank Co Ltd	2012	0	3.54	20.21	-13.8	8.2	1.42	31700	12533.7	8240.85	5106.34	40.93	0	0.21	71.05	0
87	Guangdong Huaxing Bank Co Ltd	2013	0	4.19	20	-13.6	8.5	10.41	51900	21300.5	14028.8	4805.76	18.64	1.75	0.04	70.53	0
87	Guangdong Huaxing Bank Co Ltd	2014	0	3.75	20	-12.2	7.76	0.71	68200	39172.3	23781.9	5285.57	11.1	1.28	0.18	67.4	0
87	Guangdong Huaxing Bank Co Ltd	2015	0	3.07	18.5	-13.3	8	11.37	106000	67181.6	30533.6	5871.2	12.35	1.28	0.35	60.69	0
87	Guangdong Huaxing Bank Co Ltd	2016	0	2.55	17.08	-11.3	7.5	15.18	123000	82452.2	42587.2	6180.21	12.66	1.47	0.62	49.95	0
87	Guangdong Huaxing Bank Co Ltd	2017	0	3.26	17	-8.1	7.54	4.39	152000	102385	57308.2	11902.8	14.04	1.23	0.9	37.68	0
87	Guangdong Huaxing Bank Co Ltd	2018	0	3.22	15.88	-8.1	6.8	13.13	197000	130550	88636.6	13801.5	12.7	1.09	0.86	38.57	0
88	Zhejiang Tailong Commercial Bank Co Ltd	2006	0	2.24	8.04	-16.94	13.6	13.52	8278	7666.5	5400.3	479.1	8.25	0.84	1.01	37.06	0
88	Zhejiang Tailong Commercial Bank Co Ltd	2007	0	2.94	11.63	-16.72	14.7	24.68	11900	10876.6	7480.1	590.3	11.03	0.6	1.39	32.85	0
88	Zhejiang Tailong Commercial Bank Co Ltd	2008	0	3.01	16.46	-17.82	10.1	9.26	18100	15623.9	10194.7	844.6	11.89	0.79	1.59	42.25	1
88	Zhejiang Tailong Commercial Bank Co Ltd	2009	0	1.28	15.5	-27.68	8.9	28.42	26200	22759.2	15408.6	1628.7	13.12	0.7	1.55	46.81	0
88	Zhejiang Tailong Commercial Bank Co Ltd	2010	0	2.18	17	-19.72	11.9	18.28	36700	32183.5	21316.3	2381.6	11.37	0.44	2.39	39.42	0
88	Zhejiang Tailong Commercial Bank Co Ltd	2011	0	4.07	20.83	-13.6	9	5.03	47800	38688	28105.4	3188.55	12.21	0.51	1.83	44.33	0
88	Zhejiang Tailong Commercial Bank Co Ltd	2012	0	3.54	20.21	-13.8	8	8.96	58700	44823.2	35094.3	3813.27	11.45	0.8	1.17	52.23	0
88	Zhejiang Tailong Commercial Bank Co Ltd	2013	0	4.19	20	-13.6	8.2	3.15	77700	60690.4	40347.8	4529.55	11.57	0.95	1.02	60.81	0
88	Zhejiang Tailong Commercial Bank Co Ltd	2014	0	3.75	20	-12.2	7.62	-3.9	86900	65417.4	49817.3	5820.9	12.65	0.93	1.44	56.49	0
88	Zhejiang Tailong Commercial Bank Co Ltd	2015	0	3.07	18.5	-13.3	8	1.6	109000	79109	61808.6	7037.14	12.07	1.23	1.52	54.79	0
88	Zhejiang Tailong Commercial Bank Co Ltd	2016	0	2.55	17.08	-11.3	7.55	6.43	121000	80104.8	75698.2	8783.48	11.85	1.3	1.75	46.09	0
88	Zhejiang Tailong Commercial Bank Co Ltd	2017	0	3.26	17	-8.1	7.76	17.32	143000	98518.6	88471	132529	13.64	1.28	1.83	44.88	0
88	Zhejiang Tailong Commercial Bank Co Ltd	2018	0	3.22	15.88	-8.1	7.1	13.49	169000	111783	109310	155252	15.2	1.16	1.78	48.29	0
89	Bank of Inner Mongolia Co,, Ltd	2008	0	3.01	16.46	-17.82	17.8	12.43	15800	14794.5	8327.5	780	10.04	3.17	0.65	48.27	1
89	Bank of Inner Mongolia Co,, Ltd	2009	0	1.28	15.5	-27.68	16.9	16.95	20600	17598.1	10924.1	2490.6	17.24	2.21	1.16	42	0
89	Bank of Inner Mongolia Co,, Ltd	2010	0	2.18	17	-19.72	15	12.61	31000	27266.4	13348.2	2845.89	14.29	1.09	1.6	39.98	0
89	Bank of Inner Mongolia Co,, Ltd	2011	0	4.07	20.83	-13.6	14.3	11.99	46900	34641	16115.1	6953.73	19.75	1.12	1.53	40.4	0
89	Bank of Inner Mongolia Co,, Ltd	2012	0	3.54	20.21	-13.8	11.5	9.45	61100	49116.6	20792.9	7562.98	18.08	1.79	1.57	39.41	0
89	Bank of Inner Mongolia Co,, Ltd	2013	0	4.19	20	-13.6	9	5.65	65300	49749.1	28563.5	7937.72	15.9	1.76	1.33	49.89	0
89	Bank of Inner Mongolia Co,, Ltd	2014	0	3.75	20	-12.2	7.8	-0.78	83600	59519	37594	8417.51	13.35	1.91	1.09	55.81	0
89	Bank of Inner Mongolia Co,, Ltd	2015	0	3.07	18.5	-13.3	7.7	2.77	107000	68114.7	44586.8	9030.3	11.25	2.56	0.47	61.69	0
89	Bank of Inner Mongolia Co,, Ltd	2016	0	2.55	17.08	-11.3	7.2	2.61	119000	78793.2	49779.5	9443.64	11.07	2.61	0.4	58.72	0
89	Bank of Inner Mongolia Co,, Ltd	2017	0	3.26	17	-8.1	4	4.87	130000	79423	58211.7	10756.6	11.6	2.62	0.42	55.79	0
89	Bank of Inner Mongolia Co,, Ltd	2018	0	3.22	15.88	-8.1	5.3	25.97	140000	87395	65413.9	11141.5	10.51	2.71	0.4	54.65	0
90	Bank of Liaoyang Co Ltd	2008	0	3.01	16.46	-17.82	13.4	6.57	18900	17353.1	11550.9	1131.2	9.89	4.3	0.42	41.34	1
90	Bank of Liaoyang Co Ltd	2009	0	1.28	15.5	-27.68	13.1	8.31	25300	22816.5	15849.2	2170.5	15.37	1.96	1.42	31.83	0
90	Bank of Liaoyang Co Ltd	2010	0	2.18	17	-19.72	14.2	11.13	32700	29657.3	19334.4	2633.3	13.16	0.97	1.26	38.21	0
90	Bank of Liaoyang Co Ltd	2011	0	4.07	20.83	-13.6	12.2	5.57	44900	39861.9	22735.6	3689.72	14.63	0.77	1.16	34.42	0
90	Bank of Liaoyang Co Ltd	2012	0	3.54	20.21	-13.8	9.5	3.84	60500	54084.7	28665.1	4570.47	13.66	0.75	1.22	38.8	0
90	Bank of Liaoyang Co Ltd	2013	0	4.19	20	-13.6	8.7	4.26	74400	64065.7	32796.4	5944.52	13.37	0.95	1.1	40.45	0
90	Bank of Liaoyang Co Ltd	2014	0	3.75	20	-12.2	5.8	3.84	81600	67020.2	38161.3	6512.73	13.46	1.47	1.06	35.45	0
90	Bank of Liaoyang Co Ltd	2015	0	3.07	18.5	-13.3	3	7.42	89900	70254.3	42176.2	6965.23	12.67	1.93	0.85	43.23	0
90	Bank of Liaoyang Co Ltd	2016	0	2.55	17.08	-11.3	-2.5	7.11	115000	81275.6	43967.5	7780.6	12.78	1.98	0.8	34.43	0
90	Bank of Liaoyang Co Ltd	2017	0	3.26	17	-8.1	4.2	9.9	131000	97659	48709.6	8784.16	12.23	2.08	0.82	27.24	0
90	Bank of Liaoyang Co Ltd	2018	0	3.22	15.88	-8.1	5.7	13.94	136000	105148	61240.6	9194.95	11.91	2.03	0.79	19.97	0
91	Xiamen Rural Commercial Bank Co Ltd	2008	0	3.01	16.46	-17.82	13	0.49	11100	10018.2	7004.59	809.45	10.79	9.07		33.73	1
91	Xiamen Rural Commercial Bank Co Ltd	2009	0	1.28	15.5	-27.68	12.3	19.3	13600	12026.6	8103.24	970.59	12.72	5.7	1.56	32.9	0
91	Xiamen Rural Commercial Bank Co Ltd	2010	0	2.18	17	-19.72	13.9	13.25	16500	15099	9873.39	1197.92	11.39	3.8	1.67	34.68	0
91	Xiamen Rural Commercial Bank Co Ltd	2011	0	4.07	20.83	-13.6	12.3	22.63	21800	20022.8	11742.8	1391.73	9.62	1.57	1.96	32.56	0
91	Xiamen Rural Commercial Bank Co Ltd	2012	0	3.54	20.21	-13.8	11.4	12.26	24300	20927.3	13736.3	2212.99	14.36	4.14	1.54	32.69	0
91	Xiamen Rural Commercial Bank Co Ltd	2013	0	4.19	20	-13.6	11	3.01	38400	27633	15461.9	2671.93	12.54	1.81	1.17	40.82	0
91	Xiamen Rural Commercial Bank Co Ltd	2014	0	3.75	20	-12.2	9.9	2.61	61800	37153.2	19372.8	4368.85	12.65	1.42	1.34	38.97	0
91	Xiamen Rural Commercial Bank Co Ltd	2015	0	3.07	18.5	-13.3	9	-3.14	92100	50877.7	26917.3	6358.31	12.66	1.4	1.11	36.38	0
91	Xiamen Rural Commercial Bank Co Ltd	2016	0	2.55	17.08	-11.3	8.4	7.12	113000	62711.6	35328.1	7919.33	14.63	1.38	1	33.72	0
91	Xiamen Rural Commercial Bank Co Ltd	2017	0	3.26	17	-8.1	8.1	1.19	127000	75774.8	41463.3	8535.73	12.71	1.35	0.83	34.14	0
91	Xiamen Rural Commercial Bank Co Ltd	2018	0	3.22	15.88	-8.1	8.3	14.31	131000	86138.1	50397.2	9598.35	13.21	1.17	0.87	29.06	0
92	Bank of Cangzhou Co Ltd	2005	0	1.75	7.5	-17.57	13.4	19.58	4965.86	4203.75	2851.79	159.14			0.31	47.27	0
92	Bank of Cangzhou Co Ltd	2006	0	2.24	8.04	-16.94	13.2	14.12	5780.04	5092	3305.12	264.08	8.55	5.54	0.66	36.76	0
92	Bank of Cangzhou Co Ltd	2007	0	2.94	11.63	-16.72	12.8	23.5	7599.43	7002.26	4308.17	310.62	9.23	2.5	1.09	33.82	0
92	Bank of Cangzhou Co Ltd	2008	0	3.01	16.46	-17.82	10.1	9.5	12200	10677.4	5812.28	776.56	14.35	2.06	1.14	35.09	1
92	Bank of Cangzhou Co Ltd	2009	0	1.28	15.5	-27.68	10	17.03	17200	15604.6	9300.08	1251.15	14.4	1.11	1.2	39.85	0
92	Bank of Cangzhou Co Ltd	2010	0	2.18	17	-19.72	12.2	7.23	23300	20719	11503.2	1595.49	13.13	0.71	1.45	39.54	0
92	Bank of Cangzhou Co Ltd	2011	0	4.07	20.83	-13.6	11.3	9.43	27900	24599.8	14163.9	2192.72	15.46	0.56	1.63	37.48	0
92	Bank of Cangzhou Co Ltd	2012	0	3.54	20.21	-13.8	9.6	9.96	34700	30308.5	18306.2	2383.16	15.64	0.46	1.19	41.11	0
92	Bank of Cangzhou Co Ltd	2013	0	4.19	20	-13.6	8.2	12.02	47000	40236.6	22977.7	2549.34	12.17	0.47	0.97	46.46	0
92	Bank of Cangzhou Co Ltd	2014	0	3.75	20	-12.2	6.5	7.5	58100	48516.1	28586.8	4079.98	13.74	0.55	1.24	47.39	0
92	Bank of Cangzhou Co Ltd	2015	0	3.07	18.5	-13.3	6.8	10.87	83500	67749.9	36113.9	4774.1	11.46	1.42	1.02	50.29	0
92	Bank of Cangzhou Co Ltd	2016	0	2.55	17.08	-11.3	6.8	13.74	112000	90702.9	47817.5	8810.84	15.61	1.78	0.93	42.73	0
92	Bank of Cangzhou Co Ltd	2017	0	3.26	17	-8.1	6.6	11.91	124000	104825	62107.7	9524.55	14.87	1.75	0.85	38.12	0
92	Bank of Cangzhou Co Ltd	2018	0	3.22	15.88	-8.1	6.6	7.5	148000	126951	75235.4	10689	14.3	2.37	0.82	39.91	0
93	Bank of Liuzhou Co Ltd	2005	0	1.75	7.5	-17.57	13.2	-3.27	5384.95	4856.11	3303.52	242.26	4.83	7.49	0.55	55.43	0
93	Bank of Liuzhou Co Ltd	2006	0	2.24	8.04	-16.94	13.5	8.13	6575.33	5820.84	4091.85	403.91	10.38	3.08	-0.11	47.72	0
93	Bank of Liuzhou Co Ltd	2007	0	2.94	11.63	-16.72	15.1	20.92	8737.31	7912.77	5217.3	450.29	10.36	2.07	0.95	40.06	0
93	Bank of Liuzhou Co Ltd	2008	0	3.01	16.46	-17.82	12.8	10.42	10100	9402.06	6054.71	548.39	9.12	1.78	1.4	48.61	1
93	Bank of Liuzhou Co Ltd	2009	0	1.28	15.5	-27.68	13.9	18.94	18400	15734.6	8231.99	1105.33	13.85	1.28	0.98	40.97	0
93	Bank of Liuzhou Co Ltd	2010	0	2.18	17	-19.72	14.2	7.95	24000	21707.8	10795	1554.22	13.48	0.96	1.09	40.2	0
93	Bank of Liuzhou Co Ltd	2011	0	4.07	20.83	-13.6	12.3	5.08	51700	30421.9	13397.9	3429.86	12.51	0.76	1.07	41.66	0
93	Bank of Liuzhou Co Ltd	2012	0	3.54	20.21	-13.8	11.3	10.01	62500	42733	16848.8	4268.01	12.82	0.6	1.11	41.12	0
93	Bank of Liuzhou Co Ltd	2013	0	4.19	20	-13.6	10.2	7.91	70100	50486.8	21939.4	4791.24	11.03	0.59	1.1	44.95	0
93	Bank of Liuzhou Co Ltd	2014	0	3.75	20	-12.2	8.5	5.29	86100	56457.7	27412.6	7758.42	13.51	0.8	1.22	45.25	0
93	Bank of Liuzhou Co Ltd	2015	0	3.07	18.5	-13.3	8.1	3.26	89900	66884.9	32900.7	8377.68	12.36	1.65	0.84	45.36	0
93	Bank of Liuzhou Co Ltd	2016	0	2.55	17.08	-11.3	7.3	9.92	111000	71473.9	37289.5	8667.45	12.07	2.47	0.72	43.22	0
93	Bank of Liuzhou Co Ltd	2017	0	3.26	17	-8.1	7.1	11.52	123000	85964.3	45401.4	10721.8	11.74	2.65	0.07	38.59	0
93	Bank of Liuzhou Co Ltd	2018	0	3.22	15.88	-8.1	6.8	5.98	137000	81991.3	60530.7	15181	14.49	2.78	0.15	37.93	0
94	Bank of Ganzhou Co Ltd	2006	0	2.24	8.04	-16.94	12.3	19.08	5201.85	4798.1	3401.45	331.4	8.82	0.4	0.38	57.4	0
94	Bank of Ganzhou Co Ltd	2007	0	2.94	11.63	-16.72	13.2	25.63	7091.48	6477.78	4498.45	506.88	8.3	0.29	1.18	41.08	0
94	Bank of Ganzhou Co Ltd	2008	0	3.01	16.46	-17.82	13.2	1.19	10100	8790.22	5695	725.01	12.51	0.23	1.4	34.9	1
94	Bank of Ganzhou Co Ltd	2009	0	1.28	15.5	-27.68	13.1	24.48	15700	14292.3	8528.68	1200.92	12.25	0.12	1.44	33.15	0
94	Bank of Ganzhou Co Ltd	2010	0	2.18	17	-19.72	14	17.56	32900	26956.4	10671.4	2594.04	14.21	0.09	1.58	28.36	0
94	Bank of Ganzhou Co Ltd	2011	0	4.07	20.83	-13.6	12.5	29.17	48200	38224.9	12931.9	3115.04	13.52	0.1	1.59	27.41	0
94	Bank of Ganzhou Co Ltd	2012	0	3.54	20.21	-13.8	11	14.63	64300	49702.1	15723.1	3808.32	13.71	0.62	1.52	26.83	0
94	Bank of Ganzhou Co Ltd	2013	0	4.19	20	-13.6	10.1	11.96	67600	54074.9	18683.7	4559.48	12.57	1.19	1.4	35.57	0
94	Bank of Ganzhou Co Ltd	2014	0	3.75	20	-12.2	9.7	1.35	73300	56075.2	26174.3	5364.9	12.41	1.43	1.41	39.69	0
94	Bank of Ganzhou Co Ltd	2015	0	3.07	18.5	-13.3	9.1	2.74	89900	61664	32091.6	6040.26	12.54	1.81	1	44.16	0
94	Bank of Ganzhou Co Ltd	2016	0	2.55	17.08	-11.3	9	4.39	107000	76669.7	40826.8	6402.32	12.93	1.78	0.75	42.22	0
94	Bank of Ganzhou Co Ltd	2017	0	3.26	17	-8.1	8.8	8.8	122000	83637	52934.8	8091.46	12.4	1.91	0.68	41.06	0
94	Bank of Ganzhou Co Ltd	2018	0	3.22	15.88	-8.1	8.7	12.76	136000	100627	66011	9312.23	12.09	1.88	0.67	33.01	0
95	Bank of Rizhao	2005	0	1.75	7.5	-17.57	15.2	21.67	9128.93	7131.83	6398.32	444.93	8.38	1.12	1.91	32.19	0
95	Bank of Rizhao	2006	0	2.24	8.04	-16.94	14.7	4.59	13600	9068.76	9115.66	872.33	11.76	0.77	1.21	32.8	0
95	Bank of Rizhao	2007	0	2.94	11.63	-16.72	14.2	16.64	17800	11674.6	10686.1	1047.88	17.82	0.65	1.44	31.59	0
95	Bank of Rizhao	2008	0	3.01	16.46	-17.82	12	1.85	18300	13164.5	10271	1515.57	18.64	0.93	2.35	26.27	1
95	Bank of Rizhao	2009	0	1.28	15.5	-27.68	12.2	18.91	25400	20961	14724.2	1840.16	16.06	0.84	1.98	27.76	0
95	Bank of Rizhao	2010	0	2.18	17	-19.72	12.3	12.36	37800	29977	18125.7	2290.32	13.12	0.68	1.53	24.25	0
95	Bank of Rizhao	2011	0	4.07	20.83	-13.6	10.9	12.86	39500	32232	22353.2	2984.2	12.73	0.64	2.1	21.16	0
95	Bank of Rizhao	2012	0	3.54	20.21	-13.8	9.8	6	50900	40724	28057.6	3796.44	13.01	0.98	2.19	20.28	0
95	Bank of Rizhao	2013	0	4.19	20	-13.6	9.6	5.28	64400	50620.4	31507.4	5873.99	13.38	0.96	1.79	31.24	0
95	Bank of Rizhao	2014	0	3.75	20	-12.2	8.7	4.84	73100	56790.2	37012.8	6956.35	12.42	1.8	1.7	29.57	0
95	Bank of Rizhao	2015	0	3.07	18.5	-13.3	8	5.19	92000	66929.3	44830.7	7574.93	11.46	2.47	0.97	34.7	0
95	Bank of Rizhao	2016	0	2.55	17.08	-11.3	7.6	8.28	106000	76588.3	52527.4	8015.89	10.66	2.13	0.69	33.53	0
95	Bank of Rizhao	2017	0	3.26	17	-8.1	7.36	7.42	125000	89462.6	57596.3	11610.3	13.9	3.14	0.57	36.16	0
95	Bank of Rizhao	2018	0	3.22	15.88	-8.1	6.4	20.04	148000	102289	70608.8	12490.7	12.97	2.08	0.55	29.91	0
96	Bank of Shaoxing Co Ltd	2003	0		6.33	-19.6	14.7	15.18	11500	9082.71	7814.61	368.58			0.3	39.33	0
96	Bank of Shaoxing Co Ltd	2004	0	2.27	7.38	-14.6	14.5	13.65	12500	11072.8	8312.27	666.42			0.37	37.6	0
96	Bank of Shaoxing Co Ltd	2005	0	1.75	7.5	-17.57	12.8	42.62	15500	14071.9	10073.2	700.29			0.45	33.14	0
96	Bank of Shaoxing Co Ltd	2006	0	2.24	8.04	-16.94	13.6	13.52	19600	17589.4	12516.6	747.47			0.68	32.2	0
96	Bank of Shaoxing Co Ltd	2007	0	2.94	11.63	-16.72	14.7	24.68	23000	20116.5	15878.6	1557.67	12.22	1.21	1.14	25.88	0
96	Bank of Shaoxing Co Ltd	2008	0	3.01	16.46	-17.82	10.1	9.26	29400	23557.7	18024.8	1991.17	10.4	2.92	1.31	24.1	1
96	Bank of Shaoxing Co Ltd	2009	0	1.28	15.5	-27.68	8.9	28.42	33400	28442.9	19655	2093.13	12.11	2.66	0.73	29.43	0
96	Bank of Shaoxing Co Ltd	2010	0	2.18	17	-19.72	11.9	18.28	37100	31181.6	23493.5	2418.07	12.11	2.22	1.18	27.84	0
96	Bank of Shaoxing Co Ltd	2011	0	4.07	20.83	-13.6	9	5.03	39100	32550.5	25069.4	2902.45	12.22	0.63	1.39	31.87	0
96	Bank of Shaoxing Co Ltd	2012	0	3.54	20.21	-13.8	8	8.96	45400	35239.2	26823.1	3193.73	11.67	1.16	1.02	33.62	0
96	Bank of Shaoxing Co Ltd	2013	0	4.19	20	-13.6	8.2	3.15	51100	39284.5	29207.6	4058.97	12.9	1.22	0.75	50.74	0
96	Bank of Shaoxing Co Ltd	2014	0	3.75	20	-12.2	7.62	-3.9	55800	40226.8	32447.6	4322.08	11.63	1.56	0.57	50.56	0
96	Bank of Shaoxing Co Ltd	2015	0	3.07	18.5	-13.3	8	1.6	86500	47592.1	36113.2	4602.91	12.28	1.68	0.49	45.68	0
96	Bank of Shaoxing Co Ltd	2016	0	2.55	17.08	-11.3	7.55	6.43	104000	56388.9	43224.6	5949.72	12.38	1.73	0.4	43.08	0
96	Bank of Shaoxing Co Ltd	2017	0	3.26	17	-8.1	7.76	17.32	104000	64795.6	47392.7	6302.35	11.43	1.78	0.4	41.62	0
96	Bank of Shaoxing Co Ltd	2018	0	3.22	15.88	-8.1	7.1	13.49	108000	69224.1	57219.9	6769.95	11.12	2.2	0.37	42.65	0
97	Jiangsu Jiangyin Rural Commercial Bank	2008	0	3.01	16.46	-17.82	12.7	-0.84	32100	28317.5	19831.6	2169.4	13.7	2.27	1.87	17.72	1
97	Jiangsu Jiangyin Rural Commercial Bank	2009	0	1.28	15.5	-27.68	12.4	26.38	41600	35841	25355.7	2717.5	11.73	1.3	1.7	24.59	0
97	Jiangsu Jiangyin Rural Commercial Bank	2010	0	2.18	17	-19.72	12.7	16.38	52800	44512.9	30538.9	3556.3	12.82	0.49	1.82	24.87	0
97	Jiangsu Jiangyin Rural Commercial Bank	2011	0	4.07	20.83	-13.6	11	9.89	56300	47647.7	35743.3	4415.89	13.14	0.48	1.65	22.46	0
97	Jiangsu Jiangyin Rural Commercial Bank	2012	0	3.54	20.21	-13.8	10.1	4.52	73400	53271.7	39431.6	5059.25	15.05	1.23	1.54	24.96	0
97	Jiangsu Jiangyin Rural Commercial Bank	2013	0	4.19	20	-13.6	9.6	3.54	76000	58332.1	44229.1	5710.25	13.1	1.19	1.35	35.9	0
97	Jiangsu Jiangyin Rural Commercial Bank	2014	0	3.75	20	-12.2	8.7	2	83600	63083.4	48391.9	6547.48	13.92	1.91	1.07	41.37	0
97	Jiangsu Jiangyin Rural Commercial Bank	2015	0	3.07	18.5	-13.3	8.5	5.81	90500	67653.2	49856.6	7514.17	13.99	2.17	0.94	36.95	0
97	Jiangsu Jiangyin Rural Commercial Bank	2016	0	2.55	17.08	-11.3	7.8	21.69	104000	73641.4	52526.1	9012.91	14.18	2.41	0.79	38.52	0
97	Jiangsu Jiangyin Rural Commercial Bank	2017	0	3.26	17	-8.1	7.15	3.85	109000	79308	55853.5	9353.9	14.14	2.39	0.71	39.45	0
97	Jiangsu Jiangyin Rural Commercial Bank	2018	0	3.22	15.88	-8.1	6.7	16.23	115000	84758	62986.1	10638.9	15.21	2.15	0.7	33.12	0
98	Qishang Bank.	2003	0		6.33	-19.6	13.4	5.8	12700	9410.6	7281	562			0.19	48.2	0
98	Qishang Bank.	2004	0	2.27	7.38	-14.6	15.4	16.13	14100	10999.5	8967.4	621.1	4.19		0.32	38.53	0
98	Qishang Bank.	2005	0	1.75	7.5	-17.57	15.2	21.67	15600	13919.6	9492.8	917.5	9.02		0.31	28.5	0
98	Qishang Bank.	2006	0	2.24	8.04	-16.94	14.7	4.59	18700	16039.2	12819.4	1199.3	9.19	5.38	0.7	27.55	0
98	Qishang Bank.	2007	0	2.94	11.63	-16.72	14.2	16.64	21100	18138.2	14323.8	1337.4	10.49	4.18	1	33.92	0
98	Qishang Bank.	2008	0	3.01	16.46	-17.82	12	1.85	24900	21840.6	15603.7	1678.8	14.2	2.7	1.26	35.47	1
98	Qishang Bank.	2009	0	1.28	15.5	-27.68	12.2	18.91	30100	26458.6	19366.6	2159.4	13.02	2.08	1.18	34.7	0
98	Qishang Bank.	2010	0	2.18	17	-19.72	12.3	12.36	36600	31746.1	23272.4	2504.4	12.23	1.22	1.42	31.15	0
98	Qishang Bank.	2011	0	4.07	20.83	-13.6	10.9	12.86	41800	35675.6	25888.3	3134.33	12.08	1.68	1.74	27.76	0
98	Qishang Bank.	2012	0	3.54	20.21	-13.8	9.8	6	48400	40837.7	28952	3840.83	12.84	1.42	1.75	29.86	0
98	Qishang Bank.	2013	0	4.19	20	-13.6	9.6	5.28	61100	51708.5	33354	4438.23	10.86	1.94	1.3	44.55	0
98	Qishang Bank.	2014	0	3.75	20	-12.2	8.7	4.84	70700	58932.8	38184.6	6322.15	11.96	1.9	1.16	44.07	0
98	Qishang Bank.	2015	0	3.07	18.5	-13.3	8	5.19	83200	67318.8	44170.8	7081.47	10.91	2.13	0.83	49.94	0
98	Qishang Bank.	2016	0	2.55	17.08	-11.3	7.6	8.28	104000	76619.9	52132.1	11621	14.72	1.88	0.54	49.84	0
98	Qishang Bank.	2017	0	3.26	17	-8.1	7.36	7.42	107000	79798	57036.3	11792.5	13.18	2.41	0.49	44.03	0
98	Qishang Bank.	2018	0	3.22	15.88	-8.1	6.4	20.04	111000	88116	63127.7	12455.3	13.86	2.35	0.51	46.78	0
99	Bank of Weifang Co Ltd	2006	0	2.24	8.04	-16.94	14.7	4.59	18300	12386.5	10739	743.38			0.03	39.27	0
99	Bank of Weifang Co Ltd	2007	0	2.94	11.63	-16.72	14.2	16.64	21600	16628.3	12778	1108.18	10.3	1.89	0.18	35.24	0
99	Bank of Weifang Co Ltd	2008	0	3.01	16.46	-17.82	12	1.85	26900	22991	15280	1637.9	12.21	0.78	0.68	40.27	1
99	Bank of Weifang Co Ltd	2009	0	1.28	15.5	-27.68	12.2	18.91	31400	28629.4	19069.9	1970.79	11.2	0.69	1.2	41.52	0
99	Bank of Weifang Co Ltd	2010	0	2.18	17	-19.72	12.3	12.36	40300	34880.1	23464.2	2498.65	10.15	0.83	1.59	49.27	0
99	Bank of Weifang Co Ltd	2011	0	4.07	20.83	-13.6	10.9	12.86	46200	38191.6	27132.3	3676.19	12.32	0.88	1.47	34.61	0
99	Bank of Weifang Co Ltd	2012	0	3.54	20.21	-13.8	9.8	6	53000	45709.9	31597.5	4344.12	12.36	1.29	1.49	34.97	0
99	Bank of Weifang Co Ltd	2013	0	4.19	20	-13.6	9.6	5.28	64400	55436.1	35019	5679.19	12.5	0.96	1.18	42.03	0
99	Bank of Weifang Co Ltd	2014	0	3.75	20	-12.2	8.7	4.84	82300	56145.2	40970.2	6344.24	12.64	1.82	0.94	41.66	0
99	Bank of Weifang Co Ltd	2015	0	3.07	18.5	-13.3	8	5.19	91800	59699.3	42257.3	7101.77	12.99	1.89	0.88	39.46	0
99	Bank of Weifang Co Ltd	2016	0	2.55	17.08	-11.3	7.6	8.28	104000	70121.8	44716.8	7681.09	11.68	1.27	0.74	37	0
99	Bank of Weifang Co Ltd	2017	0	3.26	17	-8.1	7.36	7.42	115000	79583	49518.4	8306.47	12.22	1.6	0.67	36.78	0
99	Bank of Weifang Co Ltd	2018	0	3.22	15.88	-8.1	6.4	20.04	128000	87181	56424.7	9208.21	13.64	1.97	0.63	36.38	0
100	Dalian Rural Commercial Bank	2011	0	4.07	20.83	-13.6	12.2	5.57	53800	46733.2	33404.9	4715.26	9.14	2.62	1	53.31	0
100	Dalian Rural Commercial Bank	2012	0	3.54	20.21	-13.8	9.5	3.84	59800	51794.1	38904.9	5981.85	10.55	3.56	0.96	51.53	0
100	Dalian Rural Commercial Bank	2013	0	4.19	20	-13.6	8.7	4.26	70500	61523.5	44626.6	6560.97	11.86	2.96	1.05	51.75	0
100	Dalian Rural Commercial Bank	2014	0	3.75	20	-12.2	5.8	3.84	81300	66929.5	47970.2	7353.72	11.87	2.24	1.01	49.51	0
100	Dalian Rural Commercial Bank	2015	0	3.07	18.5	-13.3	3	7.42	101000	69249.2	49795.7	7511.36	13.06	2.93	0.36	54.88	0
100	Dalian Rural Commercial Bank	2016	0	2.55	17.08	-11.3	-2.5	7.11	103000	72157.7	53018.3	7818.84	12.44	2.91	0.3	62.92	0
100	Dalian Rural Commercial Bank	2017	0	3.26	17	-8.1	4.2	9.9	107000	74960	52323.3	7958.75	11.54	4.95	0.13	56.61	0
100	Dalian Rural Commercial Bank	2018	0	3.22	15.88	-8.1	5.7	13.94	104000	77890	55586	8130.98	10.86	8.73	0.1	56.49	0
101	Zhejiang Shaoxing Ruifeng Rural Commercial Bank Co., Ltd	2011	0	4.07	20.83	-13.6	9	5.03	37300	27011.7	15377	1851.38	12.56	0.58	1.66	22.05	0
101	Zhejiang Shaoxing Ruifeng Rural Commercial Bank Co., Ltd	2012	0	3.54	20.21	-13.8	8	8.96	46500	30325.5	18152.5	2502.66	14.25	0.64	1.5	21.68	0
101	Zhejiang Shaoxing Ruifeng Rural Commercial Bank Co., Ltd	2013	0	4.19	20	-13.6	8.2	3.15	61500	50673.6	36383	5974.35	13.4	0.86	1.56	32.92	0
101	Zhejiang Shaoxing Ruifeng Rural Commercial Bank Co., Ltd	2014	0	3.75	20	-12.2	7.62	-3.9	73400	52627.5	38813.4	6785.95	14.62	1.51	1.29	32.09	0
101	Zhejiang Shaoxing Ruifeng Rural Commercial Bank Co., Ltd	2015	0	3.07	18.5	-13.3	8	1.6	86300	58872.2	39340.4	7104.24	13.31	1.72	0.86	35.77	0
101	Zhejiang Shaoxing Ruifeng Rural Commercial Bank Co., Ltd	2016	0	2.55	17.08	-11.3	7.55	6.43	102000	67141.3	40705.8	7599.07	11.65	1.81	0.79	34.66	0
101	Zhejiang Shaoxing Ruifeng Rural Commercial Bank Co., Ltd	2017	0	3.26	17	-8.1	7.76	17.32	107000	76742		8552.34	15.35	1.56	0.75	36.95	0
101	Zhejiang Shaoxing Ruifeng Rural Commercial Bank Co., Ltd	2018	0	3.22	15.88	-8.1	7.1	13.49	105000	77000		9609.32	17.53	1.46	0.92	31.26	0
102	Bank of Anshan Co Ltd	2006	0	2.24	8.04	-16.94	13.8	8.75	13900	11985.1	8447	918.2	9.1	5.21	0.36	42.82	0
102	Bank of Anshan Co Ltd	2007	0	2.94	11.63	-16.72	15	16.33	17100	15590.9	10201.6	1072.9	9.11	3.69	1	33.82	0
102	Bank of Anshan Co Ltd	2008	0	3.01	16.46	-17.82	13.4	6.57	23200	20321.2	12035.4	2148.4	14.02	2.2	1.11	25.66	1
102	Bank of Anshan Co Ltd	2009	0	1.28	15.5	-27.68	13.1	8.31	35100	31419.8	19983.4	3083.01	11.73	2.56	1.77	27.96	0
102	Bank of Anshan Co Ltd	2010	0	2.18	17	-19.72	14.2	11.13	41100	36334.6	24346	4023.14	13.17	2.16	1.35	27.97	0
102	Bank of Anshan Co Ltd	2011	0	4.07	20.83	-13.6	12.2	5.57	48900	42160.8	28328.5	4450.75	13.38	1.68	1.29	28.48	0
102	Bank of Anshan Co Ltd	2012	0	3.54	20.21	-13.8	9.5	3.84	57400	50692.7	31545.6	4853.62	14.09	0.93	1.13	35.4	0
102	Bank of Anshan Co Ltd	2013	0	4.19	20	-13.6	8.7	4.26	68300	59921.4	38519.4	5580.91	11.21	1.47	1.09	38.58	0
102	Bank of Anshan Co Ltd	2014	0	3.75	20	-12.2	5.8	3.84	80600	68129.3	43384.3	6851.84	11.29	1.69	1.06	35	0
102	Bank of Anshan Co Ltd	2015	0	3.07	18.5	-13.3	3	7.42	93100	80078.9	47716.3	7348.68	11.13	1.7	0.82	40.13	0
102	Bank of Anshan Co Ltd	2016	0	2.55	17.08	-11.3	-2.5	7.11	102000	82311.2	48075.8	7525.86	13.17	1.83	0.37	55.24	0
102	Bank of Anshan Co Ltd	2017	0	3.26	17	-8.1	4.2	9.9	103000	84656.5	53391.6	7996.86	13.47	1.78	0.36	51.1	0
102	Bank of Anshan Co Ltd	2018	0	3.22	15.88	-8.1	5.7	13.94	105000	88127.2	68079.7	8085.25	5.58	13.25	0.02	32.84	0
103	Bank of Chengde	2006	0	2.24	8.04	-16.94	13.2	14.12	3198.2	2963.1	1748.5	159.6	9.68	0.73	0.96	38.43	0
103	Bank of Chengde	2007	0	2.94	11.63	-16.72	12.8	23.5	6012.8	5682	2673.2	223.9	9.58	1.78	2.01	23.87	0
103	Bank of Chengde	2008	0	3.01	16.46	-17.82	10.1	9.5	8272.83	7363.69	4149.14	659.26	17.16	2.52	3	16.99	1
103	Bank of Chengde	2009	0	1.28	15.5	-27.68	10	17.03	12100	10493.9	5529.98	827.29	16.13	1.44	2.32	17.84	0
103	Bank of Chengde	2010	0	2.18	17	-19.72	12.2	7.23	16600	14627.9	6962.46	1086.35	15.17	0.94	2.28	20.19	0
103	Bank of Chengde	2011	0	4.07	20.83	-13.6	11.3	9.43	21200	17832.7	9037.32	1432.09	17.02	0.7	2.23	22.36	0
103	Bank of Chengde	2012	0	3.54	20.21	-13.8	9.6	9.96	25100	21842	12137	1942.35	15.49	0.52	2.2	24.51	0
103	Bank of Chengde	2013	0	4.19	20	-13.6	8.2	12.02	33200	30281.7	15686.6	2386.6	13.78	0.29	1.75	42.06	0
103	Bank of Chengde	2014	0	3.75	20	-12.2	6.5	7.5	43900	40043.7	21723.6	3155.17	12.13	0.46	2.16	38.03	0
103	Bank of Chengde	2015	0	3.07	18.5	-13.3	6.8	10.87	64500	52241	27913.7	3846.43	14.17	0.93	1.64	41.93	0
103	Bank of Chengde	2016	0	2.55	17.08	-11.3	6.8	13.74	92900	68683.8	34837.7	4541.73	12.25	1.51	1.18	36.32	0
103	Bank of Chengde	2017	0	3.26	17	-8.1	6.6	11.91	112000	84461	42004.9	6013.57	12.88	1.55	0.94	33.54	0
103	Bank of Chengde	2018	0	3.22	15.88	-8.1	6.6	7.5	126000	90982	50740.1	6827.83	13.62	1.89	0.75	29.11	0
104	Bank of Quanzhou Co., Ltd	2008	0	3.01	16.46	-17.82	13	0.49	10600	9501.24	5793.54	966.33	11.68	3.44		28.18	1
104	Bank of Quanzhou Co., Ltd	2009	0	1.28	15.5	-27.68	12.3	19.3	11500	10179.1	7009.81	1078.12	10.88	1.97	1.06	34.35	0
104	Bank of Quanzhou Co., Ltd	2010	0	2.18	17	-19.72	13.9	13.25	15600	13095.2	8548.61	2039.02	15.55	0.83	1.35	35.89	0
104	Bank of Quanzhou Co., Ltd	2011	0	4.07	20.83	-13.6	12.3	22.63	19600	16083.2	10123.1	2214.26	14.42	0.74	1.39	36.28	0
104	Bank of Quanzhou Co., Ltd	2012	0	3.54	20.21	-13.8	11.4	12.26	31600	20693.8	12111.3	2420.21	12.17	0.82	1.29	35.64	0
104	Bank of Quanzhou Co., Ltd	2013	0	4.19	20	-13.6	11	3.01	43300	28157.9	14530.5	3402.1	12.65	0.92	0.84	48	0
104	Bank of Quanzhou Co., Ltd	2014	0	3.75	20	-12.2	9.9	2.61	60800	34646.2	19300.8	4891.31	11.11	1.1	0.7	49.31	0
104	Bank of Quanzhou Co., Ltd	2015	0	3.07	18.5	-13.3	9	-3.14	73800	44730.8	24765.3	4985.15	10.56	1.55	0.48	47.86	0
104	Bank of Quanzhou Co., Ltd	2016	0	2.55	17.08	-11.3	8.4	7.12	90600	51058.4	31408.8	5217.66	11.7	1.74	0.4	42.32	0
104	Bank of Quanzhou Co., Ltd	2017	0	3.26	17	-8.1	8.1	1.19	101000	58497	38063.6	5545.65	12.82	1.72	0.38	46.63	0
104	Bank of Quanzhou Co., Ltd	2018	0	3.22	15.88	-8.1	8.3	14.31	102000	63749	45016.2	7008.82	12.5	1.81	0.36	39.9	0
105	Jiangsu Zhangjiagang Rural Commercial Bank Co. Ltd	2007	0	2.94	11.63	-16.72	14.9	13.6	24500	18053	11362	2456.7	12.88	1.13	1.91	23.73	0
105	Jiangsu Zhangjiagang Rural Commercial Bank Co. Ltd	2008	0	3.01	16.46	-17.82	12.7	-0.84	26800	20630.1	13327.2	2871.6	14.67	1.59	1.95	25.45	1
105	Jiangsu Zhangjiagang Rural Commercial Bank Co. Ltd	2009	0	1.28	15.5	-27.68	12.4	26.38	32500	26504.4	18005.5	3249	13.51	0.95	1.75	30.07	0
105	Jiangsu Zhangjiagang Rural Commercial Bank Co. Ltd	2010	0	2.18	17	-19.72	12.7	16.38	52700	44149.6	22670.6	3756.2	13.86	0.65	1.61	26.9	0
105	Jiangsu Zhangjiagang Rural Commercial Bank Co. Ltd	2011	0	4.07	20.83	-13.6	11	9.89	70200	43481.8	27401.9	4521.42	13.31	0.69	1.5	27.5	0
105	Jiangsu Zhangjiagang Rural Commercial Bank Co. Ltd	2012	0	3.54	20.21	-13.8	10.1	4.52	71500	44235.6	31431.6	5072.42	14.21	1	1.42	27.27	0
105	Jiangsu Zhangjiagang Rural Commercial Bank Co. Ltd	2013	0	4.19	20	-13.6	9.6	3.54	72500	51310.5	35055.7	5649.7	13.25	1.08	1.44	32.73	0
105	Jiangsu Zhangjiagang Rural Commercial Bank Co. Ltd	2014	0	3.75	20	-12.2	8.7	2	72000	53320.1	37081.2	6452.77	14.49	1.51	1	37.1	0
105	Jiangsu Zhangjiagang Rural Commercial Bank Co. Ltd	2015	0	3.07	18.5	-13.3	8.5	5.81	82400	56386.5	39849	7143.38	15.07	1.96	0.88	41.06	0
105	Jiangsu Zhangjiagang Rural Commercial Bank Co. Ltd	2016	0	2.55	17.08	-11.3	7.8	21.69	90200	65256.6	44324.6	7448.81	13.42	1.96	0.81	40.84	0
105	Jiangsu Zhangjiagang Rural Commercial Bank Co. Ltd	2017	0	3.26	17	-8.1	7.15	3.85	103000	70544	49067.3	8388.88	12.93	1.78	0.78	37.03	0
105	Jiangsu Zhangjiagang Rural Commercial Bank Co. Ltd	2018	0	3.22	15.88	-8.1	6.7	16.23	113000	79504	60159.8	10010.6	15.65	1.47	0.76	36.06	0
106	Hefei Science & Technology Rural Commercial Bank	2008	0	3.01	16.46	-17.82	12.7	12.11	13000	10650	7596.38	749.46	10.1	3.16	0.77	37.9	1
106	Hefei Science & Technology Rural Commercial Bank	2009	0	1.28	15.5	-27.68	12.9	15.21	19700	16613	9539.76	866.41	10.45	1.92	0.71	36.75	0
106	Hefei Science & Technology Rural Commercial Bank	2010	0	2.18	17	-19.72	14.6	20.53	22700	18308	12529.4	1086.22	9.39	0.93	1.04	39.53	0
106	Hefei Science & Technology Rural Commercial Bank	2011	0	4.07	20.83	-13.6	13.5	12.11	26900	20572.7	15017.2	1540.73	11.77	0.63	1.05	34.34	0
106	Hefei Science & Technology Rural Commercial Bank	2012	0	3.54	20.21	-13.8	12.1	2.83	32200	24303.3	18018.8	3758.22	23.87	0.83	1.1	32.6	0
106	Hefei Science & Technology Rural Commercial Bank	2013	0	4.19	20	-13.6	10.4	6.25	40300	30145.9	22367.1	3942.51	16.42	1.56	0.94	38.12	0
106	Hefei Science & Technology Rural Commercial Bank	2014	0	3.75	20	-12.2	9.2	5.05	56400	35857.8	25184	4319.04	14.82	1.7	1.11	34	0
106	Hefei Science & Technology Rural Commercial Bank	2015	0	3.07	18.5	-13.3	8.7	1	64300	43393.9	29913.8	4773.91	12.76	1.98	1.04	32.88	0
106	Hefei Science & Technology Rural Commercial Bank	2016	0	2.55	17.08	-11.3	8.69	11.25	88400	56411.1	33378.2	5311.99	12.97	1.98	0.86	30.42	0
106	Hefei Science & Technology Rural Commercial Bank	2017	0	3.26	17	-8.1	8.46	8.87	91900	55788.3	37333.7	5883.53	12.69	1.91	0.8	32.27	0
106	Hefei Science & Technology Rural Commercial Bank	2018	0	3.22	15.88	-8.1	8	13.04	96000	59303.7	40230.9	6612.98	12.81	1.94	0.83	34.9	0
107	Laishang Bank Co Ltd	2004	0	2.27	7.38	-14.6	15.4	16.13	5653.88	3840.97	3926	350.53	11.39	1.88	0.41	74.27	0
107	Laishang Bank Co Ltd	2005	0	1.75	7.5	-17.57	15.2	21.67	6429.96	5601.98	4873.5	401.74	10.39	1.5	0.94	62.08	0
107	Laishang Bank Co Ltd	2006	0	2.24	8.04	-16.94	14.7	4.59	10900	7447.14	8178.01	608.24	8.71	0.53	1.49	34.79	0
107	Laishang Bank Co Ltd	2007	0	2.94	11.63	-16.72	14.2	16.64	13000	8821.97	8085.51	786.51	14.59	0.45	1.94	27.24	0
107	Laishang Bank Co Ltd	2008	0	3.01	16.46	-17.82	12	1.85	14600	12565.9	7829.42	904.02	14.54	0.8	1.68	39.14	1
107	Laishang Bank Co Ltd	2009	0	1.28	15.5	-27.68	12.2	18.91	21300	17032.2	10129.5	1630.5	14.33	0.96	1.48	40.61	0
107	Laishang Bank Co Ltd	2010	0	2.18	17	-19.72	12.3	12.36	25000	19483.5	12353.1	1967.54	13.06	0.68	2.13	30.97	0
107	Laishang Bank Co Ltd	2011	0	4.07	20.83	-13.6	10.9	12.86	34800	22240.1	15525.2	4516.73	23.08	0.53	2.08	30.83	0
107	Laishang Bank Co Ltd	2012	0	3.54	20.21	-13.8	9.8	6	42700	29603.6	20551.6	4925.34	19.05	0.45	1.79	30.17	0
107	Laishang Bank Co Ltd	2013	0	4.19	20	-13.6	9.6	5.28	51300	34984.9	25156.8	5469.25	15.9	1.23	1.15	40	0
107	Laishang Bank Co Ltd	2014	0	3.75	20	-12.2	8.7	4.84	55300	40189.1	28088.9	5429.04	11.87	1.41	0.96	39.26	0
107	Laishang Bank Co Ltd	2015	0	3.07	18.5	-13.3	8	5.19	64200	42328.4	32233.3	5207.75	10.41	2.72	0.36	50.44	0
107	Laishang Bank Co Ltd	2016	0	2.55	17.08	-11.3	7.6	8.28	83400	56013.2	41948.2	5505.54	13.15	2.72	0.41	50.5	0
107	Laishang Bank Co Ltd	2017	0	3.26	17	-8.1	7.36	7.42	103000	66857	46872.2	8715.19	15.15	4.11	0.5	41.24	0
107	Laishang Bank Co Ltd	2018	0	3.22	15.88	-8.1	6.4	20.04	121000	76962	62982.4	9043.53	12.91	2.84	0.42	33.42	0
108	Kunshan Rural Commercial Bank	2006	0	2.24	8.04	-16.94	14.9	7.3	13700	10235.9	8656.9	703	8.59	2.87	0.67	43.73	0
108	Kunshan Rural Commercial Bank	2007	0	2.94	11.63	-16.72	14.9	13.6	16700	12849	10459	846.1	10.32	1.74	1.14	28.63	0
108	Kunshan Rural Commercial Bank	2008	0	3.01	16.46	-17.82	12.7	-0.84	19500	17893.2	12994	1035.5	12.81	3.85	1.15	25.87	1
108	Kunshan Rural Commercial Bank	2009	0	1.28	15.5	-27.68	12.4	26.38	22600	24975.8	16333	1357.08	14.07	2.33	1.22	27.65	0
108	Kunshan Rural Commercial Bank	2010	0	2.18	17	-19.72	12.7	16.38	28100	30755.6	18943.3	1707.93	12.01	1.91	1.47	29.81	0
108	Kunshan Rural Commercial Bank	2011	0	4.07	20.83	-13.6	11	9.89	33800	39797.8	22069.5	2148.1	12.69	1.46	1.55	25.79	0
108	Kunshan Rural Commercial Bank	2012	0	3.54	20.21	-13.8	10.1	4.52	39200	45108.5	25128.5	3235.09	11.5	2.9	1.68	24.69	0
108	Kunshan Rural Commercial Bank	2013	0	4.19	20	-13.6	9.6	3.54	45500	38736.9	25790.3	3531.65	12.78	1.23	1.06	35.16	0
108	Kunshan Rural Commercial Bank	2014	0	3.75	20	-12.2	8.7	2	54900	44133.7	29707.8	3961.25	13.36	1.41	0.99	35.41	0
108	Kunshan Rural Commercial Bank	2015	0	3.07	18.5	-13.3	8.5	5.81	63500	49236.2	32196.3	4363	11.83	2.21	0.82	38.89	0
108	Kunshan Rural Commercial Bank	2016	0	2.55	17.08	-11.3	7.8	21.69	82100	57463.5	35519.5	4735.82	12.2	1.63	0.89	39.15	0
108	Kunshan Rural Commercial Bank	2017	0	3.26	17	-8.1	7.15	3.85	91800	63407.8	39010.6	6555.87	14.38	1.59	0.83	41.66	0
108	Kunshan Rural Commercial Bank	2018	0	3.22	15.88	-8.1	6.7	16.23	102000	71054.3	47292.8	8023.79	13.71	1.3	1.01	35.38	0
109	Jiangsu Wujiang Rural Commercial Bank	2006	0	2.24	8.04	-16.94	14.9	7.3	20200	18733.9	10664.1	1034.05		1.83	1.02	39.13	0
109	Jiangsu Wujiang Rural Commercial Bank	2007	0	2.94	11.63	-16.72	14.9	13.6	21200	19328.6	13206.6	1340.1	10.23	1.95	1.61	41.46	0
109	Jiangsu Wujiang Rural Commercial Bank	2008	0	3.01	16.46	-17.82	12.7	-0.84	25900	23308.4	15118.2	1658.11	14.01	2.67	1.57	37.75	1
109	Jiangsu Wujiang Rural Commercial Bank	2009	0	1.28	15.5	-27.68	12.4	26.38	31600	28657.1	19892.1	1977.08	13.24	1.84	1.27	42.97	0
109	Jiangsu Wujiang Rural Commercial Bank	2010	0	2.18	17	-19.72	12.7	16.38	40000	35095	22730.1	3636.61	15.75	0.99	1.52	36	0
109	Jiangsu Wujiang Rural Commercial Bank	2011	0	4.07	20.83	-13.6	11	9.89	54000	40020.2	26057.3	4337.1	14.38	0.74	1.63	33.63	0
109	Jiangsu Wujiang Rural Commercial Bank	2012	0	3.54	20.21	-13.8	10.1	4.52	57200	46904	30183.2	4820.08	13.22	1.66	1.57	30.93	0
109	Jiangsu Wujiang Rural Commercial Bank	2013	0	4.19	20	-13.6	9.6	3.54	62500	51540.4	33841.6	5522.19	12.06	1.35	1.56	37.6	0
109	Jiangsu Wujiang Rural Commercial Bank	2014	0	3.75	20	-12.2	8.7	2	61900	51917.6	38044.4	6105.61	13.11	1.69	1.25	34.8	0
109	Jiangsu Wujiang Rural Commercial Bank	2015	0	3.07	18.5	-13.3	8.5	5.81	71500	57188.3	40993.6	6659.75	13.58	1.86	0.92	36.53	0
109	Jiangsu Wujiang Rural Commercial Bank	2016	0	2.55	17.08	-11.3	7.8	21.69	81300	65387.8	45445.5	7878.79	14.18	1.78	0.86	36.78	0
109	Jiangsu Wujiang Rural Commercial Bank	2017	0	3.26	17	-8.1	7.15	3.85	95300	71465	49085.1	8472.8	13.42	1.64	0.84	33.46	0
109	Jiangsu Wujiang Rural Commercial Bank	2018	0	3.22	15.88	-8.1	6.7	16.23	117000	82748	59390.7	9521.36	14.89	1.31	0.76	35.09	0
110	Panzhihua City Commercial Bank Co Ltd	2004	0	2.27	7.38	-14.6	12.7	9.96	3630.28	3415.4	2815.22	143.21		1.62	0.52	48.05	0
110	Panzhihua City Commercial Bank Co Ltd	2005	0	1.75	7.5	-17.57	12.6	24.89	5378.06	4864.2	3883.3	156.54	8.09	1.01	0.55	47.05	0
110	Panzhihua City Commercial Bank Co Ltd	2006	0	2.24	8.04	-16.94	13.3	25.75	8811.41	6355.57	5857.15	211.82	8.6	0.55	0.94	40.71	0
110	Panzhihua City Commercial Bank Co Ltd	2007	0	2.94	11.63	-16.72	14.5	29.69	10700	9496.54	7696.28	438.71	9.04	0.22	1.5	28.04	0
110	Panzhihua City Commercial Bank Co Ltd	2008	0	3.01	16.46	-17.82	11	11.41	13400	11896.7	7967.39	650.44	9.19	0.21	2.08	21.67	1
110	Panzhihua City Commercial Bank Co Ltd	2009	0	1.28	15.5	-27.68	14.5	11.97	16800	14926.2	9626.72	838.11	12.1	0.19	1.53	28.27	0
110	Panzhihua City Commercial Bank Co Ltd	2010	0	2.18	17	-19.72	15.1	16.05	31300	26919.9	12124.7	1143.96	13.27	0.14	1.53	23.82	0
110	Panzhihua City Commercial Bank Co Ltd	2011	0	4.07	20.83	-13.6	15	15.31	44400	31362.2	14580	2428.03	16.1	0.11	1.45	19.72	0
110	Panzhihua City Commercial Bank Co Ltd	2012	0	3.54	20.21	-13.8	12.6	7.92	61200	36433.7	17704	3011.72	14.75	0.09	1.4	18.58	0
110	Panzhihua City Commercial Bank Co Ltd	2013	0	4.19	20	-13.6	10	2.56	59000	38350.7	19824.1	3542.68	14.97	0.08	1.17	27.76	0
110	Panzhihua City Commercial Bank Co Ltd	2014	0	3.75	20	-12.2	8.5	0.12	62100	39048.1	24735.7	4595.1	13.31	0.98	1.2	34.8	0
110	Panzhihua City Commercial Bank Co Ltd	2015	0	3.07	18.5	-13.3	7.9	-1.14	62800	37528.5	28038.8	5180.45	15.35	1.49	0.85	41.23	0
110	Panzhihua City Commercial Bank Co Ltd	2016	0	2.55	17.08	-11.3	7.8	8.24	78500	46524.5	31681.9	5254.49	12.79	1.45	0.66	44.95	0
110	Panzhihua City Commercial Bank Co Ltd	2017	0	3.26	17	-8.1	8.1	8.06	82500	47218		5274.69			0.26	51.24	0
110	Panzhihua City Commercial Bank Co Ltd	2018	0	3.22	15.88	-8.1	8	13.64	80300			5518.17	11.01			67.27	0
111	Shanxi Yaodu Rural Commercial Bank Co Ltd	2010	0	2.18	17	-19.72	13.9	30.8	42600	21485.4	15809.6	1584.65				44.11	0
111	Shanxi Yaodu Rural Commercial Bank Co Ltd	2011	0	4.07	20.83	-13.6	13	-3.19	37800	23505.2	16177.4	2063.72	15.66	2.58	0.9	37.04	0
111	Shanxi Yaodu Rural Commercial Bank Co Ltd	2012	0	3.54	20.21	-13.8	10.1	14.22	41700	26779.4	19469.7	2290.54	14.39	2.08	1.08	33.6	0
111	Shanxi Yaodu Rural Commercial Bank Co Ltd	2013	0	4.19	20	-13.6	8.9	14.09	53600	30976.1	21788.8	3993.12	13.26	2.09	1.18	38.44	0
111	Shanxi Yaodu Rural Commercial Bank Co Ltd	2014	0	3.75	20	-12.2	4.9	5.96	62800	34577.2	24290.4	4406.3	15.26	2.11	1.13	39.6	0
111	Shanxi Yaodu Rural Commercial Bank Co Ltd	2015	0	3.07	18.5	-13.3	3.1	6.28	64200	36082.1	26745.5	3857.19	12.39	1.85	0.81	35.1	0
111	Shanxi Yaodu Rural Commercial Bank Co Ltd	2016	0	2.55	17.08	-11.3	4.5	0.97	78000	36624.1	27705.7	5827.88	13.18	2.01	0.96	41.32	0
111	Shanxi Yaodu Rural Commercial Bank Co Ltd	2017	0	3.26	17	-8.1	7.1	13.97	92100	47700	33798.7	6658.6	15.48	1.76	0.7		0
111	Shanxi Yaodu Rural Commercial Bank Co Ltd	2018	0	3.22	15.88	-8.1	6.7	21.84	86700	52427	38010.2	6667.41	12.62	2.18	0.52		0
112	Foshan Rural Commercial Bank	2009	0	1.28	15.5	-27.68	9.7	11.13	25700	15802.7	16550.3	1299.4	10.95	7.16		38.38	0
112	Foshan Rural Commercial Bank	2010	0	2.18	17	-19.72	12.4	10.13	30300	28235	19971.8	1333.58	9.93	4.32	0.31	34.16	0
112	Foshan Rural Commercial Bank	2011	0	4.07	20.83	-13.6	10	7.95	36200	31762.3	22821.3	3686.6	21.14	1.88	1.47	27.91	0
112	Foshan Rural Commercial Bank	2012	0	3.54	20.21	-13.8	8.2	1.42	42100	34324.3	25499.8	4562.41	17.17	1.81	2.05	30.55	0
112	Foshan Rural Commercial Bank	2013	0	4.19	20	-13.6	8.5	10.41	56200	42877.9	28587.1	4932.85	14.57		1.45	36.65	0
112	Foshan Rural Commercial Bank	2014	0	3.75	20	-12.2	7.76	0.71	60300	45366.1	31843.3	5028.77	14.01		1.47	35.25	0
112	Foshan Rural Commercial Bank	2015	0	3.07	18.5	-13.3	8	11.37	64800	50010.6	34825.6	5217.46	13.14		1.05	38.16	0
112	Foshan Rural Commercial Bank	2016	0	2.55	17.08	-11.3	7.5	15.18	75700	55436.3	38212.9	5363.05	14.54		0.98	36.8	0
112	Foshan Rural Commercial Bank	2017	0	3.26	17	-8.1	7.54	4.39	85700	60133.6	41428.2	5784.46	14.57	1.5	0.94	34.43	0
112	Foshan Rural Commercial Bank	2018	0	3.22	15.88	-8.1	6.8	13.13	89000	65282	46805.4	6723.62	17.07	1.06	1.02	33.81	0
113	Linshang Bank Co Ltd	2003	0		6.33	-19.6	13.4	5.8	8368.7	6906.6	5912.3	298.1					0
113	Linshang Bank Co Ltd	2004	0	2.27	7.38	-14.6	15.4	16.13	9793.8	8001.1	6363	489.5			0.3	44.72	0
113	Linshang Bank Co Ltd	2005	0	1.75	7.5	-17.57	15.2	21.67	11900	9569.4	8018.6	616.3		6	0.56	41.32	0
113	Linshang Bank Co Ltd	2006	0	2.24	8.04	-16.94	14.7	4.59	13400	10394.6	9245.7	1009.1	9.23	4.49	0.68	44.66	0
113	Linshang Bank Co Ltd	2007	0	2.94	11.63	-16.72	14.2	16.64	15300	12110.8	10190.4	1328.9	11.49	3.57	1.03	55.67	0
113	Linshang Bank Co Ltd	2008	0	3.01	16.46	-17.82	12	1.85	17100	14761.8	10620.1	1330.7	11.2	4.31	0.42	54.46	1
113	Linshang Bank Co Ltd	2009	0	1.28	15.5	-27.68	12.2	18.91	25500	22353.8	14483.4	2052	12.85	2.34	0.1	49.92	0
113	Linshang Bank Co Ltd	2010	0	2.18	17	-19.72	12.3	12.36	31600	27359.7	18053.3	2885.82	14.49	1.01	0.85	44.93	0
113	Linshang Bank Co Ltd	2011	0	4.07	20.83	-13.6	10.9	12.86	37900	32789.8	22796.4	3096.04	12.06	0.76	0.86	39.88	0
113	Linshang Bank Co Ltd	2012	0	3.54	20.21	-13.8	9.8	6	49300	39364.3	28418.7	4177.95	12.83	0.88	0.93	40.9	0
113	Linshang Bank Co Ltd	2013	0	4.19	20	-13.6	9.6	5.28	57200	48336.5	31996.4	4706.17	10.51	1.87	0.92	42.15	0
113	Linshang Bank Co Ltd	2014	0	3.75	20	-12.2	8.7	4.84	63600	53301.5	39520.3	5320.36	11.71	1.99	1.01	38.84	0
113	Linshang Bank Co Ltd	2015	0	3.07	18.5	-13.3	8	5.19	68600	56184.8	41972.2	5764.98	11.54	2.35	0.67	41.79	0
113	Linshang Bank Co Ltd	2016	0	2.55	17.08	-11.3	7.6	8.28	74000	60447.6	45578.2	6208.5	13.06	2.15	0.62	44.45	0
113	Linshang Bank Co Ltd	2017	0	3.26	17	-8.1	7.36	7.42	77500	64330	48425.9	6789.39	12.45	4.43	0.77	41.73	0
113	Linshang Bank Co Ltd	2018	0	3.22	15.88	-8.1	6.4	20.04	81900	67347	52473.7	8319.71	14.89	3.21	0.4	43.38	0
114	Yantai Bank Co Ltd	2003	0		6.33	-19.6	13.4	5.8	20200	12171.2	10035.4	808.4			0.27	45.85	0
114	Yantai Bank Co Ltd	2004	0	2.27	7.38	-14.6	15.4	16.13	20100	12997.3	10148.7	864	3.23	12.28	0.25	45.52	0
114	Yantai Bank Co Ltd	2005	0	1.75	7.5	-17.57	15.2	21.67	21000	15882	11542.3	865.5	4.72	7.28	0.32	37.84	0
114	Yantai Bank Co Ltd	2006	0	2.24	8.04	-16.94	14.7	4.59	22200	16005.7	13293	1304.8	8.81	7.95	0.34	38.11	0
114	Yantai Bank Co Ltd	2007	0	2.94	11.63	-16.72	14.2	16.64	26100	19025.5	16246.3	838.8	6.73	5.26	0.51	41.93	0
114	Yantai Bank Co Ltd	2008	0	3.01	16.46	-17.82	12	1.85	27200	21540.9	15866.4	1170.3	8.58	4	0.96	39.48	1
114	Yantai Bank Co Ltd	2009	0	1.28	15.5	-27.68	12.2	18.91	26100	22061.1	15869.1	2895.2	23.05	1.85	0.06	47.28	0
114	Yantai Bank Co Ltd	2010	0	2.18	17	-19.72	12.3	12.36	29100	25582.1	18525.9	3055.5	17.16	1.56	0.68	44.02	0
114	Yantai Bank Co Ltd	2011	0	4.07	20.83	-13.6	10.9	12.86	34800	29588.9	20725.3	3149	17.57	2.26		50.26	0
114	Yantai Bank Co Ltd	2012	0	3.54	20.21	-13.8	9.8	6	37600	33678.3	20248.2	2973.68	16.4	2.6		46.65	0
114	Yantai Bank Co Ltd	2013	0	4.19	20	-13.6	9.6	5.28	41900	36631.8	25481.3	3126.31	12.09	1.94	0.61	52.85	0
114	Yantai Bank Co Ltd	2014	0	3.75	20	-12.2	8.7	4.84	47800	41580.5	28072	4655.18	12.78	2.62	0.88	48.62	0
114	Yantai Bank Co Ltd	2015	0	3.07	18.5	-13.3	8	5.19	53400	45635.1	30800.6	4832.53	11.37	2.78	0.82	52.97	0
114	Yantai Bank Co Ltd	2016	0	2.55	17.08	-11.3	7.6	8.28	70200	51830.2	31650.4	5081.88	11.19	2.52	0.76	44.99	0
114	Yantai Bank Co Ltd	2017	0	3.26	17	-8.1	7.36	7.42	87200	57083	33798.7	5585.63	12.56	2.16	0.59	43.38	0
114	Yantai Bank Co Ltd	2018	0	3.22	15.88	-8.1	6.4	20.04	86200	59723	38010.2	5923.73	13.75	3.65	0.24	40.26	0
115	Bank of Jiaxing Co Ltd	2006	0	2.24	8.04	-16.94	13.6	13.52	9138.08	8422.16	5757.43	527.25	8.45	2.24	0.54	38.24	0
115	Bank of Jiaxing Co Ltd	2007	0	2.94	11.63	-16.72	14.7	24.68	11800	10659.3	7231.94	840.83	10.67	1.68	1.34	34.32	0
115	Bank of Jiaxing Co Ltd	2008	0	3.01	16.46	-17.82	10.1	9.26	14100	12638.6	9055.64	938.36	10.36	2.49	0.98	31.92	1
115	Bank of Jiaxing Co Ltd	2009	0	1.28	15.5	-27.68	8.9	28.42	17800	15943.6	11293.4	1067.25	11.27	1.38	1.27	34.75	0
115	Bank of Jiaxing Co Ltd	2010	0	2.18	17	-19.72	11.9	18.28	23100	20000.3	13970	1296	10.88	0.67	1.32	33.69	0
115	Bank of Jiaxing Co Ltd	2011	0	4.07	20.83	-13.6	9	5.03	28800	24205.2	17164.6	2296.33	12.52	0.9	1.33	33.46	0
115	Bank of Jiaxing Co Ltd	2012	0	3.54	20.21	-13.8	8	8.96	33200	27937.2	20183.8	2595.43	12.99	1.78	1.26	34.01	0
115	Bank of Jiaxing Co Ltd	2013	0	4.19	20	-13.6	8.2	3.15	37900	32131	23078.9	2825.25	11.82	1.65	0.79	44.96	0
115	Bank of Jiaxing Co Ltd	2014	0	3.75	20	-12.2	7.62	-3.9	40700	31884.2	24207.6	3009.85	11.02	2.67	0.31	44.17	0
115	Bank of Jiaxing Co Ltd	2015	0	3.07	18.5	-13.3	8	1.6	50100	33804.3	26030.1	3289.58	10.89	1.55	0.47	47.03	0
115	Bank of Jiaxing Co Ltd	2016	0	2.55	17.08	-11.3	7.55	6.43	65400	40173.3	29363.8	3565.27	12.5	1.6	0.73	37.23	0
115	Bank of Jiaxing Co Ltd	2017	0	3.26	17	-8.1	7.76	17.32	63900	42544.8	33474.9	4067.32	11.27	1.09	1.04	32.68	0
115	Bank of Jiaxing Co Ltd	2018	0	3.22	15.88	-8.1	7.1	13.49	67300	47045.5	37021.4	4664.12	12.48	1.13	0.97	34.82	0
116	Dongying Bank Co Limited	2004	0	2.27	7.38	-14.6	15.4	16.13	6183.07	5177.65	3333.62	342.53	14.77	2.79	0.31	67.65	0
116	Dongying Bank Co Limited	2005	0	1.75	7.5	-17.57	15.2	21.67	8213.09	7356.44	4719.68	342.81	10.41	1.95	0.5	40.65	0
116	Dongying Bank Co Limited	2006	0	2.24	8.04	-16.94	14.7	4.59	10000	9297.31	6025.92	487.94	10.26	1.57	0.86	35.47	0
116	Dongying Bank Co Limited	2007	0	2.94	11.63	-16.72	14.2	16.64	12600	10239.7	7530.4	606.25	10.11	1.19		29.41	0
116	Dongying Bank Co Limited	2008	0	3.01	16.46	-17.82	12	1.85	14300	11847.9	8617.39	859.34	12.31	1.04	1.34	39.65	1
116	Dongying Bank Co Limited	2009	0	1.28	15.5	-27.68	12.2	18.91	17200	14810.5	10395.8	999.33	13.74	0.84	1.28	39.41	0
116	Dongying Bank Co Limited	2010	0	2.18	17	-19.72	12.3	12.36	25800	18317.3	13069.7	1303.2	12.24	0.66	1.56	29.16	0
116	Dongying Bank Co Limited	2011	0	4.07	20.83	-13.6	10.9	12.86	25700	21959.7	15431.3	2253.61	14.62	0.56	1.66	27.98	0
116	Dongying Bank Co Limited	2012	0	3.54	20.21	-13.8	9.8	6	30700	26631.2	17815.8	3166.59	14.76	0.51	2	26.73	0
116	Dongying Bank Co Limited	2013	0	4.19	20	-13.6	9.6	5.28	38900	32602.7	20458.6	3485.4	13.31	0.48	1.5	37.53	0
116	Dongying Bank Co Limited	2014	0	3.75	20	-12.2	8.7	4.84	46200	38872	24384.9	4154.08	11.95	0.87	1.62	36.83	0
116	Dongying Bank Co Limited	2015	0	3.07	18.5	-13.3	8	5.19	56000	45028.3	28852	4678.23	13.75	1.17	1.34	37.73	0
116	Dongying Bank Co Limited	2016	0	2.55	17.08	-11.3	7.6	8.28	64300	52508.7	33023.7	5154.78	12.68	1.65	1.15	35.24	0
116	Dongying Bank Co Limited	2017	0	3.26	17	-8.1	7.36	7.42	88200	59088	35115.6	6119.06	11.76	1.44	0.95	34.45	0
116	Dongying Bank Co Limited	2018	0	3.22	15.88	-8.1	6.4	20.04	104000	69068	41785.4	6643.55	12.31	1.94	0.7	36.89	0
117	Bank of Jinhua Co Ltd	2006	0	2.24	8.04	-16.94	13.6	13.52	13600	12007.8	9192.1	778.3	6.09	3.73	0.3	38.41	0
117	Bank of Jinhua Co Ltd	2007	0	2.94	11.63	-16.72	14.7	24.68	15800	14131	10430.1	945.5	9.41	2.79	1.14	33.77	0
117	Bank of Jinhua Co Ltd	2008	0	3.01	16.46	-17.82	10.1	9.26	20500	17912	11438.8	1173.4	10.22	2.74	1.26	40.88	1
117	Bank of Jinhua Co Ltd	2009	0	1.28	15.5	-27.68	8.9	28.42	19800	17442.1	12571.8	1274.8	13.84	1.74	0.87	44.11	0
117	Bank of Jinhua Co Ltd	2010	0	2.18	17	-19.72	11.9	18.28	23900	21053.2	15301	1526.69	13.04	1.18	1.42	39.38	0
117	Bank of Jinhua Co Ltd	2011	0	4.07	20.83	-13.6	9	5.03	28500	24298.7	17988.9	1787.03	12.22	0.99	1.15	39.75	0
117	Bank of Jinhua Co Ltd	2012	0	3.54	20.21	-13.8	8	8.96	34400	29259.1	21096.1	2107.4	11.46	1.23	1.25	36.73	0
117	Bank of Jinhua Co Ltd	2013	0	4.19	20	-13.6	8.2	3.15	39600	34374	24623.4	2462.31	10.11	1.14	1.1	44.37	0
117	Bank of Jinhua Co Ltd	2014	0	3.75	20	-12.2	7.62	-3.9	48500	37642	27976.9	3495.61	11.6	1.09	0.88	48.57	0
117	Bank of Jinhua Co Ltd	2015	0	3.07	18.5	-13.3	8	1.6	55300	40045.2	30045.2	3735.53	10.61	1.46	0.66	49.38	0
117	Bank of Jinhua Co Ltd	2016	0	2.55	17.08	-11.3	7.55	6.43	63200	43718.5	31113.3	4031	14.36	1.5	0.59	44.03	0
117	Bank of Jinhua Co Ltd	2017	0	3.26	17	-8.1	7.76	17.32	69200	45566	32982.6	4251.58	14.55	1.57	0.33	49.55	0
117	Bank of Jinhua Co Ltd	2018	0	3.22	15.88	-8.1	7.1	13.49	72100	50634	35548.4	4322.23	13.94	1.68	0.26	50.13	0
118	Bank Of Taian Co.,Ltd	2009	0	1.28	15.5	-27.68	12.2	18.91	15500	12160	7064.32	563.63	10.28	1.37	0.72	42.65	0
118	Bank Of Taian Co.,Ltd	2010	0	2.18	17	-19.72	12.3	12.36	17800	14436.1	8460.62	1143.44	13.79	1.14	0.95	36.36	0
118	Bank Of Taian Co.,Ltd	2011	0	4.07	20.83	-13.6	10.9	12.86	20600	14657.8	9616.61	1230.35	13.67	1.98	1.04	34.39	0
118	Bank Of Taian Co.,Ltd	2012	0	3.54	20.21	-13.8	9.8	6	24300	18007.2	10887.9	1253.03	12.88	1.8	1.21	35.45	0
118	Bank Of Taian Co.,Ltd	2013	0	4.19	20	-13.6	9.6	5.28	28200	22345.5	12657.8	1882.69	11.72	2.76	0.91	48.5	0
118	Bank Of Taian Co.,Ltd	2014	0	3.75	20	-12.2	8.7	4.84	35900	24943	14133.6	2211.52	10.7	2.52	0.96	48.01	0
118	Bank Of Taian Co.,Ltd	2015	0	3.07	18.5	-13.3	8	5.19	52700	29652.2	16515.1	2617.41	12.05	2.29	0.84	39.69	0
118	Bank Of Taian Co.,Ltd	2016	0	2.55	17.08	-11.3	7.6	8.28	63000	33198.2	19306.5	2964.27	11.93	1.94	0.75	31.73	0
118	Bank Of Taian Co.,Ltd	2017	0	3.26	17	-8.1	7.36	7.42	53900	37060	21541.6	3522.94	11.38	2.06	1.06	34.09	0
118	Bank Of Taian Co.,Ltd	2018	0	3.22	15.88	-8.1	6.4	20.04	53800	40149	24641.9	3985.43	11.01	4.69	0.78	40	0
119	Zhejiang Yiwu Rural Commercial Bank Co Ltd	2011	0	4.07	20.83	-13.6	9	5.03	34700	29406.4	21996.5	3063.13	12.54	0.92	1.47	38.73	0
119	Zhejiang Yiwu Rural Commercial Bank Co Ltd	2012	0	3.54	20.21	-13.8	8	8.96	40000	32871.7	24220.1	4535.08	16.42	0.84	1.55	36.52	0
119	Zhejiang Yiwu Rural Commercial Bank Co Ltd	2013	0	4.19	20	-13.6	8.2	3.15	46700	37313.6	27407.1	4969.31	16.71	0.84	1.29	39.4	0
119	Zhejiang Yiwu Rural Commercial Bank Co Ltd	2014	0	3.75	20	-12.2	7.62	-3.9	51400	40716.5	30477	5480.48	16.47	1.7	1.36	37.73	0
119	Zhejiang Yiwu Rural Commercial Bank Co Ltd	2015	0	3.07	18.5	-13.3	8	1.6	53000	41905.2	31494	5757.03	15.48	1.93	0.85	37.66	0
119	Zhejiang Yiwu Rural Commercial Bank Co Ltd	2016	0	2.55	17.08	-11.3	7.55	6.43	58600	44695.2	33501.2	5668.46	13.6	2.06	1	35.31	0
119	Zhejiang Yiwu Rural Commercial Bank Co Ltd	2017	0	3.26	17	-8.1	7.76	17.32	61400	45362.4	35212.1	6125.58	14.14	1.99	0.96	32.04	0
119	Zhejiang Yiwu Rural Commercial Bank Co Ltd	2018	0	3.22	15.88	-8.1	7.1	13.49	65200	48749.9	37803.7	6730.15	14.67	1.7	0.92	32.38	0
120	Zhuhai Rural Commercial Bank Limited	2011	0	4.07	20.83	-13.6	10	7.95		18757.1	12791.3		9.52	4.11			0
120	Zhuhai Rural Commercial Bank Limited	2012	0	3.54	20.21	-13.8	8.2	1.42		20512.9	14504.1		21.02	1.45		30.54	0
120	Zhuhai Rural Commercial Bank Limited	2013	0	4.19	20	-13.6	8.5	10.41	29500	23954.7	16308	3229.82	17.38	1.4	1.72	45.49	0
120	Zhuhai Rural Commercial Bank Limited	2014	0	3.75	20	-12.2	7.76	0.71	36400	27650.9	18445.9	3767.38	16.6	1.72	1.71	46.9	0
120	Zhuhai Rural Commercial Bank Limited	2015	0	3.07	18.5	-13.3	8	11.37	40900	31706.5	20212.5	4194.48	13.45	2.46	1.31	44.89	0
120	Zhuhai Rural Commercial Bank Limited	2016	0	2.55	17.08	-11.3	7.5	15.18	50600	34667.9	22086.5	4457.31	12.79	2.41	1.13	43.48	0
120	Zhuhai Rural Commercial Bank Limited	2017	0	3.26	17	-8.1	7.54	4.39	56400	39349	24604.8	4784.65	13.53	1.43	1.05	41.65	0
120	Zhuhai Rural Commercial Bank Limited	2018	0	3.22	15.88	-8.1	6.8	13.13	59600	42610.3	26790.9	5114	16.91	0.98	0.96	39.51	0
121	Bank of Huzhou Co Ltd	2005	0	1.75	7.5	-17.57	12.8	42.62	6011.32	4131.78	3691.3	360.47	8.22	4.44	0.4	41.78	0
121	Bank of Huzhou Co Ltd	2006	0	2.24	8.04	-16.94	13.6	13.52	7429.45	5488.09	4463.21	404.58	8.66	2.56	0.9	40.46	0
121	Bank of Huzhou Co Ltd	2007	0	2.94	11.63	-16.72	14.7	24.68	8528.27	6461.29	5150.58	499.39	8.48	1.57	1.19	38.91	0
121	Bank of Huzhou Co Ltd	2008	0	3.01	16.46	-17.82	10.1	9.26	10800	9226.6	6300.88	604.88	8.85	1.43	1.4	38.05	1
121	Bank of Huzhou Co Ltd	2009	0	1.28	15.5	-27.68	8.9	28.42	14500	12370.5	8943.16	1049.32	11.17	0.86	1.21	40.91	0
121	Bank of Huzhou Co Ltd	2010	0	2.18	17	-19.72	11.9	18.28	18800	15897.6	11459.4	1660.02	14.82	0.19	1.44	33.47	0
121	Bank of Huzhou Co Ltd	2011	0	4.07	20.83	-13.6	9	5.03	22800	18803.6	13804	2005.32	13.63	0.57	1.53	37.1	0
121	Bank of Huzhou Co Ltd	2012	0	3.54	20.21	-13.8	8	8.96	26100	21294.5	14842.3	2456.12	15.05	1.18	1.55	38.94	0
121	Bank of Huzhou Co Ltd	2013	0	4.19	20	-13.6	8.2	3.15	30300	24787.6	16659.2	2599.58	14.65	1.42	0.83	47.33	0
121	Bank of Huzhou Co Ltd	2014	0	3.75	20	-12.2	7.62	-3.9	31400	26533.7	17821.8	2751.77	14.41	1.19	0.84	41.56	0
121	Bank of Huzhou Co Ltd	2015	0	3.07	18.5	-13.3	8	1.6	33300	27814.1	17279.8	2551.96	12.23	1.26	0.68	41.85	0
121	Bank of Huzhou Co Ltd	2016	0	2.55	17.08	-11.3	7.55	6.43	37800	31308	20950.4	2767.87	11.35	1.25	0.17	36.77	0
121	Bank of Huzhou Co Ltd	2017	0	3.26	17	-8.1	7.76	17.32	44400	37261		2976.13	14.13	0.95	0.77	33.6	0
121	Bank of Huzhou Co Ltd	2018	0	3.22	15.88	-8.1	7.1	13.49	52000	43269		3404.07	13.45	0.66	1.01	31.16	0
122	Datong City Commercial Bank	2006	0	2.24	8.04	-16.94	11.8	-3.77	11100	8817.1	4303.4	193.9	4.27	9.72	0	55.47	0
122	Datong City Commercial Bank	2007	0	2.94	11.63	-16.72	15.9	13.67	11500	10326.3	5417.9	632.1	11.88	6.04	0.34	46.64	0
122	Datong City Commercial Bank	2008	0	3.01	16.46	-17.82	8.5	9.77	14000	12707.3	5660.89	636.95	10.22	6.75	0.24	42.65	1
122	Datong City Commercial Bank	2009	0	1.28	15.5	-27.68	5.4	13.27	17000	15741.3	6765.09	649.37	10.78	4.8	0.19	50.31	0
122	Datong City Commercial Bank	2010	0	2.18	17	-19.72	13.9	30.8	19900	18447.7	7335.86	768.26	12.63	3.86	0.26	50.73	0
122	Datong City Commercial Bank	2011	0	4.07	20.83	-13.6	13	-3.19	22200	20741	9087.25	778.61	12.15	2.97	0.18	51.31	0
122	Datong City Commercial Bank	2012	0	3.54	20.21	-13.8	10.1	14.22	25600	24197.2	10295.9	983.85	16.27	0.84	0.39	43.58	0
122	Datong City Commercial Bank	2013	0	4.19	20	-13.6	8.9	14.09	27500	25312.7	11465.8	1127.5	12.31	0.68	0.69	47.81	0
122	Datong City Commercial Bank	2014	0	3.75	20	-12.2	4.9	5.96	28100	25954.7	13096.4	1349.32	12.56	0.6	0.8	47.99	0
122	Datong City Commercial Bank	2015	0	3.07	18.5	-13.3	3.1	6.28	32000	29591.2	14696.1	1593.11	12.53	0.54	0.8	53.85	0
122	Datong City Commercial Bank	2016	0	2.55	17.08	-11.3	4.5	0.97	34900	32219.6	15930.8	1753.47	12.58	1.17	0.63	57.78	0
122	Datong City Commercial Bank	2017	0	3.26	17	-8.1	7.1	13.97	38300	34996	16227	1828.95	14.28	1.19	0.57	54.89	0
122	Datong City Commercial Bank	2018	0	3.22	15.88	-8.1	6.7	21.84	41400	37753	18363.9	2039.48	14.28	1.84	0.62	57.74	0
123	Zhejiang Wenling Rural Commercial Bank Co Ltd	2007	0	2.94	11.63	-16.72	14.7	24.68	10000	8057.45	6031.42	969.1	15.32	2.49	1.37	31.03	0
123	Zhejiang Wenling Rural Commercial Bank Co Ltd	2008	0	3.01	16.46	-17.82	10.1	9.26	10800	9437.31	6844.07	1127.24	15.5	2.41	1.44	24.66	1
123	Zhejiang Wenling Rural Commercial Bank Co Ltd	2009	0	1.28	15.5	-27.68	8.9	28.42	13000	11478.2	8399.82	1272.38	14.15	2.18	1.55	26.5	0
123	Zhejiang Wenling Rural Commercial Bank Co Ltd	2010	0	2.18	17	-19.72	11.9	18.28	15200	13331.5	9908.59	1586.72	13.24	1.68	1.92	29.67	0
123	Zhejiang Wenling Rural Commercial Bank Co Ltd	2011	0	4.07	20.83	-13.6	9	5.03	17400	15152.5	11313.2	1874.83	13.45	1.57	2.23	32.01	0
123	Zhejiang Wenling Rural Commercial Bank Co Ltd	2012	0	3.54	20.21	-13.8	8	8.96	19700	17053.8	12752.4	2208.46	14.25	1.32	1.96	30.42	0
123	Zhejiang Wenling Rural Commercial Bank Co Ltd	2013	0	4.19	20	-13.6	8.2	3.15	23100	20001.8	14409.8	2542.5	16.42	1.05	1.82	34.09	0
123	Zhejiang Wenling Rural Commercial Bank Co Ltd	2014	0	3.75	20	-12.2	7.62	-3.9	26000	22630.6	16899.8	2812.47	16.98	0.99	1.93	34.23	0
123	Zhejiang Wenling Rural Commercial Bank Co Ltd	2015	0	3.07	18.5	-13.3	8	1.6	29100	24613.8	19155.8	3741.64	18.64	1.49	1.89	37.07	0
123	Zhejiang Wenling Rural Commercial Bank Co Ltd	2016	0	2.55	17.08	-11.3	7.55	6.43	32600	27648.9	20904.8	4126.73	18.84	1.49	1.64	38.56	0
123	Zhejiang Wenling Rural Commercial Bank Co Ltd	2017	0	3.26	17	-8.1	7.76	17.32	37000	30644	22923.1	4479.13	18.02	1.13	1.53	35.76	0
123	Zhejiang Wenling Rural Commercial Bank Co Ltd	2018	0	3.22	15.88	-8.1	7.1	13.49	40400	33490	25991.8	4859.59	18.52	0.81	1.45	33.68	0
